# Supplementary material for: Early human lung immune cell development and its role in epithelial cell fate
Source: Sci Immunol. Author manuscript; Available in PMC 2024 Apr 25. (PMC7615868; doi:10.1126/sciimmunol.adf9988)
Supplement: Data File S1_Raw data [file EMS195344-supplement-Data_File_S1_Raw_data.xlsx]

## Sheet: Figure 1
FIGURE 1
Figure 1B
Age (pcw)	B	Early progenitors	ILC	Myeloid	NK	Others	T
2023-11-12	2614	569	3435	8608	4023	576	1975
15	508	27	63	1664	363	12	272
18	1262	54	85	1716	677	17	384
20	6260	117	2733	8589	6643	437	7720
2023-08-09	168	397	3201	2970	5114	233	147
Figure 1D
Age (pcw)	Percentage of CD45+ cells per tissue section (per biological replicate)											Mean	SEM
≤8	5.8	21.15	23.68	6.94667	12.21	13.07	11.54	14.87				13.6583	2.20291
9	1.03227	2.53	1.79									1.78409	0.748865
10	0.615	2.66	1.6									1.625	1.0225
12	0.51	0.36	0.19	0.71	1	3.3	0.21					0.897143	0.414899
13	0.26	0.07	1.82									0.716667	0.554387
14	0.260335	0.02	6.78									2.35345	2.21436
16	1.43204	0.3	1.31	2.43								1.36801	0.435501
17	3.01	0.12883	1.09									1.40961	0.846935
18	1.68	0.65029	3.17									1.83343	0.731412
19	1.16	1.2	1.84									1.4	0.220303
≥20	5.18	11.31	4.72	29.04	7.26	7.15	3.33	2.59	2.6	5.03	6.53	7.70364	2.26409
Adult	10.57	33.35	29.72									24.5467	7.06646
Figure 1E
	Percentage of CD45+ immune cells outside the vasculature
ROI/ Age and HDBR ID	9pcw, 14334	9pcw, 14248	8 pcw, 14244	12 pcw, 14236	12 pcw, 14241	12 pcw, 14249	20 pcw, 14235	20 pcw, 14238	20 pcw, 14260
1	80	71.43	66.67	64.29	75	64.71	44.12	60.56	45
2	59.09	68.75	68	66.67	61.54	77.78	46.15	53.66	68
3	72.73	62.5	56.25	55	84.62	84.62	52.31	42.11	46.15
4	80	70.59	80.49	65.38	41.67	78.57	52.17	57.45	47.73
5	35.29	66.67	70.18	65.22	61.54	86.67	56.6	41.67	62.16
6	78.95	72.73	54.55	55.56	63.64	26.67	50	50.7	46.43
7	68.75	75	68.42	65.22	61.54	45	49.06	54.72	54.29
8	81.82	75	35.29	80	64.71	61.11	55.26	50	45.71
9	60	53.57	60	65.38	76.47	66.67	46.3	56.41	54.05
10	88.89	68.75	68.42	68.75	76.92	40	62.86	54.1	66.67
11	94.74	70	67.74	43.75	70.59	75
12	58.82	54.55	47.37		66.67	57.89
13	66.67	75	68.18
14	65.22	57.14	63.16
15	52.63	75	66.67
16	66.67
17	75
18	70
19	65.22
20	70.59
21	65.63
Mean	69.37	67.78	62.76	63.2	67.07	63.72	51.48	52.14	53.62
			Adjusted P Value
		8-9 vs. 12 pcw	0.604
		8-9 vs. 20 pcw	0.0009
		12 vs. 20 pcw	0.002

## Sheet: Figure 2
FIGURE 2
Figure 2C
broad_stage	APOE+ MΦ	Adventitial fibro	Alveolar fibro	Baso/Eosino	CD4 T	CD5+ Mature B	CD5- Mature B	CD8 T	CD16+ NK	CD16+ mono	CD56bright NK	CMP	CXCL9+ MΦ	Ciliated	Cycling NK	DC1	DC2	Distal epithelial	Endo	Erythroid	GMP	HSC/MPP	ILC2	ILC3	ILCP	Immature B	Intermediate NK	LMPP/ELP	Large pre-B	Late pre-B	Late pro-B	MEP	Mast	Megk	Megk progenitor	Myelocyte-like	MΦ	Neutrophil	Pericyte	Pre-pDC/DC5	Pre-pro-B	Pro-B	Pro-B/Pre-B transition	Pro-monocyte	Pro-myelocyte	S100A12-hi CD14+ mono	S100A12-lo CD14+ mono	SMC	Secretory epithelial
2023-11-12	20	34	387	42	773	370	292	177	869	19	1419	77	14	0	475	543	3512	3	3	1	38	44	271	1575	1589	67	1212	125	478	25	261	147	158	3	38	4	2784	326	25	142	137	544	509	75	5	573	130	66	4
15	3	0	1	4	81	65	63	70	153	34	118	4	10	0	13	81	302	0	1	5	10	3	20	17	26	27	69	4	57	36	79	1	7	10	9	20	778	83	4	7	5	42	35	44	11	200	42	1	0
18	7	3	2	4	165	63	96	91	321	99	190	8	21	1	54	109	260	1	0	4	12	14	50	23	12	125	91	6	209	149	222	6	9	12	4	6	683	24	2	5	8	63	54	45	12	280	95	2	2
20	9	65	182	23	3448	1570	2079	1408	3400	391	1791	3	102	13	339	417	4323	42	15	4	5	24	2341	189	203	634	954	28	693	398	130	40	146	18	9	12	1619	89	28	82	9	76	68	64	1	612	104	42	23
2023-08-09	4	12	74	29	20	29	44	3	474	1	640	5	5	0	637	130	1204	10	33	13	3	15	101	174	2926	2	3289	161	33	2	4	79	204	8	50	2	1012	9	36	122	91	30	20	6	0	14	2	25	3
Figure 2D&E: Cell state counts on which the GLMM was fitted and that were used to make the boxplots
Sample	APOE+ MÎ¦	Baso/Eosino	CD4 T	CD5+ Mature B	CD5- Mature B	CD8 T	CD16+ NK	CD16+ mono	CD56bright NK	CMP	CXCL9+ MÎ¦	Cycling NK	DC1	DC2	GMP	HSC/MPP	ILC2	ILC3	ILCP	Immature B	Intermediate NK	LMPP/ELP	Large pre-B	Late pre-B	Late pro-B	MEP	Mast	Megk	Megk progenitor	Myelocyte-like	MÎ¦	Neutrophil	Pre-pDC/DC5	Pre-pro-B	Pro-B	Pro-B/Pre-B transition	Pro-monocyte	Pro-myelocyte	S100A12-hi CD14+ mono	S100A12-lo CD14+ mono	T progenitors	Treg	Type 1 innate T	Type 3 innate T	aDC	aNK	pDC	Îº small pre-B	Î» small pre-B
HDBR14706 Imm_FLNG8965964	0	0	12	100	65	4	43	1	6	0	0	4	4	449	0	0	8	1	1	4	11	0	0	1	0	0	3	0	0	0	11	6	0	0	1	1	1	0	6	2	0	9	3	6	5	3	0	1	0
HDBR14732 Imm_FLNG8965963	0	0	12	27	18	5	109	2	111	0	1	32	5	155	1	0	22	49	32	4	199	0	4	0	12	0	10	0	1	0	25	3	9	1	35	21	0	0	5	2	0	3	26	24	0	9	9	2	0
HDBR14732 Imm_FLNG8966064-Imm_FLNG8966067	0	0	29	6	2	22	86	1	101	4	1	22	1	55	1	0	6	30	24	1	83	0	9	1	3	1	5	0	1	0	11	0	8	1	10	3	0	0	0	1	0	15	35	31	0	3	14	2	0
HDBR14774 Imm_FLNG8965968	0	2	263	115	201	139	377	38	81	0	14	46	73	366	0	0	48	25	20	69	109	2	37	24	4	0	7	0	0	2	31	7	14	1	5	2	13	0	96	11	0	59	51	69	1	8	29	20	21
HDBR14774 Imm_FLNG8965969-Imm_FLNG8965970	1	1	167	60	155	122	236	34	52	2	10	19	76	500	0	1	40	10	13	42	90	2	29	18	3	0	4	0	1	0	34	13	12	3	2	3	12	0	78	14	0	64	30	30	0	13	34	21	14
HDBR14776 Imm_FLNG8966064-Imm_FLNG8966067	0	1	14	8	1	17	63	3	83	6	0	31	18	295	1	4	9	58	44	0	115	3	5	0	1	8	5	1	1	0	16	8	22	6	3	3	1	0	10	0	0	5	24	13	1	5	30	0	0
HDBR14787 Imm_FLNG8966013	0	0	313	75	55	200	175	1	158	0	2	20	2	35	0	0	79	20	7	6	50	1	3	1	1	0	1	0	0	0	3	0	1	0	0	0	0	0	1	1	0	103	86	69	3	4	23	4	0
HDBR14787 Imm_FLNG8966064-Imm_FLNG8966067	0	3	302	97	44	238	177	7	141	0	2	14	6	71	0	3	83	20	6	3	73	1	2	0	0	1	10	0	0	0	4	0	6	1	0	0	0	0	0	0	0	99	94	60	3	8	22	1	1
HDBR14794 Imm_FLNG8965966	0	1	21	29	10	10	136	4	135	4	3	55	62	352	0	5	40	78	53	5	228	5	1	0	9	7	11	0	10	0	12	44	23	7	4	1	0	0	35	1	0	16	19	30	2	8	14	1	0
HDBR14794 Imm_FLNG8966064-Imm_FLNG8966067	0	3	90	14	5	28	73	2	166	2	1	40	46	181	2	11	26	84	163	3	155	12	5	2	12	9	6	0	9	0	14	19	19	7	2	5	0	0	9	1	0	32	37	52	1	2	17	1	0
HDBR14806 Imm_FLNG8965965	0	1	45	36	44	11	62	27	2	0	16	9	30	431	0	0	10	0	1	14	20	0	0	2	0	0	7	0	0	0	59	9	0	0	0	0	3	0	54	5	0	21	16	9	3	3	1	0	0
HDBR14806 Imm_FLNG8966064-Imm_FLNG8966067	0	0	39	5	5	13	20	4	6	0	3	1	1	22	0	0	1	0	1	1	7	0	3	2	0	0	0	0	0	0	3	2	2	0	0	0	0	0	3	0	0	18	7	0	0	2	4	1	2
HDBR14808 5891STDY8062349	0	1	18	2	12	19	75	21	23	0	8	13	19	29	0	4	1	3	0	12	22	0	17	7	15	1	7	3	0	1	82	3	0	1	4	2	4	1	61	8	0	7	7	5	0	6	5	10	11
HDBR14808 5891STDY8062350	0	1	26	1	6	6	85	19	32	1	0	11	11	26	0	2	3	0	0	9	23	0	9	1	11	1	0	0	2	0	62	1	1	1	1	3	1	0	32	6	0	9	10	4	2	5	3	8	7
HDBR14815 Imm_FLNG8966015	8	12	48	20	19	27	70	2	147	14	4	51	178	784	14	7	17	157	277	9	160	24	28	3	55	6	11	0	2	1	1059	152	13	31	93	114	32	2	221	53	1	18	38	25	0	2	31	10	16
HDBR14815 Imm_FLNG8966063-Imm_FLNG8966066	2	6	72	17	18	45	91	1	135	38	2	46	225	1217	19	9	17	181	398	9	173	27	49	3	44	9	17	0	7	1	1271	100	26	39	76	87	39	2	278	70	0	22	38	21	2	8	43	12	2
HDBR14853 5891STDY8062353	0	2	14	16	11	15	43	8	22	1	2	4	13	78	3	1	1	6	8	6	18	0	10	7	10	0	0	0	2	0	136	15	2	2	5	5	7	1	42	10	0	6	16	5	2	4	3	10	7
HDBR14853 5891STDY8062354	0	1	19	25	31	12	94	11	44	0	5	3	23	143	1	1	8	4	2	10	31	1	10	15	23	0	1	3	4	8	339	23	4	1	8	7	17	3	64	12	0	3	13	6	2	4	4	10	12
HDBR14854 5891STDY8062355	1	0	114	47	34	59	91	18	51	0	1	4	6	43	1	6	3	7	3	16	42	1	12	26	9	0	1	3	0	0	104	20	1	0	1	6	0	0	36	3	6	46	10	25	3	7	5	23	32
HDBR14854 5891STDY8062356	0	0	27	16	16	25	54	9	29	1	2	6	10	43	2	2	5	2	0	17	19	0	12	18	7	0	0	1	1	3	102	16	0	0	0	7	3	0	32	1	1	11	21	6	0	3	1	17	31
HDBR14944 Imm_FLNG8966018	1	6	4	19	10	1	53	0	424	2	5	114	110	811	1	1	33	22	836	0	766	55	5	1	2	19	64	7	6	2	43	7	91	52	3	3	4	0	3	0	39	1	9	40	3	12	71	0	0
HDBR14969 Imm_FLNG8966017	1	1	0	1	0	0	28	0	86	0	0	13	7	78	0	1	11	2	134	0	66	21	0	0	0	1	10	1	1	0	22	0	2	3	3	1	0	0	0	0	0	0	2	10	0	40	2	0	0
HDBR15024 Imm_FLNG8966064-Imm_FLNG8966067	0	0	114	82	33	12	12	0	30	0	1	3	61	173	0	1	79	11	26	2	23	1	1	3	0	0	1	0	0	0	1	0	0	0	0	0	0	0	5	0	0	81	40	77	2	3	1	0	1
HDBR15084 Imm_FLNG8966017	0	0	0	0	0	0	6	0	5	0	0	9	0	6	1	1	0	4	82	0	7	0	0	0	0	0	0	0	0	0	3	0	0	0	0	0	0	0	0	0	1	0	2	0	0	0	2	0	0
HDBR15111 Imm_FLNG8966016	0	1	13	4	12	1	34	1	29	1	0	29	10	77	1	12	13	10	250	0	306	13	2	0	1	44	64	0	38	0	70	0	2	8	3	5	0	0	1	1	0	4	0	17	0	4	9	0	1
HDBR15167 WSSS_F_LNG8713176	1	0	42	80	68	31	36	38	31	0	6	6	27	91	0	7	19	3	3	94	22	0	51	68	38	3	0	7	3	3	151	0	2	2	11	8	16	0	69	13	1	12	13	14	0	2	20	74	67
HDBR15167 WSSS_F_LNG8713177	1	1	50	75	104	33	42	47	60	0	6	10	25	107	2	2	22	7	5	103	21	0	82	105	50	1	2	7	1	4	165	2	1	1	20	7	10	1	102	29	0	21	13	9	3	3	27	82	81
HDBR15204 Imm_FLNG8966014	0	0	79	15	19	4	3	0	14	0	0	0	8	18	0	0	24	3	7	2	5	0	1	1	0	0	0	0	0	0	0	0	0	0	0	1	0	0	1	0	0	28	16	41	0	0	0	1	1
HDBR15219 WSSS_F_LNG8713186	4	1	59	32	43	32	64	30	76	3	4	17	35	90	5	4	23	7	6	53	19	3	104	82	90	2	1	3	0	3	214	6	3	5	36	30	17	8	89	38	0	12	7	11	1	3	9	81	67
HDBR15219 WSSS_F_LNG8713187	3	1	53	26	35	30	97	29	59	4	9	13	43	115	7	4	22	13	5	50	27	3	79	59	105	1	1	2	1	2	303	14	1	1	22	19	23	3	95	41	0	23	23	7	4	7	17	59	38
HDBR15219 WSSS_F_LNG8713190	0	0	1	0	0	0	0	0	0	0	0	0	0	0	0	0	0	0	0	1	0	0	0	0	0	1	0	2	1	0	5	0	0	0	0	0	0	0	0	0	0	0	0	0	0	0	0	0	0
HDBR15219 WSSS_F_LNG8713191	0	0	8	2	0	4	0	0	0	0	0	0	1	0	0	0	1	0	1	0	0	0	0	0	1	0	0	2	0	0	17	0	0	0	0	0	0	0	3	2	0	3	0	0	0	0	0	0	0
HDBR15233 WSSS_F_LNG8713184	1	0	34	15	13	24	12	7	20	1	2	4	23	38	4	1	6	3	5	2	11	2	18	9	16	0	2	5	2	7	95	20	1	0	21	11	10	3	42	8	0	11	14	6	1	1	1	23	16
HDBR15233 WSSS_F_LNG8713185	2	1	14	9	7	18	4	8	32	2	1	2	22	43	2	0	5	3	10	9	9	1	19	5	30	1	3	2	1	5	197	24	0	2	8	12	10	4	52	12	0	11	16	14	1	1	4	15	11
HDBR15233 WSSS_F_LNG8713188	0	0	0	0	0	1	0	0	0	0	0	0	0	0	0	0	0	1	1	0	0	0	0	0	0	0	1	0	0	0	4	0	0	0	0	0	0	0	0	0	0	0	0	0	0	0	1	0	0
HDBR15233 WSSS_F_LNG8713189	0	0	0	0	1	0	0	0	0	0	0	0	0	0	0	0	0	0	0	0	0	0	0	0	0	0	0	0	0	0	7	1	0	0	0	0	0	0	0	0	0	0	0	0	0	0	0	0	0
HDBR15246 Imm_FLNG8965968	1	0	265	212	127	192	205	73	83	0	16	26	31	588	0	0	236	21	28	7	66	2	37	5	4	0	9	0	0	0	415	10	6	0	5	0	1	0	56	14	0	136	72	64	4	12	43	0	1
HDBR15246 Imm_FLNG8965969-Imm_FLNG8965970	4	3	203	137	143	201	139	93	48	0	18	23	41	904	0	0	239	13	28	8	42	2	29	4	2	0	5	0	0	0	381	4	6	0	9	0	5	0	70	11	0	110	60	49	2	8	47	3	0
HDBR15279 5891STDY9030806	1	0	1	0	0	0	3	0	1	0	0	0	1	1	0	0	0	1	6	0	1	0	0	0	0	0	0	0	0	0	27	1	0	0	0	0	0	0	3	1	0	0	0	0	0	0	0	1	0
HDBR15279 5891STDY9030808	0	0	0	0	0	0	0	0	0	0	0	0	0	0	0	0	0	0	1	0	0	0	0	0	0	0	0	0	0	0	1	0	0	0	0	0	0	0	0	0	0	0	0	0	0	0	0	0	0
HDBR15279 5891STDY9030810	0	0	0	0	0	0	3	0	0	0	0	0	0	1	0	0	1	2	1	0	1	0	0	0	0	0	0	0	1	0	37	0	0	1	0	0	2	0	7	0	0	0	0	0	0	0	0	0	0
HDBR15280 5891STDY9030807	5	0	0	1	2	0	4	2	0	0	0	3	0	9	0	0	0	0	4	0	2	0	0	0	3	0	0	1	2	1	111	0	1	0	1	2	1	0	8	0	0	0	1	0	0	0	0	0	0
HDBR15280 5891STDY9030809	0	0	0	0	0	0	0	0	0	0	0	0	0	0	0	0	0	0	1	0	0	0	0	0	0	0	0	0	0	0	2	0	0	0	0	0	0	0	0	0	0	0	0	0	0	0	0	0	0
HDBR15280 5891STDY9030810	3	0	0	0	1	0	5	2	4	0	0	1	2	8	0	0	2	0	10	0	0	1	2	0	3	0	0	1	0	1	114	0	0	0	2	1	2	1	6	2	0	0	0	0	0	0	0	0	0
HDBR15332 Imm_FLNG8966065-CV001_KM9294203-Imm_FLNG8966068-CV001_KM9294204	2	19	487	248	216	23	232	0	537	9	2	194	6	456	0	8	132	938	583	36	97	53	375	16	119	107	93	0	5	0	149	0	21	45	318	272	0	0	1	0	0	230	236	34	8	11	48	22	0
HDBR15383 Imm_FLNG8966065-CV001_KM9294203-Imm_FLNG8966068-CV001_KM9294204	0	12	1413	418	966	124	1728	1	999	0	5	148	16	482	0	2	1445	46	54	246	354	16	394	120	12	35	96	0	3	0	155	0	31	1	22	33	0	0	3	0	0	368	278	340	10	80	272	107	5
HDBR15404 Imm_FLNG9347056-Imm_FLNG9347059	0	1	0	1	3	0	6	0	13	2	0	8	1	82	0	0	3	2	121	0	54	9	3	1	0	4	4	0	0	0	15	0	0	0	1	0	0	0	0	0	3	0	3	1	0	0	9	0	0
HDBR15503 Imm_FLNG9347056-Imm_FLNG9347059	1	20	2	4	19	1	341	0	82	0	0	464	1	148	0	0	40	131	1495	2	2088	63	23	0	1	11	62	0	4	0	794	1	27	27	20	11	0	0	0	0	0	0	5	30	0	18	72	2	0
Figure 2F	T cell flow cytometry data
	Percentage of CD45+ population that are:
	CD3+						CD4+						CD8+						Tregs
Early pseudoglandular	5.49	0.64	2.05				1.37	0.36	0.62				1.57	0.091	0.98				0.39	0	0.56	0.04
Pseudoglandular	6.12	4.12	4.18	12.6	5.17	13.5	2.9	1.13	1.42	6.87	1.85	7.81	2.26	1.46	1.55	4.89	2.65	4.73	0.32	0.19	0.16	0.51	0.22	0.72
Canalicular	19.1	13	10.2	19.3	17.4	20.8	11.6	8.57	4.94	9.93	8.16	11.3	5.69	2.87	4.04	7	6.07	7.02	1.18	0.44	0.6	1.34	1.26	1.37
				Adjusted P Value						Adjusted P Value						Adjusted P Value						Adjusted P Value
			Early PG vs. PG	0.2092					Early PG vs. PG	0.2257					Early PG vs. PG	0.1958					Early PG vs. PG	0.8228
			Early PG vs. Canalicular	0.0404					Early PG vs. Canalicular	0.0609					Early PG vs. Canalicular	0.0585					Early PG vs. Canalicular	0.1067
			PG vs. Canalicular	0.0016					PG vs. Canalicular	0.0329					PG vs. Canalicular	0.0013					PG vs. Canalicular	0.0055
[truncated: 10 more columns]

## Sheet: Figure 3
FIGURE 3
FIgure 3 A-D: DE-genes
	gene_short_name	id	module	supermodule	q_value	p_value	morans_I	morans_test_statistic	highly_variable	status
1	MS4A1	MS4A1	3	1	0	0	0.751217	129.09	True	OK
2	TCL1A	TCL1A	2	1	0	0	0.69144	118.83	True	OK
3	DNTT	DNTT	4	2	0	0	0.690407	118.795	True	OK
4	CD79B	CD79B	5	2	0	0	0.643305	110.612	True	OK
5	CD74	CD74	2	1	0	0	0.631385	108.688	False	OK
6	CD37	CD37	2	1	0	0	0.614485	105.701	True	OK
7	VPREB1	VPREB1	4	2	0	0	0.598767	102.902	True	OK
8	FCRLA	FCRLA	2	1	0	0	0.574377	98.7139	True	OK
9	CD24	CD24	5	2	0	0	0.559131	96.1169	True	OK
10	TYMS	TYMS	7	1	0	0	0.558936	96.1338	True	OK
11	VPREB3	VPREB3	5	2	0	0	0.558089	95.9598	True	OK
12	IGLL1	IGLL1	4	2	0	0	0.54941	94.4266	True	OK
13	SOCS2	SOCS2	4	2	0	0	0.514091	88.4052	True	OK
14	IGLL5	IGLL5	6	2	0	0	0.509846	87.631	True	OK
15	AIF1	AIF1	9	1	0	0	0.508932	87.497	True	OK
16	HLA-B	HLA-B	2	1	0	0	0.504547	86.8111	False	OK
17	CD99	CD99	4	2	0	0	0.502308	86.3413	True	OK
18	UHRF1	UHRF1	7	1	0	0	0.495344	85.2042	True	OK
19	GAPDH	GAPDH	7	1	0	0	0.49027	84.2983	False	OK
20	NCF1	NCF1	2	1	0	0	0.483301	83.0803	True	OK
21	FAM129C	FAM129C	2	1	0	0	0.482542	82.9644	True	OK
22	BACH2	BACH2	5	2	0	0	0.477	81.993	True	OK
23	HLA-DRA	HLA-DRA	2	1	0	0	0.476872	82.1052	True	OK
24	RALGPS2	RALGPS2	3	1	0	0	0.463825	79.7393	True	OK
25	CD38	CD38	5	2	0	0	0.463328	79.6502	True	OK
26	IGLC3	IGLC3	2	1	0	0	0.462606	79.5358	True	OK
27	ARPP21	ARPP21	4	2	0	0	0.454156	78.0701	True	OK
28	ACSM3	ACSM3	6	2	0	0	0.45134	77.6012	True	OK
29	COTL1	COTL1	10	1	0	0	0.445779	76.6435	True	OK
30	RUBCNL	RUBCNL	6	2	0	0	0.442582	76.0802	True	OK
31	MME	MME	4	2	0	0	0.43674	75.0795	True	OK
32	PCDH9	PCDH9	6	2	0	0	0.435686	74.8969	True	OK
33	S100A4	S100A4	10	1	0	0	0.43521	74.8367	True	OK
34	AKAP12	AKAP12	4	2	0	0	0.433388	74.5058	True	OK
35	LTB	LTB	10	1	0	0	0.432232	74.304	True	OK
36	CD83	CD83	3	1	0	0	0.425737	73.2248	True	OK
37	RAG1	RAG1	4	2	0	0	0.425641	73.1848	True	OK
38	CD79A	CD79A	2	1	0	0	0.400237	68.8397	True	OK
39	PTMA	PTMA	11	1	0	0	0.39758	68.5885	False	OK
40	IGHV5-78	IGHV5-78	5	2	0	0	0.390295	67.1016	False	OK
41	CD9	CD9	5	2	0	0	0.38981	67.0186	True	OK
42	IGLC2	IGLC2	2	1	0	0	0.386529	66.4678	True	OK
43	RCSD1	RCSD1	5	2	0	0	0.385827	66.3734	True	OK
44	CYB561A3	CYB561A3	3	1	0	0	0.384993	66.1981	True	OK
45	HMGB2	HMGB2	11	1	0	0	0.381269	65.5593	True	OK
46	LIMD2	LIMD2	2	1	0	0	0.380731	65.4919	False	OK
47	CDC25B	CDC25B	6	2	0	0	0.37527	64.528	True	OK
48	HLA-DQA1	HLA-DQA1	3	1	0	0	0.374318	64.358	True	OK
49	LHPP	LHPP	6	2	0	0	0.373102	64.1578	True	OK
50	SOX4	SOX4	5	2	0	0	0.372482	64.0686	True	OK
51	STMN1	STMN1	11	1	0	0	0.371268	63.8486	True	OK
52	SYNGR2	SYNGR2	10	1	0	0	0.370466	63.7067	True	OK
53	SSBP2	SSBP2	4	2	0	0	0.369723	63.5711	True	OK
54	IGHM	IGHM	2	1	0	0	0.366829	63.1027	True	OK
55	SMC4	SMC4	11	1	0	0	0.366157	62.9915	True	OK
56	SLC2A3	SLC2A3	3	1	0	0	0.365687	62.9033	True	OK
57	MZB1	MZB1	5	2	0	0	0.363923	62.5885	True	OK
58	B2M	B2M	2	1	0	0	0.361387	62.3054	False	OK
59	P4HA2	P4HA2	4	2	0	0	0.360944	62.0716	True	OK
60	PTPN6	PTPN6	3	1	0	0	0.35928	61.7761	False	OK
61	DUSP2	DUSP2	3	1	0	0	0.341286	58.7185	True	OK
62	TXN	TXN	9	1	0	0	0.340714	58.596	True	OK
63	LEF1	LEF1	4	2	0	0	0.333669	57.3899	True	OK
64	BTG1	BTG1	2	1	0	0	0.332652	57.254	True	OK
65	HVCN1	HVCN1	3	1	0	0	0.325605	56.0078	False	OK
66	ICAM3	ICAM3	10	1	0	0	0.324543	55.818	True	OK
67	BANK1	BANK1	3	1	0	0	0.323582	55.6546	True	OK
68	ANP32B	ANP32B	7	1	0	0	0.320858	55.1758	False	OK
69	PLD4	PLD4	2	1	0	0	0.31981	55.0005	True	OK
70	RAG2	RAG2	4	2	0	0	0.319641	54.9807	True	OK
71	TUBA1B	TUBA1B	11	1	0	0	0.31707	54.5314	True	OK
72	HIST1H2AC	HIST1H2AC	5	2	0	0	0.315614	54.2793	True	OK
73	HLA-DRB1	HLA-DRB1	2	1	0	0	0.314002	54.0228	True	OK
74	CD52	CD52	3	1	0	0	0.304333	52.3453	True	OK
75	GSTP1	GSTP1	8	1	0	0	0.304322	52.3366	True	OK
76	HMGA1	HMGA1	7	1	0	0	0.301488	51.85	False	OK
77	WASF1	WASF1	6	2	0	0	0.301196	51.8121	True	OK
78	CNN2	CNN2	10	1	0	0	0.298389	51.3192	False	OK
79	CMTM8	CMTM8	4	2	0	0	0.298043	51.2748	True	OK
80	REXO2	REXO2	6	2	0	0	0.29645	50.9947	True	OK
81	PTTG1	PTTG1	11	1	0	0	0.293777	50.5685	True	OK
82	UCP2	UCP2	2	1	0	0	0.291266	50.1126	False	OK
83	LDHA	LDHA	1	1	0	0	0.29121	50.0867	False	OK
84	NEIL1	NEIL1	5	2	0	0	0.291095	50.0686	True	OK
85	TUBB	TUBB	11	1	0	0	0.290516	49.9719	True	OK
86	CMTM7	CMTM7	5	2	0	0	0.289548	49.804	True	OK
87	SPIB	SPIB	2	1	0	0	0.28898	49.7053	True	OK
88	MCM7	MCM7	7	1	0	0	0.286014	49.2095	True	OK
89	HLA-DQB1	HLA-DQB1	2	1	0	0	0.285586	49.1204	True	OK
90	CCDC191	CCDC191	6	2	0	0	0.283854	48.8291	True	OK
91	HLA-DPA1	HLA-DPA1	2	1	0	0	0.283763	48.825	True	OK
92	LINC01781	LINC01781	6	2	0	0	0.283328	48.7358	True	OK
93	TMSB10	TMSB10	2	1	0	0	0.279468	48.2545	False	OK
94	NR4A1	NR4A1	3	1	0	0	0.275557	47.4268	True	OK
95	IRF4	IRF4	6	2	0	0	0.275537	47.4089	True	OK
96	LCP1	LCP1	10	1	0	0	0.274094	47.1461	False	OK
97	MALAT1	MALAT1	2	1	0	0	0.272673	46.9898	False	OK
98	EEF1B2	EEF1B2	8	1	0	0	0.271563	46.729	False	OK
99	NSMCE1	NSMCE1	6	2	0	0	0.271376	46.6826	True	OK
100	PPP1R14A	PPP1R14A	2	1	0	0	0.27106	46.626	True	OK
101	CTGF	CTGF	4	2	0	0	0.269312	46.3991	True	OK
102	MPP1	MPP1	4	2	0	0	0.268859	46.2528	True	OK
103	HIST1H1C	HIST1H1C	5	2	0	0	0.267926	46.0893	True	OK
104	CD72	CD72	2	1	0	0	0.2679	46.0829	True	OK
105	H2AFY	H2AFY	7	1	0	0	0.264667	45.5265	False	OK
106	H3F3B	H3F3B	6	2	0	0	0.263488	45.4364	False	OK
107	HCK	HCK	6	2	0	0	0.26203	45.0772	True	OK
108	H2AFZ	H2AFZ	11	1	0	0	0.261478	44.9811	True	OK
109	HSPD1	HSPD1	1	1	0	0	0.259746	44.6823	True	OK
110	HMGB1	HMGB1	11	1	0	0	0.259572	44.6933	True	OK
111	TMSB4X	TMSB4X	10	1	0	0	0.257453	44.385	False	OK
112	LAPTM5	LAPTM5	5	2	0	0	0.257166	44.2703	False	OK
113	HLA-DPB1	HLA-DPB1	2	1	0	0	0.257155	44.2492	True	OK
114	NME2	NME2	8	1	0	0	0.257114	44.2292	False	OK
115	YBX3	YBX3	5	2	0	0	0.256902	44.1946	True	OK
116	SIT1	SIT1	2	1	0	0	0.256451	44.1255	True	OK
117	AMN	AMN	6	2	0	0	0.255417	43.9554	True	OK
118	SYVN1	SYVN1	6	2	0	0	0.251955	43.3445	True	OK
119	MEF2C	MEF2C	10	1	0	0	0.250498	43.0951	True	OK
120	CORO1A	CORO1A	10	1	0	0	0.249327	42.8995	False	OK
121	CCND3	CCND3	4	2	0	0	0.248568	42.7633	True	OK
122	IGLC6	IGLC6	2	1	0	0	0.247373	42.6821	True	OK
123	DUT	DUT	7	1	0	0	0.242942	41.7985	True	OK
124	FXYD5	FXYD5	8	1	0	0	0.241981	41.6306	True	OK
125	H1FX	H1FX	4	2	0	0	0.241418	41.5367	True	OK
126	RANBP1	RANBP1	1	1	0	0	0.241162	41.4957	False	OK
127	LDLRAD4	LDLRAD4	6	2	0	0	0.240104	41.3117	True	OK
128	ANXA6	ANXA6	10	1	0	0	0.23994	41.2836	True	OK
129	NUCB2	NUCB2	7	1	0	0	0.237553	40.8815	False	OK
130	PLAC8	PLAC8	10	1	0	0	0.23582	40.5777	True	OK
131	IL7R	IL7R	4	2	0	0	0.234553	40.3705	True	OK
132	IMPDH2	IMPDH2	1	1	0	0	0.23334	40.1481	False	OK
133	ENO1	ENO1	1	1	0	0	0.232574	40.0163	False	OK
134	KLF6	KLF6	3	1	0	0	0.231538	39.8394	True	OK
135	HIST2H2AA4	HIST2H2AA4	5	2	0	0	0.229454	39.4813	True	OK
136	HIST2H2AA3	HIST2H2AA3	5	2	0	0	0.228773	39.3644	True	OK
137	ARPC1B	ARPC1B	10	1	0	0	0.228025	39.2356	False	OK
138	MYB	MYB	4	2	0	0	0.226972	39.0611	True	OK
139	LDHB	LDHB	9	1	0	0	0.226857	39.0359	False	OK
140	ZEB2	ZEB2	5	2	0	0	0.226826	39.0302	True	OK
141	BEST3	BEST3	6	2	0	0	0.226654	39.0217	True	OK
142	CCDC112	CCDC112	6	2	0	0	0.225806	38.8622	True	OK
143	SWAP70	SWAP70	3	1	0	0	0.225453	38.7989	True	OK
144	RNASET2	RNASET2	10	1	0	0	0.224874	38.6948	False	OK
145	DEK	DEK	7	1	0	0	0.224447	38.6209	False	OK
146	EEF1G	EEF1G	1	1	0	0	0.224147	38.5684	False	OK
147	HSPA1A	HSPA1A	1	1	0	0	0.222886	38.3581	True	OK
148	XBP1	XBP1	4	2	0	0	0.221912	38.1877	False	OK
149	RAC2	RAC2	10	1	0	0	0.221503	38.1187	False	OK
150	CDK6	CDK6	4	2	0	0	0.220456	37.9373	True	OK
151	FCMR	FCMR	3	1	0	0	0.220302	37.9079	True	OK
152	IGHD	IGHD	3	1	0	0	0.220258	37.9096	False	OK
153	AFF3	AFF3	5	2	0	0	0.219635	37.7966	True	OK
154	AC084033.3	AC084033.3	9	1	0	0	0.218943	37.6847	True	OK
155	C1QBP	C1QBP	1	1	0	0	0.218924	37.671	False	OK
156	SMIM14	SMIM14	3	1	1.50953e-302	3.96633e-304	0.216513	37.2578	True	OK
157	CD19	CD19	2	1	3.03986e-301	8.01848e-303	0.216041	37.177	True	OK
158	STK17A	STK17A	3	1	2.18249e-297	5.77928e-299	0.214616	36.9375	True	OK
159	FABP5	FABP5	1	1	7.59092e-297	2.01398e-298	0.214418	36.9037	False	OK
160	ACTG1	ACTG1	8	1	1.50234e-293	4.01671e-295	0.212899	36.6974	False	OK
161	BCL7A	BCL7A	5	2	4.15815e-292	1.116e-293	0.212722	36.6068	True	OK
162	HERPUD1	HERPUD1	3	1	8.39249e-286	2.29972e-287	0.210393	36.2077	True	OK
163	HSP90AB1	HSP90AB1	1	1	2.89076e-285	7.95094e-287	0.210113	36.1735	True	OK
164	CXCR4	CXCR4	6	2	3.26398e-283	9.06105e-285	0.209427	36.0424	True	OK
165	NREP	NREP	5	2	3.32599e-282	9.28428e-284	0.20906	35.9779	True	OK
166	LSM4	LSM4	7	1	3.01199e-282	8.39235e-284	0.209058	35.9807	False	OK
167	MZT2B	MZT2B	7	1	1.62885e-281	4.56353e-283	0.208806	35.9336	False	OK
168	HLA-DRB5	HLA-DRB5	2	1	3.60455e-281	1.01357e-282	0.208664	35.9114	True	OK
169	C16orf74	C16orf74	2	1	2.40282e-279	6.79347e-281	0.207981	35.7942	True	OK
170	CAPG	CAPG	10	1	6.84997e-277	1.95423e-278	0.207048	35.6358	True	OK
171	ZFP36	ZFP36	3	1	1.41948e-276	4.05691e-278	0.206904	35.6153	True	OK
172	IGKC	IGKC	2	1	5.88118e-276	1.68387e-277	0.206628	35.5754	True	OK
173	JPT1	JPT1	11	1	9.14958e-275	2.64777e-276	0.206209	35.4979	False	OK
174	ZFP36L1	ZFP36L1	3	1	2.80235e-274	8.13835e-276	0.206072	35.4663	True	OK
175	HSPB1	HSPB1	1	1	4.99973e-268	1.47759e-269	0.203675	35.0579	True	OK
176	DDX54	DDX54	6	2	2.86151e-266	8.50069e-268	0.203013	34.9422	True	OK
177	GPX4	GPX4	8	1	5.97976e-266	1.77947e-267	0.202913	34.9211	False	OK
178	MIF	MIF	8	1	1.02984e-263	3.09627e-265	0.202013	34.7732	False	OK
179	SNRPD1	SNRPD1	1	1	4.26923e-262	1.2945e-263	0.201421	34.6657	False	OK
180	APRT	APRT	8	1	1.75735e-255	5.40958e-257	0.198853	34.2235	False	OK
181	NAA38	NAA38	1	1	3.54944e-255	1.09443e-256	0.198706	34.2029	False	OK
182	SIVA1	SIVA1	7	1	1.71558e-254	5.31615e-256	0.198432	34.1567	False	OK
183	MAD1L1	MAD1L1	6	2	2.08922e-253	6.52746e-255	0.198	34.0833	True	OK
184	HMGN2	HMGN2	11	1	1.43802e-245	4.596e-247	0.194835	33.5494	True	OK
185	ABRACL	ABRACL	8	1	5.36134e-245	1.72176e-246	0.194695	33.51	False	OK
186	BCL2L1	BCL2L1	5	2	3.16553e-242	1.02956e-243	0.193542	33.3189	True	OK
187	PSMA6	PSMA6	9	1	4.79571e-242	1.56222e-243	0.19351	33.3064	False	OK
188	PSME2	PSME2	1	1	2.21214e-237	7.33073e-239	0.191621	32.9821	False	OK
189	ALOX5	ALOX5	2	1	4.52778e-236	1.50508e-237	0.191072	32.8904	True	OK
190	POU2AF1	POU2AF1	5	2	1.02918e-235	3.42639e-237	0.190941	32.8654	True	OK
191	TPM3	TPM3	8	1	7.65323e-234	2.5597e-235	0.19017	32.7341	False	OK
192	BTG2	BTG2	6	2	7.18965e-230	2.42675e-231	0.188512	32.4534	True	OK
193	TUBB4B	TUBB4B	11	1	3.5431e-229	1.19773e-230	0.188216	32.4042	True	OK
194	RASD1	RASD1	4	2	4.08857e-227	1.38841e-228	0.187347	32.2573	True	OK
195	PLP2	PLP2	10	1	1.86947e-225	6.37711e-227	0.186676	32.1386	True	OK
196	PTPRC	PTPRC	3	1	1.76213e-221	6.08316e-223	0.185033	31.8525	True	OK
197	EEF1A1	EEF1A1	8	1	1.76685e-221	6.10849e-223	0.183837	31.8523	False	OK
198	TRAM1	TRAM1	6	2	7.82453e-218	2.74123e-219	0.183492	31.5875	False	OK
199	NDUFS5	NDUFS5	1	1	1.80368e-216	6.34669e-218	0.182913	31.488	False	OK
200	PRDX3	PRDX3	7	1	3.95661e-216	1.39628e-217	0.18276	31.4629	False	OK
201	IGLV1-40	IGLV1-40	2	1	2.01231e-216	7.09113e-218	0.18245	31.4844	False	OK
202	FOS	FOS	3	1	1.61242e-214	5.73152e-216	0.182071	31.3448	False	OK
203	SMAD1	SMAD1	5	2	3.66933e-213	1.30994e-214	0.181451	31.2449	True	OK
204	ITM2C	ITM2C	2	1	3.23065e-212	1.15664e-213	0.181095	31.1752	True	OK
205	DEPP1	DEPP1	5	2	2.21466e-210	7.96298e-212	0.180177	31.0393	True	OK
206	HLA-A	HLA-A	2	1	6.29939e-208	2.28435e-209	0.179136	30.8566	False	OK
207	HNRNPA1	HNRNPA1	9	1	5.0208e-208	1.81812e-209	0.178979	30.864	False	OK
208	POU2F2	POU2F2	3	1	1.12549e-206	4.09909e-208	0.178678	30.763	True	OK
209	TKT	TKT	4	2	2.86287e-206	1.0499e-207	0.178504	30.7324	True	OK
210	ALOX5AP	ALOX5AP	10	1	3.51532e-205	1.29817e-206	0.178009	30.6506	False	OK
211	SERPINB1	SERPINB1	8	1	1.45112e-203	5.40342e-205	0.177295	30.5288	True	OK
212	PGAM1	PGAM1	1	1	5.29364e-203	1.97929e-204	0.177085	30.4863	False	OK
213	IDH2	IDH2	7	1	1.97013e-202	7.39655e-204	0.176831	30.4431	False	OK
214	HSPA1B	HSPA1B	1	1	9.91378e-200	3.77784e-201	0.175626	30.2378	True	OK
215	LYN	LYN	3	1	1.06275e-197	4.06615e-199	0.174731	30.0828	False	OK
216	HSPE1	HSPE1	1	1	4.24925e-197	1.62797e-198	0.174462	30.0367	True	OK
217	JCHAIN	JCHAIN	9	1	7.46586e-197	2.86795e-198	0.174346	30.0179	True	OK
218	EMP3	EMP3	10	1	1.52299e-196	5.85827e-198	0.174204	29.9941	False	OK
219	GCSAM	GCSAM	6	2	9.75422e-196	3.77699e-197	0.173782	29.932	True	OK
220	PEBP1	PEBP1	9	1	1.52749e-191	6.00855e-193	0.171969	29.6074	False	OK
221	SNRPE	SNRPE	1	1	9.02004e-190	3.562e-191	0.171158	29.4693	False	OK
222	SNHG7	SNHG7	5	2	5.39621e-189	2.13648e-190	0.170783	29.4085	True	OK
223	PSIP1	PSIP1	7	1	2.05775e-187	8.18928e-189	0.170083	29.2844	False	OK
224	CRIP1	CRIP1	1	1	4.10222e-187	1.63677e-188	0.169893	29.2608	True	OK
225	KLF2	KLF2	3	1	9.96218e-187	3.98508e-188	0.169758	29.2304	False	OK
226	NUCKS1	NUCKS1	11	1	2.80083e-185	1.129e-186	0.169105	29.1159	False	OK
227	AEBP1	AEBP1	5	2	4.61091e-184	1.86571e-185	0.16853	29.0195	True	OK
228	HNRNPAB	HNRNPAB	1	1	8.91101e-182	3.62848e-183	0.16746	28.8376	False	OK
229	NPM1	NPM1	9	1	4.15e-179	1.70472e-180	0.166067	28.6237	False	OK
230	GMFG	GMFG	4	2	1.55112e-178	6.38753e-180	0.165953	28.5776	False	OK
231	NACA	NACA	8	1	5.90541e-177	2.45e-178	0.164763	28.4498	False	OK
232	ITGA4	ITGA4	4	2	4.78951e-174	2.00667e-175	0.163844	28.2133	True	OK
233	H2AFV	H2AFV	11	1	4.45717e-173	1.87656e-174	0.163382	28.1341	False	OK
234	ACTB	ACTB	8	1	3.7585e-174	1.57278e-175	0.163174	28.222	False	OK
235	TAGLN2	TAGLN2	10	1	7.11339e-172	3.00946e-173	0.1628	28.0354	False	OK
236	RACK1	RACK1	8	1	1.10662e-172	4.66477e-174	0.162625	28.1017	False	OK
237	PLEKHA2	PLEKHA2	2	1	4.02611e-170	1.70951e-171	0.161957	27.8911	True	OK
238	CCDC50	CCDC50	10	1	4.34219e-169	1.84817e-170	0.161452	27.8057	True	OK
239	VIM	VIM	11	1	2.45945e-168	1.05185e-169	0.16109	27.7432	True	OK
240	ATP1B3	ATP1B3	4	2	4.70466e-168	2.01449e-169	0.160948	27.7198	False	OK
241	FAU	FAU	8	1	8.87154e-169	3.78508e-170	0.16051	27.78	False	OK
242	CKS2	CKS2	11	1	6.3389e-167	2.73374e-168	0.160407	27.6257	True	OK
243	CAMK2D	CAMK2D	2	1	2.10242e-166	9.08852e-168	0.160156	27.5822	False	OK
244	TOP2B	TOP2B	4	2	7.5147e-165	3.27161e-166	0.1594	27.4522	True	OK
245	POLD4	POLD4	10	1	1.03484e-163	4.52648e-165	0.15886	27.3564	False	OK
246	RGS16	RGS16	6	2	4.5707e-163	2.00629e-164	0.158428	27.302	True	OK
247	TMPO	TMPO	11	1	2.78112e-161	1.23216e-162	0.15764	27.151	True	OK
248	S1PR4	S1PR4	5	2	6.91117e-161	3.06904e-162	0.157463	27.1174	True	OK
249	VAMP8	VAMP8	9	1	5.15276e-160	2.29874e-161	0.157024	27.0432	False	OK
250	PTGES3	PTGES3	1	1	4.91232e-158	2.22167e-159	0.156049	26.8738	False	OK
251	SNRPF	SNRPF	1	1	4.47177e-156	2.0499e-157	0.15507	26.7052	False	OK
252	TMEM243	TMEM243	5	2	3.32607e-154	1.54515e-155	0.154113	26.543	True	OK
253	MTSS1	MTSS1	2	1	4.42022e-154	2.05797e-155	0.154022	26.5323	True	OK
254	DNASE1L3	DNASE1L3	6	2	6.46106e-154	3.01145e-155	0.153903	26.5179	True	OK
255	LBH	LBH	3	1	6.87712e-152	3.2406e-153	0.152934	26.3412	True	OK
256	HIST1H4C	HIST1H4C	11	1	9.06808e-152	4.27766e-153	0.15286	26.3306	True	OK
257	DTX1	DTX1	5	2	2.97745e-151	1.40912e-152	0.15258	26.2854	True	OK
258	IGLV1-47	IGLV1-47	2	1	1.42353e-151	6.72977e-153	0.152428	26.3134	False	OK
259	JUNB	JUNB	3	1	8.02746e-150	3.85255e-151	0.15187	26.1594	True	OK
260	GLRX	GLRX	4	2	2.2848e-147	1.10823e-148	0.150609	25.9424	False	OK
261	TPI1	TPI1	1	1	1.39431e-145	6.79874e-147	0.149698	25.7834	False	OK
262	NAP1L1	NAP1L1	7	1	4.31316e-145	2.10533e-146	0.149443	25.7396	False	OK
263	KLHL14	KLHL14	2	1	1.15969e-144	5.67846e-146	0.149173	25.7011	True	OK
264	GNG7	GNG7	5	2	1.94472e-143	9.59211e-145	0.14858	25.5911	True	OK
265	LAT2	LAT2	2	1	2.68175e-142	1.33511e-143	0.14798	25.4881	False	OK
266	HLA-C	HLA-C	2	1	1.80863e-142	8.98573e-144	0.147965	25.5036	False	OK
267	REL	REL	3	1	4.82634e-142	2.4102e-143	0.147839	25.465	True	OK
268	CACYBP	CACYBP	1	1	6.44202e-140	3.26654e-141	0.146718	25.2717	False	OK
269	EIF5A	EIF5A	1	1	1.10412e-139	5.61561e-141	0.146598	25.2503	False	OK
270	NDUFA13	NDUFA13	1	1	1.21932e-139	6.20778e-141	0.146564	25.2464	False	OK
271	CDKN2D	CDKN2D	6	2	3.97987e-138	2.04049e-139	0.145754	25.1079	True	OK
272	CLNS1A	CLNS1A	9	1	2.46236e-137	1.26372e-138	0.145334	25.0352	False	OK
273	RNGTT	RNGTT	6	2	4.36385e-135	2.24853e-136	0.144105	24.8278	True	OK
274	CD69	CD69	3	1	1.22492e-134	6.34292e-136	0.143887	24.786	True	OK
275	COX5A	COX5A	1	1	6.11279e-134	3.16848e-135	0.143518	24.7211	False	OK
276	PA2G4	PA2G4	1	1	2.14602e-133	1.11896e-134	0.143218	24.6701	False	OK
277	CCDC69	CCDC69	6	2	2.56629e-133	1.3394e-134	0.143159	24.6629	True	OK
278	ZFP36L2	ZFP36L2	4	2	1.20483e-132	6.30676e-134	0.142794	24.6001	False	OK
279	PKM	PKM	1	1	4.07799e-132	2.1451e-133	0.142517	24.5503	False	OK
280	BLK	BLK	3	1	3.83121e-132	2.01333e-133	0.142516	24.5529	True	OK
281	AC135068.8	AC135068.8	6	2	3.27386e-131	1.73218e-132	0.14189	24.4652	True	OK
282	NOP58	NOP58	1	1	1.48208e-130	7.87195e-132	0.141653	24.4034	False	OK
283	PARP15	PARP15	3	1	3.71112e-130	1.98063e-131	0.141406	24.3656	True	OK
284	ALDOA	ALDOA	9	1	2.19923e-129	1.17824e-130	0.14102	24.2924	False	OK
285	CYBA	CYBA	10	1	1.45638e-128	7.82496e-130	0.140497	24.2145	False	OK
286	ARL6IP1	ARL6IP1	11	1	2.62213e-128	1.41421e-129	0.140365	24.1901	True	OK
287	PTPRE	PTPRE	4	2	4.51465e-128	2.44185e-129	0.140239	24.1675	True	OK
288	SP100	SP100	3	1	6.33436e-128	3.42933e-129	0.140209	24.1535	False	OK
289	ISG20	ISG20	2	1	9.38921e-128	5.08799e-129	0.140106	24.1372	True	OK
290	TRABD	TRABD	5	2	4.57947e-127	2.48864e-128	0.139727	24.0715	True	OK
291	SYK	SYK	6	2	5.96182e-127	3.24291e-128	0.139662	24.0605	True	OK
292	TSPAN14	TSPAN14	4	2	3.21688e-126	1.75475e-127	0.139217	23.9903	False	OK
293	IGHV1OR15-1	IGHV1OR15-1	6	2	5.60746e-126	3.06164e-127	0.138983	23.9671	False	OK
294	OLA1	OLA1	9	1	1.37947e-125	7.54594e-127	0.138897	23.9295	False	OK
295	ILF2	ILF2	7	1	7.32933e-125	4.03556e-126	0.138499	23.8595	False	OK
296	PPDPF	PPDPF	8	1	8.37152e-125	4.61369e-126	0.138454	23.8539	False	OK
297	H3F3A	H3F3A	9	1	2.63969e-125	1.44802e-126	0.138316	23.9023	False	OK
298	HLA-DMB	HLA-DMB	3	1	1.47687e-123	8.17711e-125	0.137756	23.7333	True	OK
299	TIFA	TIFA	6	2	5.18497e-123	2.87877e-124	0.137435	23.6803	True	OK
300	APEX1	APEX1	8	1	7.0595e-123	3.92677e-124	0.137379	23.6672	False	OK
301	TLE4	TLE4	4	2	1.23557e-122	6.89172e-124	0.137216	23.6435	False	OK
302	TSC22D3	TSC22D3	3	1	3.9633e-122	2.21469e-123	0.136932	23.5941	True	OK
303	MRPL51	MRPL51	7	1	2.86189e-121	1.60362e-122	0.136455	23.5102	False	OK
304	RAN	RAN	7	1	6.83671e-121	3.83786e-122	0.136231	23.4731	False	OK
305	GYPC	GYPC	8	1	3.86684e-120	2.17861e-121	0.135817	23.3992	False	OK
306	CUTA	CUTA	8	1	1.19903e-119	6.78613e-121	0.135534	23.3507	False	OK
307	ADD3	ADD3	10	1	1.39897e-119	7.93208e-121	0.135477	23.344	False	OK
308	PSMA1	PSMA1	1	1	6.14319e-119	3.48945e-120	0.13511	23.2806	False	OK
309	TFDP2	TFDP2	6	2	6.68519e-119	3.80074e-120	0.135088	23.2769	True	OK
310	HSP90AA1	HSP90AA1	1	1	3.09847e-117	1.78221e-118	0.134054	23.1113	True	OK
311	PRDX1	PRDX1	9	1	5.08823e-117	2.9293e-118	0.133975	23.0898	True	OK
312	NASP	NASP	7	1	1.18864e-116	6.86131e-118	0.133799	23.053	False	OK
313	ANXA2	ANXA2	2	1	1.67705e-113	9.80941e-115	0.131923	22.7363	True	OK
314	SQSTM1	SQSTM1	3	1	4.11597e-113	2.41384e-114	0.131718	22.6967	True	OK
315	TALDO1	TALDO1	7	1	9.65372e-112	5.68128e-113	0.130918	22.5574	False	OK
316	MRPL57	MRPL57	7	1	1.34003e-110	7.94108e-112	0.130227	22.4404	False	OK
317	CST3	CST3	5	2	7.87368e-110	4.69017e-111	0.12973	22.3613	True	OK
318	CD164	CD164	8	1	1.13893e-109	6.79018e-111	0.129667	22.3448	False	OK
319	LRRFIP1	LRRFIP1	10	1	6.11677e-109	3.65615e-110	0.129238	22.2694	False	OK
320	ESD	ESD	9	1	8.20111e-109	4.90622e-110	0.129154	22.2562	False	OK
321	UQCRC1	UQCRC1	7	1	1.89702e-108	1.13681e-109	0.128937	22.2185	False	OK
322	CCT2	CCT2	1	1	1.18298e-107	7.13762e-109	0.128463	22.1359	False	OK
323	TCF3	TCF3	4	2	9.81106e-107	5.98493e-108	0.127873	22.0398	True	OK
324	ACAP1	ACAP1	3	1	1.05974e-106	6.47002e-108	0.127867	22.0363	True	OK
325	IGLV1-44	IGLV1-44	2	1	6.71256e-107	4.08791e-108	0.127573	22.057	False	OK
326	NDUFA6	NDUFA6	1	1	5.87805e-105	3.61583e-106	0.126804	21.8533	False	OK
327	TCF4	TCF4	4	2	3.16164e-104	1.95133e-105	0.12636	21.7762	True	OK
328	DCK	DCK	4	2	8.50378e-104	5.27022e-105	0.126093	21.7306	False	OK
329	VDAC1	VDAC1	5	2	1.15072e-103	7.13746e-105	0.126015	21.7167	False	OK
330	SOD1	SOD1	8	1	1.6686e-103	1.03583e-104	0.12592	21.6996	False	OK
331	NDUFB11	NDUFB11	8	1	2.96973e-103	1.8481e-104	0.125766	21.6729	False	OK
332	COX8A	COX8A	7	1	1.62446e-101	1.02091e-102	0.124686	21.4874	False	OK
333	DDIT4	DDIT4	1	1	3.66013e-101	2.30399e-102	0.124452	21.4496	True	OK
334	B3GNT2	B3GNT2	4	2	7.8962e-101	4.98669e-102	0.124222	21.4136	True	OK
335	GRN	GRN	2	1	8.50397e-101	5.37487e-102	0.124205	21.4101	True	OK
336	LY86	LY86	10	1	9.44431e-101	5.97404e-102	0.124197	21.4052	False	OK
337	AL139020.1	AL139020.1	2	1	1.01164e-100	6.40435e-102	0.124114	21.402	True	OK
338	DBN1	DBN1	5	2	1.71575e-100	1.08882e-101	0.124007	21.3772	True	OK
339	STK17B	STK17B	3	1	4.02525e-100	2.5565e-101	0.123803	21.3373	False	OK
340	CSK	CSK	10	1	1.76902e-99	1.13259e-100	0.123403	21.2676	False	OK
341	HLA-DMA	HLA-DMA	2	1	9.68093e-99	6.23776e-100	0.122932	21.1874	True	OK
342	SPTBN1	SPTBN1	5	2	2.17814e-98	1.41014e-99	0.122709	21.149	True	OK
343	DNAJB1	DNAJB1	1	1	4.17647e-98	2.70602e-99	0.122524	21.1182	True	OK
344	HLA-E	HLA-E	2	1	3.05391e-97	1.99121e-98	0.121936	21.0237	False	OK
345	CCT5	CCT5	1	1	4.92129e-97	3.21129e-98	0.121852	21.001	False	OK
346	CCT6A	CCT6A	1	1	6.77807e-97	4.42637e-98	0.121765	20.9857	False	OK
347	PSMB2	PSMB2	7	1	4.60548e-96	3.02408e-97	0.121227	20.8942	False	OK
348	TMEM131L	TMEM131L	5	2	8.11307e-96	5.33558e-97	0.121065	20.8671	True	OK
349	P4HB	P4HB	1	1	1.08001e-95	7.10824e-97	0.120983	20.8533	False	OK
350	ACTR3	ACTR3	10	1	1.22406e-94	8.10651e-96	0.120311	20.7366	False	OK
351	ANAPC11	ANAPC11	7	1	1.24571e-94	8.25622e-96	0.120305	20.7357	False	OK
352	TOMM5	TOMM5	1	1	8.4363e-94	5.62161e-95	0.119763	20.6432	False	OK
353	PFN1	PFN1	8	1	5.08284e-94	3.3844e-95	0.119731	20.6677	False	OK
354	DOK3	DOK3	5	2	4.13573e-93	2.77495e-94	0.119311	20.5659	True	OK
355	SSBP1	SSBP1	1	1	9.05334e-93	6.10697e-94	0.119095	20.5276	False	OK
356	ELAVL1	ELAVL1	7	1	1.24886e-92	8.43704e-94	0.118996	20.5119	False	OK
357	HSPH1	HSPH1	1	1	1.24199e-92	8.38427e-94	0.118991	20.5122	True	OK
358	ATP5MC3	ATP5MC3	9	1	4.02884e-92	2.73624e-93	0.118658	20.4546	False	OK
359	SUB1	SUB1	2	1	4.92886e-92	3.35003e-93	0.118554	20.4447	False	OK
360	MYL6B	MYL6B	9	1	7.41892e-92	5.05387e-93	0.11848	20.4246	False	OK
361	FPGS	FPGS	4	2	1.71774e-91	1.17454e-92	0.118241	20.3834	True	OK
362	CCT3	CCT3	1	1	1.54144e-89	1.06584e-90	0.116967	20.1615	False	OK
363	YPEL5	YPEL5	6	2	2.82914e-89	1.96347e-90	0.116786	20.1313	True	OK
364	HNRNPF	HNRNPF	7	1	4.29922e-89	2.98814e-90	0.116669	20.1105	False	OK
365	CSNK2B	CSNK2B	1	1	1.11013e-88	7.74998e-90	0.116379	20.0631	False	OK
366	CLEC2D	CLEC2D	3	1	1.26024e-88	8.80437e-90	0.11635	20.0568	True	OK
367	NDUFAB1	NDUFAB1	1	1	1.34715e-88	9.43224e-90	0.116332	20.0534	False	OK
368	HP1BP3	HP1BP3	11	1	2.04058e-88	1.43188e-89	0.116211	20.0326	False	OK
369	NDUFV1	NDUFV1	1	1	9.63148e-88	6.78308e-89	0.115756	19.955	False	OK
370	CALHM6	CALHM6	4	2	7.80766e-87	5.53462e-88	0.115122	19.8498	False	OK
371	PRDX6	PRDX6	9	1	4.65524e-86	3.32143e-87	0.114625	19.7595	False	OK
372	KDELR1	KDELR1	9	1	4.68133e-86	3.34244e-87	0.114621	19.7592	False	OK
373	CD22	CD22	3	1	7.19889e-86	5.14364e-87	0.114483	19.7374	True	OK
374	MINOS1	MINOS1	1	1	9.20859e-86	6.59373e-87	0.114408	19.7249	False	OK
375	DDX39A	DDX39A	11	1	9.93862e-86	7.12156e-87	0.114394	19.721	False	OK
376	AES	AES	6	2	3.83212e-85	2.74985e-86	0.113993	19.6525	False	OK
377	GAB1	GAB1	4	2	1.05929e-84	7.62291e-86	0.113674	19.6007	True	OK
378	SYNCRIP	SYNCRIP	1	1	1.68551e-84	1.21639e-85	0.113552	19.5769	False	OK
379	PPM1G	PPM1G	7	1	3.01781e-84	2.18406e-85	0.113385	19.5471	False	OK
380	SNRPC	SNRPC	7	1	8.97841e-84	6.52089e-85	0.113061	19.4912	False	OK
381	SNRPA	SNRPA	9	1	3.06766e-83	2.23585e-84	0.112693	19.428	False	OK
382	ERGIC1	ERGIC1	4	2	6.38474e-83	4.66004e-84	0.112467	19.3903	True	OK
383	CYTIP	CYTIP	3	1	2.57716e-82	1.89023e-83	0.112044	19.3181	False	OK
384	C7orf50	C7orf50	6	2	8.37247e-82	6.17515e-83	0.111679	19.2569	False	OK
385	NHP2	NHP2	1	1	9.70044e-82	7.16453e-83	0.111652	19.2492	False	OK
386	QRSL1	QRSL1	5	2	1.00889e-81	7.45663e-83	0.111639	19.2472	True	OK
387	IFNGR2	IFNGR2	3	1	1.01356e-81	7.49632e-83	0.111621	19.2469	False	OK
388	GSTK1	GSTK1	8	1	1.16857e-81	8.64876e-83	0.111589	19.2395	False	OK
389	MTRNR2L12	MTRNR2L12	5	2	2.83392e-81	2.10323e-82	0.111321	19.1933	False	OK
390	HDAC2	HDAC2	9	1	3.16995e-81	2.35425e-82	0.111292	19.1875	False	OK
391	ARPC2	ARPC2	10	1	4.46403e-81	3.32448e-82	0.111165	19.1695	False	OK
392	GLUL	GLUL	5	2	6.93881e-81	5.17816e-82	0.111047	19.1465	True	OK
393	SNRPB	SNRPB	1	1	9.21456e-81	6.89535e-82	0.110969	19.1316	False	OK
394	FDFT1	FDFT1	9	1	1.48319e-80	1.1114e-81	0.110817	19.1067	False	OK
395	SEM1	SEM1	9	1	1.75196e-80	1.3137e-81	0.110772	19.0979	False	OK
396	CLIC1	CLIC1	8	1	1.8023e-80	1.35237e-81	0.110737	19.0964	False	OK
397	JUP	JUP	4	2	4.42676e-80	3.33752e-81	0.110484	19.0492	True	OK
398	MSI2	MSI2	4	2	9.46697e-80	7.16666e-81	0.110246	19.0091	True	OK
399	NDUFB2	NDUFB2	8	1	1.93175e-79	1.47226e-80	0.110036	18.9713	False	OK
400	CHCHD10	CHCHD10	8	1	2.11554e-79	1.61342e-80	0.110002	18.9665	False	OK
401	CD55	CD55	3	1	2.49678e-79	1.90673e-80	0.109945	18.9577	True	OK
402	SLC25A3	SLC25A3	9	1	1.0709e-78	8.20017e-80	0.109486	18.8808	False	OK
403	EIF4A3	EIF4A3	11	1	1.68074e-78	1.28956e-79	0.109361	18.8569	False	OK
404	PSMA4	PSMA4	9	1	5.80192e-78	4.46941e-79	0.108982	18.7911	False	OK
405	NDUFS8	NDUFS8	9	1	7.35512e-78	5.66966e-79	0.108904	18.7784	False	OK
406	XRCC6	XRCC6	7	1	8.8533e-78	6.82907e-79	0.108854	18.7685	False	OK
407	CDCA7L	CDCA7L	7	1	1.10453e-77	8.54249e-79	0.108771	18.7566	False	OK
408	CSTB	CSTB	8	1	9.71386e-77	7.5675e-78	0.108099	18.6403	False	OK
409	PDLIM1	PDLIM1	9	1	1.30925e-76	1.0213e-77	0.108013	18.6243	True	OK
410	LSP1	LSP1	10	1	1.77253e-76	1.38451e-77	0.107895	18.608	False	OK
411	APBB1IP	APBB1IP	4	2	2.61325e-76	2.0452e-77	0.107776	18.5871	False	OK
412	CCT4	CCT4	1	1	2.90307e-76	2.27499e-77	0.107764	18.5813	False	OK
413	UQCRH	UQCRH	8	1	2.88169e-76	2.25676e-77	0.107756	18.5818	False	OK
414	RNF13	RNF13	6	2	4.7703e-76	3.74802e-77	0.107597	18.5545	False	OK
415	TPT1	TPT1	8	1	3.20357e-76	2.51376e-77	0.107361	18.576	False	OK
416	UQCR11	UQCR11	8	1	1.21926e-75	9.59844e-77	0.107314	18.5039	False	OK
417	MIR181A1HG	MIR181A1HG	5	2	2.04163e-75	1.60934e-76	0.107135	18.4761	True	OK
418	HIST1H2BK	HIST1H2BK	5	2	5.34105e-75	4.23202e-76	0.106836	18.4238	True	OK
419	SRP9	SRP9	7	1	1.61922e-74	1.29047e-75	0.106493	18.3634	False	OK
420	POLR2L	POLR2L	1	1	4.86211e-74	3.8874e-75	0.106144	18.3034	False	OK
421	RHOH	RHOH	6	2	2.94419e-73	2.36905e-74	0.105568	18.2047	True	OK
422	ERH	ERH	7	1	3.57499e-73	2.88211e-74	0.105506	18.1939	False	OK
423	CCT8	CCT8	9	1	4.40007e-73	3.54953e-74	0.105442	18.1825	False	OK
424	DUSP1	DUSP1	3	1	4.72878e-73	3.81713e-74	0.105387	18.1785	True	OK
425	FBL	FBL	1	1	2.32114e-72	1.88672e-73	0.104901	18.0907	False	OK
426	MLXIP	MLXIP	4	2	1.18601e-71	9.68298e-73	0.104344	18.0003	True	OK
427	PYURF	PYURF	9	1	1.95516e-71	1.60026e-72	0.104208	17.9725	False	OK
428	FTL	FTL	3	1	1.21041e-71	9.88837e-73	0.104164	17.9992	False	OK
429	RSL1D1	RSL1D1	1	1	2.4299e-71	1.99007e-72	0.104149	17.9604	False	OK
430	ATP5F1A	ATP5F1A	9	1	4.70438e-71	3.8649e-72	0.103931	17.9235	False	OK
431	YWHAE	YWHAE	9	1	2.87788e-70	2.38497e-71	0.103342	17.822	False	OK
432	SMCHD1	SMCHD1	3	1	3.51932e-70	2.92015e-71	0.103272	17.8107	False	OK
433	RNASEH2B	RNASEH2B	7	1	3.88468e-70	3.2253e-71	0.103243	17.8051	False	OK
434	RHBDF2	RHBDF2	6	2	4.33194e-70	3.59886e-71	0.103185	17.799	True	OK
435	SNRPD2	SNRPD2	8	1	4.8914e-70	4.06615e-71	0.103151	17.7921	False	OK
436	RPN2	RPN2	1	1	4.32964e-69	3.62134e-70	0.102442	17.6692	False	OK
437	NDUFB4	NDUFB4	9	1	7.68832e-69	6.45419e-70	0.102261	17.6366	False	OK
438	ILF3	ILF3	1	1	1.09319e-68	9.1939e-70	0.102143	17.6166	False	OK
439	EIF1AX	EIF1AX	1	1	2.4458e-68	2.06948e-69	0.101865	17.5706	False	OK
440	BLNK	BLNK	2	1	7.54116e-68	6.42722e-69	0.101503	17.5062	True	OK
441	ARL6IP5	ARL6IP5	10	1	9.06602e-68	7.73147e-69	0.101439	17.4957	False	OK
442	CALM1	CALM1	8	1	1.03241e-67	8.80963e-69	0.101393	17.4882	False	OK
443	PSMG2	PSMG2	7	1	1.1122e-67	9.49617e-69	0.101362	17.4839	False	OK
444	PTBP1	PTBP1	7	1	1.7689e-67	1.51214e-68	0.101213	17.4574	False	OK
445	C8orf59	C8orf59	9	1	4.14534e-67	3.56061e-68	0.100932	17.4084	False	OK
446	SMARCA4	SMARCA4	4	2	7.9325e-67	6.82575e-68	0.100711	17.3711	False	OK
447	HMGN1	HMGN1	7	1	1.25773e-66	1.08483e-67	0.100533	17.3445	False	OK
448	GADD45GIP1	GADD45GIP1	1	1	1.48542e-66	1.28197e-67	0.100497	17.3349	False	OK
449	CALM3	CALM3	11	1	2.54469e-66	2.20008e-67	0.100323	17.3038	False	OK

## Sheet: Figure 4
FIGURE 4
Figure 4A, D, E - see single-cell data portal
Figure 4B
cell_type	feature	mean	pct
CD8 T	SELL	1.62938	86.738
CD8 T	CD27	1.26539	87.0053
CD8 T	LEF1	1.58885	92.1925
CD8 T	CCR7	1.27858	81.4973
CD8 T	GZMB	0.01158	1.17647
CD8 T	PRF1	0.195319	23.7433
CD8 T	CCR4	0.0101513	1.39037
CD8 T	CCR6	0.0463183	4.4385
CD8 T	CXCR3	0.497033	45.2406
CD8 T	CD45RA	0.812199	27.4332
CD8 T	CD45RO	0.295473	18.5027
CD4 T	SELL	1.34346	77.0683
CD4 T	CD27	1.05408	75.9864
CD4 T	LEF1	1.31078	81.7565
CD4 T	CCR7	1.04088	70.2376
CD4 T	GZMB	0.0662652	5.79126
CD4 T	PRF1	0.15367	15.7403
CD4 T	CCR4	0.102576	9.77938
CD4 T	CCR6	0.0242271	2.22741
CD4 T	CXCR3	0.0929804	8.99448
CD4 T	CD45RA	0.744312	28.6805
CD4 T	CD45RO	0.588144	41.5995
Treg	SELL	1.17436	68.5647
Treg	CD27	1.54482	83.1554
Treg	LEF1	0.948968	63.4638
Treg	CCR7	0.591132	42.1115
Treg	GZMB	0.0434112	4.32977
Treg	PRF1	0.275182	27.2242
Treg	CCR4	0.438593	31.7912
Treg	CCR6	0.133531	11.8031
Treg	CXCR3	0.419105	31.9098
Treg	CD45RA	0.380042	15.777
Treg	CD45RO	0.906007	47.5682
Figure 4C: TCR PCA																		cell type and cell count for each point on TCR PCA
original data for the TCR PCA	TRBJ1-1	TRBJ1-2	TRBJ1-3	TRBJ1-4	TRBJ1-5	TRBJ1-6	TRBJ2-1	TRBJ2-2	TRBJ2-2P	TRBJ2-3	TRBJ2-4	TRBJ2-5	TRBJ2-6	TRBJ2-7	TRBC1	TRBC2		smp_celltype	cell_type	cell_count
smp_celltype	21.2766	0	8.51064	0	2.12766	21.2766	10.6383	0	25.5319	6.38298	2.12766	2.12766	0	0	53.1915	46.8085		Imm_FLNG8965963_CD56bright NK	CD56bright NK	47
Imm_FLNG8965963_CD56bright NK	16.129	0	6.45161	0	6.45161	16.129	22.5806	0	22.5806	6.45161	0	0	0	3.22581	45.1613	54.8387		Imm_FLNG8965963_Intermediate NK	Intermediate NK	31
Imm_FLNG8965963_Intermediate NK	20.4545	0	11.3636	6.81818	2.27273	13.6364	9.09091	0	15.9091	18.1818	0	0	2.27273	0	54.5455	45.4545		Imm_FLNG8965963_CD16+ NK	CD16+ NK	44
Imm_FLNG8965963_CD16+ NK	4.7619	33.3333	0	0	4.7619	0	9.52381	9.52381	0	4.7619	0	4.7619	0	28.5714	42.8571	57.1429		Imm_FLNG8965963_Type 1 innate T	Type 1 innate T	21
Imm_FLNG8965963_Type 1 innate T	15.7895	13.1579	2.63158	0	2.63158	7.89474	5.26316	7.89474	0	10.5263	5.26316	10.5263	7.89474	10.5263	42.1053	57.8947		Imm_FLNG8965965_CD4 T	CD4 T	38
Imm_FLNG8965965_CD4 T	13.0435	0	34.7826	0	0	17.3913	4.34783	0	26.087	0	0	4.34783	0	0	65.2174	34.7826		Imm_FLNG8965966_Cycling NK	Cycling NK	23
Imm_FLNG8965966_Cycling NK	33.3333	3.7037	14.8148	0	0	9.25926	7.40741	0	27.7778	0	0	1.85185	0	1.85185	61.1111	38.8889		Imm_FLNG8965966_CD56bright NK	CD56bright NK	54
Imm_FLNG8965966_CD56bright NK	6.66667	0	33.3333	3.33333	20	20	6.66667	0	6.66667	0	0	3.33333	0	0	83.3333	16.6667		Imm_FLNG8965966_ILC3	ILC3	30
Imm_FLNG8965966_ILC3	22.6415	1.88679	24.5283	0	3.77358	18.8679	5.66038	1.88679	11.3208	5.66038	0	0	3.77358	0	71.6981	28.3019		Imm_FLNG8965966_Intermediate NK	Intermediate NK	53
Imm_FLNG8965966_Intermediate NK	11.7647	2.94118	38.2353	0	5.88235	11.7647	14.7059	2.94118	8.82353	2.94118	0	0	0	0	70.5882	29.4118		Imm_FLNG8965966_ILCP	ILCP	34
Imm_FLNG8965966_ILCP	11.1111	0	17.7778	2.22222	0	15.5556	20	0	24.4444	6.66667	2.22222	0	0	0	46.6667	53.3333		Imm_FLNG8965966_CD16+ NK	CD16+ NK	45
Imm_FLNG8965966_CD16+ NK	9.09091	4.54545	18.1818	0	0	22.7273	9.09091	0	27.2727	4.54545	0	4.54545	0	0	54.5455	45.4545		Imm_FLNG8965966_ILC2	ILC2	22
Imm_FLNG8965966_ILC2	9.06149	8.73786	2.26537	2.91262	5.17799	2.589	13.2686	7.11974	0	11.0032	0.647249	6.14887	2.26537	28.8026	30.7443	69.2557		Imm_FLNG8965968_CD8 T	CD8 T	309
Imm_FLNG8965968_CD8 T	2.12766	2.12766	0	2.12766	2.12766	0	6.38298	0	38.2979	23.4043	0	12.766	4.25532	6.38298	8.51064	91.4894		Imm_FLNG8965968_CD5- Mature B	CD5- Mature B	47
Imm_FLNG8965968_CD5- Mature B	11.1111	10.9015	2.72537	4.19287	7.75681	3.77358	9.64361	4.8218	0	14.4654	2.09644	10.0629	1.46751	16.9811	40.4612	59.5388		Imm_FLNG8965968_CD4 T	CD4 T	477
Imm_FLNG8965968_CD4 T	1.5873	0	1.5873	3.1746	1.5873	0	12.6984	3.1746	30.1587	30.1587	1.5873	11.1111	1.5873	1.5873	7.93651	92.0635		Imm_FLNG8965968_CD5+ Mature B	CD5+ Mature B	63
Imm_FLNG8965968_CD5+ Mature B	6.86275	11.7647	5.88235	2.94118	7.84314	3.92157	14.7059	5.88235	0	7.84314	6.86275	6.86275	1.96078	16.6667	39.2157	60.7843		Imm_FLNG8965968_Type 3 innate T	Type 3 innate T	102
Imm_FLNG8965968_Type 3 innate T	10.5263	1.97368	12.5	3.94737	1.31579	4.60526	19.0789	1.31579	24.3421	13.1579	1.31579	3.28947	0.657895	1.97368	34.8684	65.1316		Imm_FLNG8965968_CD16+ NK	CD16+ NK	152
Imm_FLNG8965968_CD16+ NK	8.23529	4.70588	10.5882	2.35294	3.52941	4.70588	11.7647	0	24.7059	16.4706	2.35294	2.35294	4.70588	3.52941	34.1176	65.8824		Imm_FLNG8965968_ILC2	ILC2	85
Imm_FLNG8965968_ILC2	14.8148	0	14.8148	0	3.7037	7.40741	18.5185	3.7037	22.2222	14.8148	0	0	0	0	40.7407	59.2593		Imm_FLNG8965968_Cycling NK	Cycling NK	27
Imm_FLNG8965968_Cycling NK	7.7381	14.881	2.97619	4.16667	6.54762	2.38095	11.3095	7.7381	0	11.3095	2.97619	8.92857	1.78571	17.2619	38.6905	61.3095		Imm_FLNG8965968_Treg	Treg	168
Imm_FLNG8965968_Treg	5.17241	1.72414	27.5862	3.44828	1.72414	8.62069	12.069	0	22.4138	12.069	1.72414	1.72414	1.72414	0	48.2759	51.7241		Imm_FLNG8965968_CD56bright NK	CD56bright NK	58
Imm_FLNG8965968_CD56bright NK	10.4167	0	14.5833	2.08333	2.08333	4.16667	16.6667	6.25	18.75	20.8333	0	0	2.08333	2.08333	33.3333	66.6667		Imm_FLNG8965968_Intermediate NK	Intermediate NK	48
Imm_FLNG8965968_Intermediate NK	9.09091	12.1212	3.0303	2.0202	10.101	3.0303	7.07071	13.1313	2.0202	14.1414	0	6.06061	1.0101	17.1717	39.3939	60.6061		Imm_FLNG8965968_Type 1 innate T	Type 1 innate T	99
Imm_FLNG8965968_Type 1 innate T	8.51064	19.1489	2.12766	4.25532	4.25532	2.12766	7.44681	4.25532	0	22.3404	2.12766	4.25532	3.19149	15.9574	40.4255	59.5745		Imm_FLNG8966013_Treg	Treg	94
Imm_FLNG8966013_Treg	10.9091	7.27273	5.45455	0	9.09091	1.81818	12.7273	7.27273	0	10.9091	5.45455	3.63636	0	25.4545	34.5455	65.4545		Imm_FLNG8966013_Type 1 innate T	Type 1 innate T	55
Imm_FLNG8966013_Type 1 innate T	8.95522	12.6866	2.61194	5.97015	5.22388	2.23881	9.70149	6.71642	0.373134	19.0299	4.47761	3.73134	1.86567	16.4179	37.3134	62.6866		Imm_FLNG8966013_CD4 T	CD4 T	268
Imm_FLNG8966013_CD4 T	10.3261	10.8696	5.43478	4.34783	6.52174	0.543478	11.413	5.43478	0	10.8696	2.17391	5.43478	1.08696	25.5435	38.0435	61.9565		Imm_FLNG8966013_CD8 T	CD8 T	184
Imm_FLNG8966013_CD8 T	12.5	3.125	12.5	3.125	3.125	9.375	18.75	0	9.375	15.625	6.25	0	3.125	3.125	43.75	56.25		Imm_FLNG8966013_CD16+ NK	CD16+ NK	32
Imm_FLNG8966013_CD16+ NK	16.129	9.67742	0	0	3.22581	0	6.45161	6.45161	3.22581	16.129	0	9.67742	3.22581	25.8065	29.0323	70.9677		Imm_FLNG8966013_Type 3 innate T	Type 3 innate T	31
Imm_FLNG8966013_Type 3 innate T	7.31707	2.43902	12.1951	2.43902	2.43902	2.43902	14.6341	4.87805	29.2683	14.6341	2.43902	2.43902	0	2.43902	29.2683	70.7317		Imm_FLNG8966013_CD56bright NK	CD56bright NK	41
Imm_FLNG8966013_CD56bright NK	4.34783	8.69565	4.34783	0	0	8.69565	0	13.0435	0	17.3913	4.34783	26.087	0	13.0435	26.087	73.913		Imm_FLNG8966014_Treg	Treg	23
Imm_FLNG8966014_Treg	4.91803	13.1148	0	3.27869	1.63934	8.19672	9.83607	9.83607	0	18.0328	1.63934	9.83607	6.55738	13.1148	31.1475	68.8525		Imm_FLNG8966014_CD4 T	CD4 T	61
Imm_FLNG8966014_CD4 T	11.5385	7.69231	3.84615	7.69231	7.69231	0	3.84615	15.3846	0	19.2308	0	11.5385	0	11.5385	38.4615	61.5385		Imm_FLNG8966014_Type 3 innate T	Type 3 innate T	26
Imm_FLNG8966014_Type 3 innate T	8.88889	2.22222	20	0	0	15.5556	15.5556	0	11.1111	20	2.22222	2.22222	2.22222	0	48.8889	51.1111		Imm_FLNG8966015_Intermediate NK	Intermediate NK	45
Imm_FLNG8966015_Intermediate NK	15.3846	1.92308	28.8462	3.84615	7.69231	17.3077	19.2308	0	5.76923	0	0	0	0	0	75	25		Imm_FLNG8966015_ILC3	ILC3	52
Imm_FLNG8966015_ILC3	10.5263	0	44.2105	1.05263	10.5263	16.8421	11.5789	0	2.10526	2.10526	0	0	1.05263	0	83.1579	16.8421		Imm_FLNG8966015_ILCP	ILCP	95
Imm_FLNG8966015_ILCP	7.31707	7.31707	21.9512	2.43902	4.87805	9.7561	17.0732	0	12.1951	14.6341	0	0	0	2.43902	53.6585	46.3415		Imm_FLNG8966015_CD56bright NK	CD56bright NK	41
Imm_FLNG8966015_CD56bright NK	15.3846	3.84615	30.7692	0	0	3.84615	23.0769	0	15.3846	7.69231	0	0	0	0	53.8462	46.1538		Imm_FLNG8966015_Cycling NK	Cycling NK	26
Imm_FLNG8966015_Cycling NK	6.25	10.4167	4.16667	0	8.33333	2.08333	8.33333	10.4167	0	12.5	2.08333	4.16667	4.16667	27.0833	31.25	68.75		Imm_FLNG8966015_CD4 T	CD4 T	48
Imm_FLNG8966015_CD4 T	12.5	12.5	4.16667	4.16667	12.5	8.33333	8.33333	12.5	0	12.5	0	4.16667	0	8.33333	54.1667	45.8333		Imm_FLNG8966015_CD8 T	CD8 T	24
Imm_FLNG8966015_CD8 T	10	13.3333	3.33333	0	3.33333	10	13.3333	10	0	13.3333	0	3.33333	0	20	40	60		Imm_FLNG8966015_Type 1 innate T	Type 1 innate T	30
Imm_FLNG8966015_Type 1 innate T	7.84314	1.96078	50.9804	11.7647	5.88235	1.96078	5.88235	1.96078	3.92157	3.92157	0	1.96078	1.96078	0	80.3922	19.6078		Imm_FLNG8966016_ILCP	ILCP	51
Imm_FLNG8966016_ILCP	2.5	0	32.5	5	2.5	5	17.5	0	27.5	7.5	0	0	0	0	47.5	52.5		Imm_FLNG8966016_Intermediate NK	Intermediate NK	40
Imm_FLNG8966016_Intermediate NK	16.3265	0	14.2857	2.04082	3.06122	7.14286	21.4286	0	20.4082	11.2245	3.06122	0	1.02041	0	42.8571	57.1429		Imm_FLNG8966018_Intermediate NK	Intermediate NK	98
Imm_FLNG8966018_Intermediate NK	11.7647	0	19.1176	3.67647	2.20588	7.35294	14.7059	0	15.4412	18.3824	4.41176	0.735294	0.735294	1.47059	44.8529	55.1471		Imm_FLNG8966018_CD56bright NK	CD56bright NK	136
Imm_FLNG8966018_CD56bright NK	9.1195	0.314465	25.7862	4.71698	3.45912	9.43396	24.8428	0	9.43396	7.86164	0.943396	3.14465	0.628931	0.314465	52.8302	47.1698		Imm_FLNG8966018_ILCP	ILCP	318
Imm_FLNG8966018_ILCP	0	0	0	0	0	0	66.6667	0	10	20	0	3.33333	0	0	0	100		Imm_FLNG8966018_Pre-pro-B	Pre-pro-B	30
Imm_FLNG8966018_Pre-pro-B	6.06061	18.1818	6.06061	6.06061	6.06061	9.09091	18.1818	6.06061	0	12.1212	3.0303	6.06061	0	3.0303	51.5152	48.4848		Imm_FLNG8966018_T progenitors	T progenitors	33
Imm_FLNG8966018_T progenitors	17.9487	0	15.3846	5.12821	2.5641	7.69231	15.3846	0	15.3846	12.8205	2.5641	0	5.12821	0	48.7179	51.2821		Imm_FLNG8966018_Cycling NK	Cycling NK	39
Imm_FLNG8966018_Cycling NK	6.74847	11.6564	1.22699	3.06748	3.06748	6.13497	11.6564	5.52147	0	7.97546	6.74847	11.0429	2.45399	22.6994	31.9018	68.0982		Imm_FLNG8965969_Treg	Treg	163
Imm_FLNG8965969_Treg	8.33333	11.7816	3.44828	3.16092	6.89655	6.32184	9.1954	6.89655	0	13.5057	3.16092	8.62069	2.87356	15.8046	39.6552	60.3448		Imm_FLNG8965969_CD4 T	CD4 T	348
Imm_FLNG8965969_CD4 T	0	2.43902	0	2.43902	0	0	21.9512	2.43902	36.5854	19.5122	2.43902	7.31707	0	4.87805	4.87805	95.122		Imm_FLNG8965969_CD5+ Mature B	CD5+ Mature B	41
Imm_FLNG8965969_CD5+ Mature B	9.53947	8.88158	1.64474	1.97368	3.94737	1.31579	12.8289	8.22368	0	10.5263	1.64474	6.90789	1.31579	31.25	27.3026	72.6974		Imm_FLNG8965969_CD8 T	CD8 T	304
Imm_FLNG8965969_CD8 T	11.7647	0	5.88235	2.94118	2.94118	8.82353	20.5882	0	14.7059	17.6471	0	5.88235	2.94118	5.88235	32.3529	67.6471		Imm_FLNG8965969_Intermediate NK	Intermediate NK	34
Imm_FLNG8965969_Intermediate NK	0	0	13.6364	18.1818	0	4.54545	31.8182	0	13.6364	18.1818	0	0	0	0	36.3636	63.6364		Imm_FLNG8965969_Cycling NK	Cycling NK	22
Imm_FLNG8965969_Cycling NK	6.49351	5.19481	18.1818	3.8961	1.2987	3.8961	10.3896	3.8961	14.2857	19.4805	1.2987	3.8961	1.2987	6.49351	38.961	61.039		Imm_FLNG8965969_ILC2	ILC2	77
Imm_FLNG8965969_ILC2	17.6471	2.94118	17.6471	2.94118	5.88235	5.88235	11.7647	2.94118	14.7059	8.82353	2.94118	2.94118	0	2.94118	52.9412	47.0588		Imm_FLNG8965969_CD56bright NK	CD56bright NK	34
Imm_FLNG8965969_CD56bright NK	0	0	0	2.38095	2.38095	0	9.52381	2.38095	23.8095	19.0476	4.7619	16.6667	0	19.0476	2.38095	97.619		Imm_FLNG8965969_CD5- Mature B	CD5- Mature B	42
Imm_FLNG8965969_CD5- Mature B	10.4478	10.4478	2.98507	1.49254	5.97015	1.49254	8.95522	8.95522	0	20.8955	8.95522	2.98507	1.49254	14.9254	29.8507	70.1493		Imm_FLNG8965969_Type 1 innate T	Type 1 innate T	67
Imm_FLNG8965969_Type 1 innate T	12.069	10.3448	1.72414	0	1.72414	0	22.4138	3.44828	0	12.069	1.72414	12.069	0	22.4138	25.8621	74.1379		Imm_FLNG8965969_Type 3 innate T	Type 3 innate T	58
Imm_FLNG8965969_Type 3 innate T	13.2653	1.02041	13.2653	8.16327	2.04082	4.08163	12.2449	2.04082	25.5102	14.2857	0	1.02041	0	3.06122	41.8367	58.1633		Imm_FLNG8965969_CD16+ NK	CD16+ NK	98
Imm_FLNG8965969_CD16+ NK	4.16667	0	20.8333	6.25	2.08333	10.4167	20.8333	0	20.8333	12.5	0	0	2.08333	0	43.75	56.25		Imm_FLNG8966063_Intermediate NK	Intermediate NK	48
Imm_FLNG8966063_Intermediate NK	14.2857	0.985222	31.0345	2.95567	6.40394	17.734	15.7635	0	5.41872	1.47783	0	1.47783	2.46305	0	73.399	26.601		Imm_FLNG8966063_ILCP	ILCP	203
Imm_FLNG8966063_ILCP	7.40741	0	33.3333	3.7037	0	11.1111	11.1111	0	29.6296	0	0	0	3.7037	0	55.5556	44.4444		Imm_FLNG8966063_Cycling NK	Cycling NK	27
Imm_FLNG8966063_Cycling NK	13.6364	9.09091	0	6.81818	4.54545	4.54545	6.81818	11.3636	0	11.3636	2.27273	13.6364	2.27273	13.6364	38.6364	61.3636		Imm_FLNG8966063_CD8 T	CD8 T	44
Imm_FLNG8966063_CD8 T	12.5	9.375	6.25	3.125	0	0	12.5	0	6.25	9.375	0	0	6.25	34.375	31.25	68.75		Imm_FLNG8966063_Type 1 innate T	Type 1 innate T	32
Imm_FLNG8966063_Type 1 innate T	25.5556	1.11111	26.6667	3.33333	16.6667	16.6667	5.55556	0	3.33333	1.11111	0	0	0	0	88.8889	11.1111		Imm_FLNG8966063_ILC3	ILC3	90
Imm_FLNG8966063_ILC3	9.83607	4.91803	8.19672	1.63934	6.55738	1.63934	11.4754	6.55738	1.63934	13.1148	3.27869	9.83607	3.27869	18.0328	31.1475	68.8525		Imm_FLNG8966063_CD4 T	CD4 T	61
Imm_FLNG8966063_CD4 T	17.0732	0	34.1463	2.43902	0	9.7561	7.31707	0	21.9512	7.31707	0	0	0	0	63.4146	36.5854		Imm_FLNG8966063_CD56bright NK	CD56bright NK	41
Imm_FLNG8966063_CD56bright NK	40	0	12	0	0	12	12	0	16	8	0	0	0	0	64	36		Imm_FLNG8966063_CD16+ NK	CD16+ NK	25
Imm_FLNG8966063_CD16+ NK	10.2649	10.9272	1.3245	3.64238	4.63576	3.31126	10.596	7.94702	0.662252	13.245	1.3245	3.64238	0.662252	27.8146	34.106	65.894		Imm_FLNG8966064_CD8 T	CD8 T	302
Imm_FLNG8966064_CD8 T	7.27969	14.9425	3.83142	4.21456	6.13027	3.2567	10.5364	4.78927	0.191571	14.9425	5.74713	6.32184	1.91571	15.9004	39.6552	60.3448		Imm_FLNG8966064_CD4 T	CD4 T	522
Imm_FLNG8966064_CD4 T	16.6667	3.80952	20.9524	2.85714	6.66667	6.19048	16.1905	0	10.9524	6.66667	0.952381	3.80952	1.42857	2.85714	57.619	42.381		Imm_FLNG8966064_CD56bright NK	CD56bright NK	210
Imm_FLNG8966064_CD56bright NK	15.3846	0.769231	23.8462	6.15385	3.07692	17.6923	20	1.53846	3.07692	5.38462	0	0	0.769231	2.30769	66.9231	33.0769		Imm_FLNG8966064_ILCP	ILCP	130
Imm_FLNG8966064_ILCP	7.173	18.5654	2.1097	1.26582	6.32911	6.32911	7.59494	5.06329	0.421941	17.2996	4.64135	8.43882	0.421941	14.346	41.7722	58.2278		Imm_FLNG8966064_Treg	Treg	237
Imm_FLNG8966064_Treg	7.97101	12.3188	5.07246	1.44928	3.62319	4.34783	10.1449	5.07246	0.724638	12.3188	4.34783	7.24638	2.89855	22.4638	34.7826	65.2174		Imm_FLNG8966064_Type 3 innate T	Type 3 innate T	138
Imm_FLNG8966064_Type 3 innate T	22.7273	1.13636	25	6.81818	9.09091	7.95455	15.9091	0	6.81818	1.13636	0	1.13636	1.13636	1.13636	72.7273	27.2727		Imm_FLNG8966064_ILC3	ILC3	88
Imm_FLNG8966064_ILC3	12.2137	4.58015	13.7405	3.05344	7.63359	8.39695	15.2672	2.29008	14.5038	8.39695	0	1.52672	2.29008	6.10687	50.3817	49.6183		Imm_FLNG8966064_Intermediate NK	Intermediate NK	131
Imm_FLNG8966064_Intermediate NK	0	4.7619	2.38095	0	2.38095	2.38095	9.52381	2.38095	40.4762	19.0476	0	4.7619	2.38095	9.52381	11.9048	88.0952		Imm_FLNG8966064_CD5+ Mature B	CD5+ Mature B	42
Imm_FLNG8966064_CD5+ Mature B	26.3158	0	15.7895	7.01754	7.01754	8.77193	15.7895	1.75439	8.77193	3.50877	0	0	0	5.26316	64.9123	35.0877		Imm_FLNG8966064_Cycling NK	Cycling NK	57
Imm_FLNG8966064_Cycling NK	15.5914	10.7527	3.22581	3.22581	5.37634	2.68817	11.2903	6.45161	2.15054	15.0538	2.68817	5.91398	0.537634	15.0538	40.8602	59.1398		Imm_FLNG8966064_Type 1 innate T	Type 1 innate T	186
Imm_FLNG8966064_Type 1 innate T	18.3099	4.22535	17.6056	2.8169	5.6338	5.6338	10.5634	2.8169	17.6056	8.4507	2.11268	1.40845	0	2.8169	54.2254	45.7746		Imm_FLNG8966064_CD16+ NK	CD16+ NK	142
Imm_FLNG8966064_CD16+ NK	15.7895	5.26316	14.0351	8.77193	3.50877	10.5263	7.01754	1.75439	21.0526	7.01754	0	3.50877	1.75439	0	57.8947	42.1053		Imm_FLNG8966064_ILC2	ILC2	57
Imm_FLNG8966064_ILC2	10.0352	10.7394	3.52113	2.8169	6.33803	4.57746	11.9718	7.04225	0.176056	11.9718	2.64085	9.85915	0.880282	17.4296	37.8521	62.1479		Imm_FLNG8966065_Treg	Treg	568
Imm_FLNG8966065_Treg	15.7277	4.22535	27.6995	3.28638	3.05164	11.2676	14.7887	1.17371	4.46009	4.46009	2.58216	3.05164	0.469484	3.75587	65.2582	34.7418		Imm_FLNG8966065_ILC3	ILC3	426
Imm_FLNG8966065_ILC3	9.26518	3.99361	16.9329	4.79233	4.95208	4.79233	11.6613	3.19489	13.2588	12.3003	1.27796	3.83387	1.59744	8.14696	44.7284	55.2716		Imm_FLNG8966065_ILC2	ILC2	626
Imm_FLNG8966065_ILC2	12.2977	2.10356	13.5922	2.42718	3.07443	8.25243	13.5922	1.77994	18.4466	13.9159	2.75081	2.589	0.323625	4.85437	41.9094	58.0906		Imm_FLNG8966065_CD16+ NK	CD16+ NK	618
Imm_FLNG8966065_CD16+ NK	20	2.22222	6.66667	2.22222	2.22222	4.44444	13.3333	0	13.3333	26.6667	4.44444	0	2.22222	2.22222	40	60		Imm_FLNG8966065_aNK	aNK	45
Imm_FLNG8966065_aNK	12.5	0	4.16667	0	8.33333	16.6667	12.5	0	16.6667	12.5	4.16667	4.16667	0	8.33333	41.6667	58.3333		Imm_FLNG8966065_Immature B	Immature B	24
Imm_FLNG8966065_Immature B	12.3515	10.6888	5.70071	2.61283	5.46318	5.70071	11.4014	7.12589	4.27553	13.0641	4.038	5.93824	0.23753	11.4014	42.0428	57.9572		Imm_FLNG8966065_Type 1 innate T	Type 1 innate T	421
Imm_FLNG8966065_Type 1 innate T	8.76081	12.4496	3.40058	4.32277	5.53314	3.97695	11.9885	6.57061	0.288184	11.5274	2.6513	8.06916	2.13256	18.3285	38.3285	61.6715		Imm_FLNG8966065_CD4 T	CD4 T	1735
Imm_FLNG8966065_CD4 T	13.1012	1.49254	21.2272	3.81426	2.32172	7.13101	13.4328	2.48756	16.5837	10.1161	0.829187	2.98507	0.829187	3.64842	48.7562	51.2438		Imm_FLNG8966065_CD56bright NK	CD56bright NK	603
Imm_FLNG8966065_CD56bright NK	8.93471	4.12371	37.8007	4.811	1.37457	10.6529	15.8076	1.37457	3.09278	4.12371	1.37457	2.4055	0.343643	3.78007	67.354	32.646		Imm_FLNG8966065_ILCP	ILCP	291
Imm_FLNG8966065_ILCP	13.2184	4.02299	17.8161	1.72414	1.14943	5.17241	18.3908	1.14943	22.4138	5.17241	2.29885	2.87356	0.574713	4.02299	43.1034	56.8966		Imm_FLNG8966065_Cycling NK	Cycling NK	174
Imm_FLNG8966065_Cycling NK	8.51064	12.766	6.38298	0	19.1489	6.38298	14.8936	4.25532	2.12766	6.38298	2.12766	8.51064	0	8.51064	53.1915	46.8085		Imm_FLNG8966065_Pro-B/Pre-B transition	Pro-B/Pre-B transition	47
Imm_FLNG8966065_Pro-B/Pre-B transition	16.895	8.6758	6.39269	4.56621	5.93607	3.19635	11.8721	2.28311	2.73973	7.30594	4.56621	6.84932	0.456621	18.2648	46.1187	53.8813		Imm_FLNG8966065_Type 3 innate T	Type 3 innate T	219
Imm_FLNG8966065_Type 3 innate T	8.75576	4.60829	7.37327	5.06912	3.68664	5.99078	11.9816	6.45161	8.75576	17.0507	0.921659	3.68664	0.460829	15.2074	35.023	64.977		Imm_FLNG8966065_Large pre-B	Large pre-B	217
Imm_FLNG8966065_Large pre-B	13.2184	2.29885	15.5172	6.32184	2.87356	7.47126	14.3678	2.87356	17.8161	6.32184	2.29885	4.02299	1.14943	3.44828	47.1264	52.8736		Imm_FLNG8966065_Intermediate NK	Intermediate NK	174
Imm_FLNG8966065_Intermediate NK	11.5108	9.35252	3.59712	3.59712	5.03597	1.43885	12.9496	7.91367	1.43885	13.6691	0	6.47482	0.719424	22.3022	34.5324	65.4676		Imm_FLNG8966065_CD8 T	CD8 T	139
Imm_FLNG8966065_CD8 T	3.6036	4.05405	2.7027	1.8018	2.25225	1.35135	11.7117	4.05405	36.4865	12.1622	3.15315	7.20721	2.25225	7.20721	14.8649	85.1351		Imm_FLNG8966065_CD5+ Mature B	CD5+ Mature B	222
Imm_FLNG8966065_CD5+ Mature B	4.39024	6.34146	0.97561	2.43902	3.41463	3.41463	9.7561	6.82927	22.9268	20	1.95122	6.34146	0.97561	10.2439	19.0244	80.9756		Imm_FLNG8966065_CD5- Mature B	CD5- Mature B	205
Imm_FLNG8966065_CD5- Mature B	7.54717	9.43396	5.66038	1.88679	1.88679	3.77358	13.2075	3.77358	3.77358	13.2075	9.43396	7.54717	1.88679	16.9811	30.1887	69.8113		Imm_FLNG8966065_Pro-B	Pro-B	53
Imm_FLNG8966065_Pro-B	21.1299	0.677966	29.9435	4.18079	7.45763	12.6554	13.3333	0.225989	8.0226	0.903955	0	0.564972	0.903955	0	76.0452	23.9548		Imm_FLNG9347056_ILCP	ILCP	885
Imm_FLNG9347056_ILCP	29.4698	0.369914	20.2219	3.45253	4.68557	11.9605	11.2207	0.616523	12.947	3.32922	0.246609	0.739827	0.616523	0.123305	70.1603	29.8397		Imm_FLNG9347056_Intermediate NK	Intermediate NK	811
Imm_FLNG9347056_Intermediate NK	27.758	0	16.3701	3.91459	3.55872	12.8114	14.2349	0	16.0142	2.84698	0	1.77936	0.711744	0	64.4128	35.5872		Imm_FLNG9347056_Cycling NK	Cycling NK	281
Imm_FLNG9347056_Cycling NK	13.0435	0	17.3913	0	0	17.3913	21.7391	0	30.4348	0	0	0	0	0	47.8261	52.1739		Imm_FLNG9347056_ILC2	ILC2	23
Imm_FLNG9347056_ILC2	36.25	1.25	22.5	6.25	5	11.25	8.75	0	6.25	2.5	0	0	0	0	82.5	17.5		Imm_FLNG9347056_ILC3	ILC3	80
Imm_FLNG9347056_ILC3	19.1919	0	22.2222	7.07071	2.0202	13.1313	10.101	1.0101	21.2121	3.0303	0	1.0101	0	0	64.6465	35.3535		Imm_FLNG9347056_CD16+ NK	CD16+ NK	99
Imm_FLNG9347056_CD16+ NK	26.087	0	19.5652	2.17391	6.52174	15.2174	19.5652	2.17391	8.69565	0	0	0	0	0	69.5652	30.4348		Imm_FLNG9347056_CD56bright NK	CD56bright NK	46
Imm_FLNG9347056_CD56bright NK	5.88235	0	17.6471	0	2.94118	5.88235	23.5294	0	38.2353	2.94118	0	0	2.94118	0	32.3529	67.6471		5891STDY8062349_CD16+ NK	CD16+ NK	34
5891STDY8062349_CD16+ NK	20.5882	0	17.6471	2.94118	2.94118	17.6471	5.88235	0	32.3529	0	0	0	0	0	61.7647	38.2353		5891STDY8062350_CD16+ NK	CD16+ NK	34
5891STDY8062350_CD16+ NK	7.69231	15.3846	7.69231	3.84615	0	7.69231	3.84615	7.69231	0	23.0769	0	19.2308	0	3.84615	42.3077	57.6923		5891STDY8062350_CD4 T	CD4 T	26
5891STDY8062350_CD4 T	10.989	0	19.7802	5.49451	4.3956	9.89011	12.0879	0	17.5824	17.5824	0	0	2.1978	0	50.5495	49.4505		5891STDY8062351_CD16+ NK	CD16+ NK	91
5891STDY8062351_CD16+ NK	10.8108	5.40541	0	5.40541	0	2.7027	16.2162	5.40541	0	21.6216	0	2.7027	8.10811	21.6216	24.3243	75.6757		5891STDY8062351_CD8 T	CD8 T	37
5891STDY8062351_CD8 T	8.33333	16.6667	8.33333	0	4.16667	4.16667	12.5	4.16667	0	8.33333	8.33333	8.33333	0	16.6667	41.6667	58.3333		5891STDY8062351_Treg	Treg	24
5891STDY8062351_Treg	4	12	0	4	4	0	18	10	0	12	6	6	0	24	24	76		5891STDY8062351_CD4 T	CD4 T	50
5891STDY8062351_CD4 T	28	0	16	8	0	4	8	0	16	16	4	0	0	0	56	44		5891STDY8062351_CD56bright NK	CD56bright NK	25
5891STDY8062351_CD56bright NK	3.92157	9.80392	3.92157	3.92157	3.92157	1.96078	13.7255	3.92157	0	25.4902	5.88235	5.88235	3.92157	13.7255	27.451	72.549		5891STDY8062352_CD4 T	CD4 T	51
5891STDY8062352_CD4 T	4	8	0	0	8	0	8	12	0	4	0	0	0	56	20	80		5891STDY8062352_CD8 T	CD8 T	25
5891STDY8062352_CD8 T	9.72222	0	25	2.77778	4.16667	8.33333	5.55556	0	25	15.2778	0	0	1.38889	2.77778	50	50		5891STDY8062352_CD16+ NK	CD16+ NK	72
5891STDY8062352_CD16+ NK	23.8095	0	11.9048	4.7619	7.14286	14.2857	14.2857	0	16.6667	7.14286	0	0	0	0	61.9048	38.0952		5891STDY8062354_CD16+ NK	CD16+ NK	42
5891STDY8062354_CD16+ NK	21.875	0	21.875	6.25	3.125	9.375	3.125	0	12.5	15.625	0	3.125	0	3.125	62.5	37.5		5891STDY8062355_CD16+ NK	CD16+ NK	32
5891STDY8062355_CD16+ NK	4.65116	11.6279	0	2.32558	9.30233	4.65116	2.32558	9.30233	0	25.5814	4.65116	16.2791	0	9.30233	32.5581	67.4419		5891STDY8062355_Treg	Treg	43
5891STDY8062355_Treg	8.92857	5.35714	1.78571	0	7.14286	1.78571	12.5	7.14286	0	19.6429	5.35714	10.7143	1.78571	17.8571	25	75		5891STDY8062355_CD8 T	CD8 T	56
5891STDY8062355_CD8 T	11.8182	13.6364	3.63636	1.81818	3.63636	6.36364	9.09091	8.18182	0	13.6364	0.909091	7.27273	1.81818	18.1818	40.9091	59.0909		5891STDY8062355_CD4 T	CD4 T	110
5891STDY8062355_CD4 T	14.2857	0	21.4286	14.2857	3.57143	14.2857	7.14286	0	10.7143	10.7143	3.57143	0	0	0	67.8571	32.1429		5891STDY8062355_CD56bright NK	CD56bright NK	28
5891STDY8062355_CD56bright NK	20	0	20	3.33333	0	6.66667	13.3333	0	30	6.66667	0	0	0	0	50	50		5891STDY8062356_CD16+ NK	CD16+ NK	30
5891STDY8062356_CD16+ NK	11.1111	14.8148	7.40741	3.7037	7.40741	7.40741	7.40741	7.40741	0	14.8148	0	3.7037	0	14.8148	51.8519	48.1481		5891STDY8062356_CD4 T	CD4 T	27
5891STDY8062356_CD4 T	8.33333	12.5	0	0	4.16667	0	20.8333	12.5	0	4.16667	0	16.6667	0	20.8333	25	75		5891STDY8062356_CD8 T	CD8 T	24
5891STDY8062356_CD8 T	7.5	10	2.5	5	10	2.5	12.5	7.5	0	7.5	0	7.5	2.5	25	37.5	62.5		WSSS_F_LNG8713176_CD4 T	CD4 T	40
WSSS_F_LNG8713176_CD4 T	20	3.33333	3.33333	3.33333	3.33333	6.66667	6.66667	10	0	23.3333	0	0	0	20	40	60		WSSS_F_LNG8713176_CD8 T	CD8 T	30
WSSS_F_LNG8713176_CD8 T	12.1951	0	19.5122	0	2.43902	17.0732	7.31707	0	41.4634	0	0	0	0	0	51.2195	48.7805		WSSS_F_LNG8713177_CD56bright NK	CD56bright NK	41
WSSS_F_LNG8713177_CD56bright NK	17.0213	17.0213	4.25532	0	2.12766	4.25532	2.12766	6.38298	0	10.6383	2.12766	19.1489	0	14.8936	44.6809	55.3191		WSSS_F_LNG8713177_CD4 T	CD4 T	47
WSSS_F_LNG8713177_CD4 T	12.9032	12.9032	0	0	6.45161	0	9.67742	9.67742	0	12.9032	0	3.22581	0	32.2581	32.2581	67.7419		WSSS_F_LNG8713177_CD8 T	CD8 T	31
WSSS_F_LNG8713177_CD8 T	14.2857	9.52381	4.7619	4.7619	4.7619	14.2857	19.0476	0	0	9.52381	4.7619	9.52381	0	4.7619	52.381	47.619		WSSS_F_LNG8713177_Treg	Treg	21
WSSS_F_LNG8713177_Treg	16	0	20	4	0	0	16	0	36	4	0	4	0	0	40	60		WSSS_F_LNG8713178_CD56bright NK	CD56bright NK	25
WSSS_F_LNG8713178_CD56bright NK	16	0	0	4	12	0	16	4	0	12	4	4	0	28	32	68		WSSS_F_LNG8713178_CD8 T	CD8 T	25
WSSS_F_LNG8713178_CD8 T	17.3913	0	8.69565	4.34783	4.34783	4.34783	6.52174	0	36.9565	17.3913	0	0	0	0	39.1304	60.8696		WSSS_F_LNG8713178_CD16+ NK	CD16+ NK	46
WSSS_F_LNG8713178_CD16+ NK	4.87805	7.31707	2.43902	12.1951	7.31707	2.43902	7.31707	7.31707	0	14.6341	0	7.31707	2.43902	24.3902	36.5854	63.4146		WSSS_F_LNG8713178_CD4 T	CD4 T	41
WSSS_F_LNG8713178_CD4 T	15.3846	11.5385	3.84615	0	0	7.69231	3.84615	3.84615	0	7.69231	0	11.5385	0	34.6154	38.4615	61.5385		WSSS_F_LNG8713179_CD8 T	CD8 T	26
WSSS_F_LNG8713179_CD8 T	22.0339	0	16.9492	5.08475	3.38983	6.77966	13.5593	0	27.1186	5.08475	0	0	0	0	54.2373	45.7627		WSSS_F_LNG8713179_CD16+ NK	CD16+ NK	59
WSSS_F_LNG8713179_CD16+ NK	10.7143	21.4286	3.57143	1.78571	3.57143	1.78571	8.92857	10.7143	0	17.8571	0	5.35714	0	14.2857	42.8571	57.1429		WSSS_F_LNG8713179_CD4 T	CD4 T	56
WSSS_F_LNG8713179_CD4 T	22.5806	0	9.67742	9.67742	3.22581	3.22581	12.9032	0	16.129	16.129	0	3.22581	0	3.22581	48.3871	51.6129		WSSS_F_LNG8713179_CD56bright NK	CD56bright NK	31
WSSS_F_LNG8713179_CD56bright NK	9.09091	12.1212	9.09091	0	6.06061	6.06061	6.06061	12.1212	0	18.1818	6.06061	3.0303	3.0303	9.09091	42.4242	57.5758		WSSS_F_LNG8713184_CD4 T	CD4 T	33
WSSS_F_LNG8713184_CD4 T	13.6364	9.09091	0	13.6364	9.09091	0	18.1818	9.09091	0	9.09091	0	4.54545	4.54545	9.09091	45.4545	54.5455		WSSS_F_LNG8713184_CD8 T	CD8 T	22
WSSS_F_LNG8713184_CD8 T	12.5	17.8571	7.14286	3.57143	3.57143	7.14286	3.57143	8.92857	0	7.14286	3.57143	5.35714	0	19.6429	51.7857	48.2143		WSSS_F_LNG8713186_CD4 T	CD4 T	56
WSSS_F_LNG8713186_CD4 T	16.6667	0	30	0	3.33333	10	6.66667	3.33333	10	20	0	0	0	0	60	40		WSSS_F_LNG8713186_CD16+ NK	CD16+ NK	30
WSSS_F_LNG8713186_CD16+ NK	17.6471	0	14.7059	0	2.94118	14.7059	0	5.88235	32.3529	8.82353	0	2.94118	0	0	50	50		WSSS_F_LNG8713186_CD56bright NK	CD56bright NK	34
WSSS_F_LNG8713186_CD56bright NK	12.9032	0	0	0	3.22581	0	9.67742	9.67742	0	12.9032	3.22581	9.67742	0	38.7097	16.129	83.871		WSSS_F_LNG8713186_CD8 T	CD8 T	31
WSSS_F_LNG8713186_CD8 T	12.5	12.5	6.25	2.08333	4.16667	4.16667	14.5833	0	0	10.4167	6.25	14.5833	0	12.5	41.6667	58.3333		WSSS_F_LNG8713187_CD4 T	CD4 T	48
WSSS_F_LNG8713187_CD4 T	7.14286	14.2857	0	3.57143	7.14286	0	10.7143	14.2857	0	10.7143	0	10.7143	0	21.4286	32.1429	67.8571		WSSS_F_LNG8713187_CD8 T	CD8 T	28
WSSS_F_LNG8713187_CD8 T	13.7931	0	6.89655	0	0	3.44828	17.2414	0	37.931	17.2414	3.44828	0	0	0	24.1379	75.8621		WSSS_F_LNG8713187_CD16+ NK	CD16+ NK	29
WSSS_F_LNG8713187_CD16+ NK	0	0	0	0	0	2.94118	5.88235	0	76.4706	5.88235	0	0	2.94118	5.88235	2.94118	97.0588		WSSS_F_LNG8713176_CD5+ Mature B	CD5+ Mature B	34
WSSS_F_LNG8713176_CD5+ Mature B	0	0	0	0	0	0	11.5385	0	69.2308	3.84615	3.84615	11.5385	0	0	0	100		WSSS_F_LNG8713177_CD5+ Mature B	CD5+ Mature B	26
WSSS_F_LNG8713177_CD5+ Mature B

## Sheet: Figure 4F
FIGURE 4
Figure 4F: DE_genes
ILCP_nhoods_DE_results										Intermediate NK_nhoods_DE_results
gene_name	name	pval	adj_pval	f_statistic	df1	df2	lfc	gene_name		gene_name	name	pval	adj_pval	f_statistic	df1	df2	lfc	gene_name
TMEM106C	row_311	7.54359e-28	5.65769e-24	188.025	1	143.05	2.42241	TMEM106C		PI4K2A	row_1411	2.95975e-13	1.82587e-09	65.1306	1	139.07	2.87218	PI4K2A
HELLS	row_505	1.62694e-24	4.06735e-21	154.515	1	143.05	2.77632	HELLS		PKN2	row_321	6.67369e-13	2.0585e-09	62.7917	1	139.07	2.13267	PKN2
CDCA5	row_1313	2.36759e-22	3.55138e-19	134.63	1	143.05	5.12848	CDCA5		RNF213	row_933	1.89608e-12	2.52228e-09	59.8289	1	139.07	1.47555	RNF213
TPI1	row_3244	9.84783e-22	8.20653e-19	129.19	1	143.05	0.989815	TPI1		MACF1	row_187	1.49096e-12	2.52228e-09	60.5068	1	139.07	1.7091	MACF1
MCM7	row_194	9.26473e-22	8.20653e-19	129.421	1	143.05	3.0533	MCM7		SYNE1	row_193	2.04432e-12	2.52228e-09	59.6171	1	139.07	1.96608	SYNE1
UHRF1	row_563	7.05547e-21	5.29161e-18	121.854	1	143.05	4.93795	UHRF1		SPAG9	row_1212	2.62365e-11	2.31218e-08	52.5748	1	139.07	2.12075	SPAG9
GGH	row_1018	2.02543e-20	1.38098e-17	118.007	1	143.05	4.80968	GGH		TRA2A	row_620	3.14397e-11	2.42439e-08	52.0857	1	139.07	1.35651	TRA2A
TUBB	row_040	2.53457e-20	1.58411e-17	117.197	1	143.05	2.4939	TUBB		RANBP2	row_311	4.58813e-11	2.83042e-08	51.0682	1	139.07	1.84056	RANBP2
CLSPN	row_525	5.31468e-20	3.06616e-17	114.539	1	143.05	4.37312	CLSPN		CHD3	row_303	4.41549e-11	2.83042e-08	51.1712	1	139.07	2.08787	CHD3
MCM4	row_1163	6.76557e-20	3.62441e-17	113.678	1	143.05	3.48751	MCM4		IGF2R	row_622	1.3491e-10	7.56602e-08	48.1963	1	139.07	1.93851	IGF2R
PCNA	row_154	5.48921e-19	2.42171e-16	106.337	1	143.05	3.01736	PCNA		ILF3	row_1382	3.46621e-10	1.78192e-07	45.7219	1	139.07	1.40159	ILF3
CDC45	row_5224	5.958e-19	2.4825e-16	106.054	1	143.05	6.58241	CDC45		KMT2C	row_660	4.84716e-10	2.30016e-07	44.851	1	139.07	1.62278	KMT2C
DNAJC9	row_624	2.62685e-18	9.8507e-16	100.987	1	143.05	2.28723	DNAJC9		SMCHD1	row_1071	6.56906e-10	2.71695e-07	44.0655	1	139.07	1.5122	SMCHD1
CHAF1A	row_2637	2.94888e-18	1.05317e-15	100.596	1	143.05	3.24202	CHAF1A		MON2	row_1007	7.92756e-10	2.71695e-07	43.5815	1	139.07	2.0101	MON2
CDC6	row_2439	3.38499e-18	1.15397e-15	100.131	1	143.05	6.28344	CDC6		TMEM259	row_255	7.53587e-10	2.71695e-07	43.7118	1	139.07	2.25904	TMEM259
KIF15	row_2358	1.53784e-17	4.43607e-15	95.0886	1	143.05	37.4033	KIF15		INO80D	row_2465	7.02678e-10	2.71695e-07	43.8919	1	139.07	2.28984	INO80D
MYBL2	row_1559	1.9463e-17	5.40639e-15	94.3136	1	143.05	37.9444	MYBL2		BRF1	row_432	7.60283e-10	2.71695e-07	43.6891	1	139.07	2.4208	BRF1
CENPM	row_270	2.46418e-17	6.60047e-15	93.5399	1	143.05	3.47451	CENPM		RERE	row_382	9.99234e-10	3.24436e-07	42.9875	1	139.07	2.09361	RERE
ACOT7	row_2307	3.36888e-17	8.71262e-15	92.5183	1	143.05	3.15047	ACOT7		ASXL1	row_1351	1.16458e-09	3.59214e-07	42.5956	1	139.07	2.02505	ASXL1
GINS2	row_451	4.96508e-17	1.24127e-14	91.2576	1	143.05	3.44322	GINS2		HUWE1	row_831	1.28165e-09	3.76499e-07	42.351	1	139.07	1.67057	HUWE1
MCM10	row_4422	6.35203e-17	1.53678e-14	90.4604	1	143.05	6.09276	MCM10		RPS3A	row_430	1.40756e-09	3.77532e-07	42.112	1	139.07	-0.622898	RPS3A
SNRPD3	row_4658	1.17559e-16	2.75528e-14	88.4806	1	143.05	0.834115	SNRPD3		IFRD1	row_514	1.38749e-09	3.77532e-07	42.1486	1	139.07	1.25879	IFRD1
IDH2	row_464	2.19924e-16	4.9493e-14	86.4839	1	143.05	2.32256	IDH2		PLCB1	row_441	2.37561e-09	6.10632e-07	40.7835	1	139.07	2.04756	PLCB1
ORC6	row_758	6.6547e-16	1.31343e-13	82.9975	1	143.05	4.44684	ORC6		NBEAL2	row_412	2.51073e-09	6.19547e-07	40.6437	1	139.07	2.61109	NBEAL2
ATAD2	row_809	7.54229e-16	1.41418e-13	82.6067	1	143.05	2.71217	ATAD2		SPEN	row_2708	2.68026e-09	6.35942e-07	40.4788	1	139.07	1.83685	SPEN
KIFC1	row_2952	7.4099e-16	1.41418e-13	82.6619	1	143.05	2.95678	KIFC1		ZNF292	row_467	2.85587e-09	6.52512e-07	40.3187	1	139.07	1.56337	ZNF292
SMC2	row_703	1.45801e-15	2.6036e-13	80.5608	1	143.05	2.04653	SMC2		RPS25	row_370	3.99281e-09	8.79701e-07	39.4761	1	139.07	-0.679677	RPS25
BIRC5	row_634	1.68414e-15	2.93745e-13	80.1158	1	143.05	5.96476	BIRC5		PPP1R16B	row_2426	4.23906e-09	9.01751e-07	39.3261	1	139.07	1.88216	PPP1R16B
C19orf48	row_1776	2.11264e-15	3.60109e-13	79.4181	1	143.05	2.02095	C19orf48		LPGAT1	row_1767	5.68134e-09	1.1592e-06	38.594	1	139.07	1.9832	LPGAT1
DTL	row_2351	3.30931e-15	5.51552e-13	78.0433	1	143.05	4.89679	DTL		KIF13B	row_1370	5.82513e-09	1.1592e-06	38.5317	1	139.07	2.34697	KIF13B
EZH2	row_2681	3.46749e-15	5.65352e-13	77.9008	1	143.05	2.23911	EZH2		LRRFIP1	row_224	6.38635e-09	1.23117e-06	38.3025	1	139.07	0.991657	LRRFIP1
LIG1	row_1501	4.44706e-15	6.94854e-13	77.1429	1	143.05	2.55653	LIG1		RCOR1	row_2209	8.17264e-09	1.52779e-06	37.6897	1	139.07	2.39904	RCOR1
MCM3	row_365	6.8653e-15	1.05081e-12	75.8266	1	143.05	2.26743	MCM3		RPL21	row_438	9.25514e-09	1.67926e-06	37.3815	1	139.07	-1.1706	RPL21
TXN	row_3801	9.48861e-15	1.39538e-12	74.851	1	143.05	1.03183	TXN		HINT1	row_2199	1.04043e-08	1.73813e-06	37.092	1	139.07	-0.764292	HINT1
MCM2	row_2071	9.34524e-15	1.39538e-12	74.8968	1	143.05	2.09001	MCM2		SYNE2	row_327	1.04248e-08	1.73813e-06	37.0872	1	139.07	1.81884	SYNE2
CDKN3	row_3721	1.40984e-14	2.03342e-12	73.6634	1	143.05	5.18013	CDKN3		TTC7A	row_325	9.96068e-09	1.73813e-06	37.1997	1	139.07	2.74838	TTC7A
ATAD5	row_4603	1.77352e-14	2.5097e-12	72.9781	1	143.05	3.27542	ATAD5		SFPQ	row_226	1.12157e-08	1.82078e-06	36.9066	1	139.07	1.41348	SFPQ
MEA1	row_4349	2.63965e-14	3.59952e-12	71.796	1	143.05	1.22767	MEA1		SFI1	row_2157	1.27055e-08	2.00975e-06	36.5991	1	139.07	1.9771	SFI1
RPA3	row_567	3.17812e-14	4.18174e-12	71.2464	1	143.05	1.32805	RPA3		SRSF11	row_1055	1.36096e-08	2.07358e-06	36.4299	1	139.07	0.756492	SRSF11
RMI2	row_1680	3.69473e-14	4.77767e-12	70.8017	1	143.05	3.32614	RMI2		CCDC88C	row_740	1.37813e-08	2.07358e-06	36.399	1	139.07	1.48386	CCDC88C
HPRT1	row_1836	3.95696e-14	5.03003e-12	70.5995	1	143.05	1.09701	HPRT1		RPLP2	row_100	1.43641e-08	2.10981e-06	36.2972	1	139.07	-0.996796	RPLP2
SMC4	row_222	4.72569e-14	5.90712e-12	70.077	1	143.05	2.1841	SMC4		ERO1B	row_1118	1.48541e-08	2.13105e-06	36.2147	1	139.07	1.85741	ERO1B
FANCI	row_1187	5.30339e-14	6.52057e-12	69.7382	1	143.05	4.01113	FANCI		USP15	row_1244	1.71415e-08	2.40331e-06	35.8632	1	139.07	1.26722	USP15
PTTG1	row_552	6.922e-14	8.24048e-12	68.9581	1	143.05	2.72216	PTTG1		CPD	row_480	2.03153e-08	2.785e-06	35.4473	1	139.07	1.84828	CPD
NUSAP1	row_234	1.00781e-13	1.16285e-11	67.8628	1	143.05	5.09863	NUSAP1		UBA52	row_408	2.17871e-08	2.85968e-06	35.2764	1	139.07	-0.796876	UBA52
NCAPG	row_3375	9.98213e-14	1.16285e-11	67.8906	1	143.05	38.8264	NCAPG		CCDC88B	row_439	2.13664e-08	2.85968e-06	35.324	1	139.07	1.78671	CCDC88B
CCNA2	row_1091	1.54769e-13	1.75874e-11	66.6193	1	143.05	6.05763	CCNA2		RPS6	row_202	2.41094e-08	2.98665e-06	35.0292	1	139.07	-0.790824	RPS6
MOB2	row_364	2.10051e-13	2.27819e-11	65.7387	1	143.05	-1.39232	MOB2		ZC3HAV1	row_3925	2.3591e-08	2.98665e-06	35.0822	1	139.07	1.15263	ZC3HAV1
CENPH	row_1358	2.0898e-13	2.27819e-11	65.7534	1	143.05	2.47078	CENPH		TP53BP2	row_2081	2.42069e-08	2.98665e-06	35.0194	1	139.07	2.47949	TP53BP2
TIMELESS	row_5161	2.12631e-13	2.27819e-11	65.7035	1	143.05	3.04357	TIMELESS		VPS13A	row_433	2.51324e-08	3.04004e-06	34.9279	1	139.07	1.67966	VPS13A
GPX4	row_3312	2.25438e-13	2.38139e-11	65.5354	1	143.05	0.571134	GPX4		ATG2A	row_536	2.58412e-08	3.06566e-06	34.8601	1	139.07	1.70208	ATG2A
TMPO	row_2267	2.64969e-13	2.7379e-11	65.0715	1	143.05	1.4012	TMPO		ARGLU1	row_376	2.72031e-08	3.15351e-06	34.7351	1	139.07	1.25458	ARGLU1
POLA2	row_3025	2.66489e-13	2.7379e-11	65.0551	1	143.05	2.97796	POLA2		CREBZF	row_2609	2.76041e-08	3.15351e-06	34.6995	1	139.07	1.7845	CREBZF
PTMA	row_1505	3.46791e-13	3.46791e-11	64.3013	1	143.05	0.622766	PTMA		OTUD4	row_2486	2.92654e-08	3.28251e-06	34.5573	1	139.07	2.18859	OTUD4
PI16	row_324	4.02809e-13	3.92346e-11	63.8741	1	143.05	-4.21634	PI16		FAM50A	row_585	2.98525e-08	3.28858e-06	34.5091	1	139.07	2.01249	FAM50A
CHCHD2	row_5398	3.9986e-13	3.92346e-11	63.895	1	143.05	0.674632	CHCHD2		ZAP70	row_632	3.28824e-08	3.5588e-06	34.2743	1	139.07	1.30114	ZAP70
CMC2	row_2255	5.20667e-13	5.00641e-11	63.1439	1	143.05	1.69261	CMC2		GAK	row_2236	3.42379e-08	3.64162e-06	34.1763	1	139.07	1.70386	GAK
BRCA1	row_2397	6.82246e-13	6.47702e-11	62.3779	1	143.05	3.71796	BRCA1		RPL34	row_4016	3.96861e-08	4.1264e-06	33.8186	1	139.07	-0.580017	RPL34
LMNB1	row_502	9.41926e-13	8.83056e-11	61.4677	1	143.05	2.88559	LMNB1		UBR4	row_662	4.01335e-08	4.1264e-06	33.7915	1	139.07	1.67573	UBR4
TMEM63A	row_1803	9.92574e-13	9.07753e-11	61.3203	1	143.05	-1.56507	TMEM63A		SLC2A3	row_088	4.16087e-08	4.20793e-06	33.7042	1	139.07	1.32195	SLC2A3
PSME2	row_861	1.00458e-12	9.07753e-11	61.2864	1	143.05	0.863765	PSME2		OTULIN	row_577	4.41189e-08	4.38983e-06	33.5627	1	139.07	1.83294	OTULIN
GTSE1	row_3122	1.0599e-12	9.46339e-11	61.1357	1	143.05	37.339	GTSE1		AFF4	row_1503	4.50838e-08	4.41464e-06	33.5104	1	139.07	1.46153	AFF4
FAM111B	row_4081	1.20965e-12	1.05493e-10	60.7646	1	143.05	38.3128	FAM111B		RALGAPA1	row_353	5.19549e-08	4.93092e-06	33.1683	1	139.07	1.57235	RALGAPA1
SLC43A3	row_7452	1.32461e-12	1.1419e-10	60.5101	1	143.05	3.36534	SLC43A3		FNBP4	row_396	5.27744e-08	4.93281e-06	33.1306	1	139.07	1.37811	FNBP4
TCF19	row_2742	1.36908e-12	1.16683e-10	60.4176	1	143.05	4.35379	TCF19		TNKS2	row_417	6.03748e-08	5.55899e-06	32.8069	1	139.07	1.76585	TNKS2
NUDT1	row_3085	1.48018e-12	1.24734e-10	60.1992	1	143.05	2.00345	NUDT1		CYP51A1	row_222	6.86442e-08	6.22744e-06	32.4987	1	139.07	2.88798	CYP51A1
NCAPH	row_6927	1.49742e-12	1.24785e-10	60.1668	1	143.05	5.52585	NCAPH		RPL4	row_495	7.19976e-08	6.437e-06	32.3844	1	139.07	-0.759889	RPL4
DTYMK	row_3896	2.38946e-12	1.96934e-10	58.8643	1	143.05	1.75399	DTYMK		RPLP1	row_1003	7.4884e-08	6.50647e-06	32.2902	1	139.07	-0.660369	RPLP1
CCND3	row_376	3.09273e-12	2.49414e-10	58.1489	1	143.05	-1.39642	CCND3		SLC4A7	row_1938	7.44392e-08	6.50647e-06	32.3045	1	139.07	1.70913	SLC4A7
CDK4	row_946	3.28357e-12	2.61987e-10	57.9833	1	143.05	1.47254	CDK4		RBM38	row_254	8.83073e-08	7.56622e-06	31.8958	1	139.07	1.55407	RBM38
FGR	row_073	4.46627e-12	3.526e-10	57.1346	1	143.05	-1.97702	FGR		GLS	row_3721	8.98457e-08	7.59258e-06	31.8545	1	139.07	1.48245	GLS
FEN1	row_666	4.967e-12	3.88047e-10	56.8423	1	143.05	3.02619	FEN1		ARRDC2	row_905	9.27736e-08	7.73405e-06	31.778	1	139.07	1.9029	ARRDC2
PSMD14	row_2275	5.1873e-12	4.0108e-10	56.7231	1	143.05	1.2466	PSMD14		LEMD3	row_1093	9.64126e-08	7.93026e-06	31.6862	1	139.07	1.84914	LEMD3
H2AFV	row_341	8.1981e-12	6.21068e-10	55.4701	1	143.05	0.935477	H2AFV		PRKCA	row_2031	9.88487e-08	8.02365e-06	31.6267	1	139.07	2.05418	PRKCA
MYO1F	row_444	9.2122e-12	6.90915e-10	55.1521	1	143.05	-1.11388	MYO1F		SRSF10	row_1102	1.01584e-07	8.04495e-06	31.5616	1	139.07	1.1955	SRSF10
PRC1	row_3045	1.64085e-11	1.21845e-09	53.5862	1	143.05	4.03304	PRC1		SMG1	row_545	1.01719e-07	8.04495e-06	31.5584	1	139.07	1.31876	SMG1
EIF4EBP1	row_1602	1.68901e-11	1.24192e-09	53.5081	1	143.05	2.44283	EIF4EBP1		STAT3	row_762	1.09846e-07	8.57773e-06	31.3753	1	139.07	1.18191	STAT3
UNG	row_3456	1.71087e-11	1.24578e-09	53.4734	1	143.05	1.69706	UNG		WHAMM	row_122	1.18721e-07	9.15487e-06	31.1905	1	139.07	2.10991	WHAMM
CLIC3	row_074	2.17044e-11	1.56522e-09	52.8322	1	143.05	-3.21379	CLIC3		LINC02256	row_423	1.31378e-07	1.00058e-05	30.9498	1	139.07	2.12283	LINC02256
SMC3	row_1363	2.38815e-11	1.68973e-09	52.5753	1	143.05	1.09662	SMC3		RPL23A	row_149	1.35169e-07	1.00524e-05	30.8824	1	139.07	-0.951352	RPL23A
MCM6	row_1887	3.05113e-11	2.11884e-09	51.9183	1	143.05	1.69498	MCM6		RBM39	row_4012	1.38508e-07	1.00524e-05	30.8245	1	139.07	0.637238	RBM39
PXMP2	row_1113	3.09537e-11	2.12984e-09	51.8798	1	143.05	1.98183	PXMP2		LPP	row_488	1.36388e-07	1.00524e-05	30.8611	1	139.07	1.5654	LPP
TACC3	row_1029	3.61954e-11	2.46787e-09	51.4616	1	143.05	3.08503	TACC3		DIP2A	row_192	1.37465e-07	1.00524e-05	30.8424	1	139.07	1.80793	DIP2A
CDCA3	row_1364	3.77258e-11	2.54904e-09	51.351	1	143.05	6.28459	CDCA3		GSDMB	row_977	1.43047e-07	1.02612e-05	30.748	1	139.07	3.75445	GSDMB
GMNN	row_949	3.90638e-11	2.61588e-09	51.2581	1	143.05	2.39141	GMNN		DDX47	row_2781	1.46621e-07	1.03966e-05	30.6895	1	139.07	3.41379	DDX47
PAICS	row_4983	4.2062e-11	2.79173e-09	51.0609	1	143.05	1.39188	PAICS		CYTH1	row_1955	1.54534e-07	1.08332e-05	30.565	1	139.07	1.2675	CYTH1
FHIT	row_2999	5.11407e-11	3.36452e-09	50.541	1	143.05	-1.18091	FHIT		GSK3B	row_525	1.61449e-07	1.10982e-05	30.4614	1	139.07	1.54614	GSK3B
RRM2	row_264	5.81012e-11	3.78921e-09	50.2023	1	143.05	5.47736	RRM2		YES1	row_285	1.61913e-07	1.10982e-05	30.4546	1	139.07	1.68708	YES1
RAN	row_559	6.33816e-11	4.06292e-09	49.9718	1	143.05	0.776106	RAN		CENPC	row_454	1.65669e-07	1.12309e-05	30.4004	1	139.07	1.5089	CENPC
MTHFD1	row_1103	7.54269e-11	4.75497e-09	49.5116	1	143.05	2.0854	MTHFD1		SIPA1	row_1780	1.91294e-07	1.27284e-05	30.0607	1	139.07	1.48036	SIPA1
SLC29A1	row_6532	8.26334e-11	5.16459e-09	49.2707	1	143.05	3.59179	SLC29A1		ARHGAP10	row_769	1.93039e-07	1.27284e-05	30.0393	1	139.07	2.17063	ARHGAP10
SMC1A	row_2236	9.74473e-11	6.04012e-09	48.8363	1	143.05	1.20819	SMC1A		NOCT	row_1187	1.93948e-07	1.27284e-05	30.0282	1	139.07	3.00564	NOCT
SRSF10	row_1155	1.0056e-10	6.18196e-09	48.7536	1	143.05	0.981585	SRSF10		KRT72	row_3545	2.02537e-07	1.31521e-05	29.926	1	139.07	1.87715	KRT72
SCN1B	row_013	1.06885e-10	6.45278e-09	48.5932	1	143.05	-2.53718	SCN1B		LPIN1	row_2919	2.15444e-07	1.38445e-05	29.7805	1	139.07	1.3226	LPIN1
XRCC5	row_4099	1.07546e-10	6.45278e-09	48.577	1	143.05	0.824642	XRCC5		EIF3E	row_926	2.22549e-07	1.39659e-05	29.7041	1	139.07	-0.919525	EIF3E
GINS4	row_6484	1.73496e-10	1.03272e-08	47.3247	1	143.05	2.8403	GINS4		GNAS	row_1570	2.24124e-07	1.39659e-05	29.6875	1	139.07	1.07906	GNAS
WDR76	row_2264	1.8435e-10	1.08868e-08	47.1664	1	143.05	3.6249	WDR76		HES4	row_964	2.20693e-07	1.39659e-05	29.7238	1	139.07	3.91142	HES4
CALM3	row_831	1.9162e-10	1.12278e-08	47.0656	1	143.05	0.827664	CALM3		YTHDC1	row_4569	2.45366e-07	1.50971e-05	29.4746	1	139.07	1.09544	YTHDC1
RAD54L	row_3788	1.95871e-10	1.13878e-08	47.0085	1	143.05	38.2614	RAD54L		CARD11	row_239	2.47172e-07	1.50971e-05	29.4573	1	139.07	2.1214	CARD11
TFDP1	row_2335	2.27502e-10	1.31251e-08	46.619	1	143.05	2.02278	TFDP1		TMC8	row_1162	2.52133e-07	1.52491e-05	29.4107	1	139.07	1.32315	TMC8
DCTPP1	row_5550	2.58029e-10	1.46608e-08	46.2921	1	143.05	1.51717	DCTPP1		MYH9	row_693	2.6013e-07	1.558e-05	29.3373	1	139.07	1.09923	MYH9
TOP2A	row_140	2.71719e-10	1.53225e-08	46.158	1	143.05	4.68257	TOP2A		AGTPBP1	row_766	2.64572e-07	1.55929e-05	29.2976	1	139.07	1.50092	AGTPBP1
MKI67	row_158	2.8462e-10	1.59302e-08	46.0378	1	143.05	5.52709	MKI67		MARK3	row_1289	2.66937e-07	1.55929e-05	29.2767	1	139.07	1.57447	MARK3
ESCO2	row_6231	2.99514e-10	1.66397e-08	45.9057	1	143.05	5.5719	ESCO2		CAMK1D	row_395	2.67928e-07	1.55929e-05	29.268	1	139.07	1.92949	CAMK1D
CKAP2L	row_3240	3.18839e-10	1.7583e-08	45.744	1	143.05	5.13559	CKAP2L		ASCC3	row_506	2.79865e-07	1.5986e-05	29.1658	1	139.07	1.60634	ASCC3
RNASEH2A	row_959	4.02385e-10	2.18688e-08	45.1432	1	143.05	2.6617	RNASEH2A		SUCO	row_637	2.7935e-07	1.5986e-05	29.1701	1	139.07	1.68728	SUCO
LINC00861	row_948	4.86506e-10	2.60628e-08	44.6547	1	143.05	-1.67125	LINC00861		RPS15A	row_123	2.82951e-07	1.6014e-05	29.1401	1	139.07	-0.604139	RPS15A
HNRNPA2B1	row_609	5.31713e-10	2.80834e-08	44.4265	1	143.05	0.494934	HNRNPA2B1		TP53BP1	row_421	3.38515e-07	1.89845e-05	28.7204	1	139.07	2.04147	TP53BP1
CKS1B	row_221	5.31709e-10	2.80834e-08	44.4265	1	143.05	2.02392	CKS1B		ATAD2B	row_502	3.71158e-07	2.06277e-05	28.5053	1	139.07	1.85278	ATAD2B
SLC16A3	row_235	5.49192e-10	2.88038e-08	44.3435	1	143.05	-0.954453	SLC16A3		GARS	row_447	3.79063e-07	2.08789e-05	28.4562	1	139.07	1.71054	GARS
HSPB11	row_2104	5.84201e-10	3.04271e-08	44.185	1	143.05	1.44689	HSPB11		TLK1	row_814	3.83838e-07	2.09548e-05	28.427	1	139.07	1.53534	TLK1
CIP2A	row_2046	6.02432e-10	3.11603e-08	44.1063	1	143.05	2.83475	CIP2A		RPSA	row_368	3.95975e-07	2.14278e-05	28.3544	1	139.07	-0.658264	RPSA
LSM 4.00	row_533	6.93386e-10	3.51378e-08	43.7465	1	143.05	0.670833	LSM 4.00		RPL9	row_216	4.02638e-07	2.15989e-05	28.3155	1	139.07	-0.798663	RPL9
MRPS6	row_1828	7.02933e-10	3.53825e-08	43.7115	1	143.05	0.782044	MRPS6		LMBR1	row_924	4.157e-07	2.21073e-05	28.2411	1	139.07	2.17079	LMBR1
TOB1	row_143	7.1198e-10	3.5599e-08	43.6789	1	143.05	-1.76064	TOB1		ADAM10	row_335	4.38132e-07	2.31012e-05	28.1187	1	139.07	1.58277	ADAM10
VDAC1	row_1531	7.4418e-10	3.68677e-08	43.5659	1	143.05	0.680076	VDAC1		USP34	row_947	4.45361e-07	2.32833e-05	28.0806	1	139.07	1.36806	USP34
RPS27A	row_1494	8.52421e-10	4.17853e-08	43.2194	1	143.05	-0.364419	RPS27A		FLNA	row_251	4.72333e-07	2.44859e-05	27.9438	1	139.07	1.11668	FLNA
KIF4A	row_4354	9.5742e-10	4.66276e-08	42.9237	1	143.05	38.0234	KIF4A		RPL37	row_240	4.86495e-07	2.48032e-05	27.8752	1	139.07	-0.622086	RPL37
NASP	row_382	9.67259e-10	4.68028e-08	42.8977	1	143.05	1.07916	NASP		RPL18A	row_5208	4.84079e-07	2.48032e-05	27.8867	1	139.07	-0.528443	RPL18A
PPM1G	row_2004	1.29481e-09	6.22503e-08	42.1574	1	143.05	0.832553	PPM1G		PRR14L	row_499	4.93167e-07	2.49373e-05	27.8435	1	139.07	2.12764	PRR14L
RFC1	row_4401	1.38912e-09	6.63595e-08	41.9794	1	143.05	1.02648	RFC1		HMGCS1	row_1123	4.99808e-07	2.50676e-05	27.8125	1	139.07	1.39024	HMGCS1
LMNB2	row_4588	1.50233e-09	7.1313e-08	41.7813	1	143.05	2.68983	LMNB2		SCAF4	row_2805	5.07817e-07	2.52639e-05	27.7755	1	139.07	1.53925	SCAF4
COPS3	row_1032	1.67009e-09	7.87776e-08	41.514	1	143.05	1.03299	COPS3		NR1D2	row_679	5.13848e-07	2.53595e-05	27.7481	1	139.07	2.19912	NR1D2
SHCBP1	row_3388	1.86599e-09	8.70048e-08	41.2344	1	143.05	3.71591	SHCBP1		MAP2K4	row_1401	5.25234e-07	2.57156e-05	27.6973	1	139.07	2.14132	MAP2K4
SPC25	row_2260	1.8677e-09	8.70048e-08	41.2321	1	143.05	5.3845	SPC25		OSBPL3	row_1869	5.70079e-07	2.76915e-05	27.5072	1	139.07	2.01151	OSBPL3
RANBP1	row_162	2.02632e-09	9.38111e-08	41.0269	1	143.05	1.30123	RANBP1		DDX24	row_5799	5.91316e-07	2.84987e-05	27.4225	1	139.07	1.07338	DDX24
TPX2	row_1004	2.10031e-09	9.66399e-08	40.9367	1	143.05	4.33048	TPX2		PPP1R15B	row_805	6.01867e-07	2.87823e-05	27.3815	1	139.07	1.34747	PPP1R15B
TSPO	row_076	2.18373e-09	9.98657e-08	40.8388	1	143.05	-1.32636	TSPO		PRKDC	row_1307	6.1533e-07	2.91998e-05	27.3303	1	139.07	1.1956	PRKDC
TUBB4B	row_180	2.33895e-09	1.06316e-07	40.6664	1	143.05	1.55158	TUBB4B		NBPF19	row_1105	6.37847e-07	3.00373e-05	27.2472	1	139.07	1.84729	NBPF19
GGCT	row_5256	2.72409e-09	1.22339e-07	40.2842	1	143.05	1.08095	GGCT		HSPA5	row_114	6.54886e-07	3.0606e-05	27.1862	1	139.07	1.26861	HSPA5
FOXM1	row_2162	3.31357e-09	1.47927e-07	39.7943	1	143.05	38.2182	FOXM1		MAN2A1	row_714	6.65819e-07	3.0883e-05	27.1479	1	139.07	1.68966	MAN2A1
KIF23	row_2947	3.53843e-09	1.57031e-07	39.6304	1	143.05	4.85371	KIF23		NPIPB5	row_468	6.82167e-07	3.14052e-05	27.0919	1	139.07	2.18644	NPIPB5
MAGOHB	row_7498	3.64905e-09	1.60987e-07	39.5536	1	143.05	1.50454	MAGOHB		ITGAL	row_4370	7.15804e-07	3.24691e-05	26.9807	1	139.07	1.2236	ITGAL
KPNA2	row_5376	3.77336e-09	1.64536e-07	39.4701	1	143.05	1.67122	KPNA2		GNPTAB	row_559	7.11514e-07	3.24691e-05	26.9946	1	139.07	1.50008	GNPTAB
POLD1	row_5897	4.05579e-09	1.74819e-07	39.2903	1	143.05	2.28985	POLD1		RPL10A	row_738	7.94316e-07	3.57674e-05	26.7406	1	139.07	-0.754335	RPL10A
CEP152	row_6502	5.14559e-09	2.19273e-07	38.6989	1	143.05	2.86775	CEP152		SLC4A4	row_1340	8.45654e-07	3.78032e-05	26.5963	1	139.07	2.52046	SLC4A4
NREP	row_4895	5.53459e-09	2.34516e-07	38.5182	1	143.05	1.88646	NREP		RPS9	row_1113	8.59436e-07	3.81429e-05	26.5591	1	139.07	-0.5009	RPS9
PRDX6	row_952	5.63044e-09	2.37238e-07	38.4756	1	143.05	0.907913	PRDX6		CNTRL	row_2521	8.69212e-07	3.83012e-05	26.5331	1	139.07	1.38549	CNTRL
EFHD2	row_1379	6.18364e-09	2.59091e-07	38.2436	1	143.05	1.67709	EFHD2		RGPD6	row_1208	8.80821e-07	3.85375e-05	26.5026	1	139.07	3.36128	RGPD6
UBA2	row_2109	6.50021e-09	2.69346e-07	38.1202	1	143.05	0.971122	UBA2		COPS9	row_5281	9.42543e-07	4.09475e-05	26.3468	1	139.07	-1.04398	COPS9
ENO1	row_1813	6.71555e-09	2.7674e-07	38.0396	1	143.05	0.653052	ENO1		TLE4	row_1585	9.60257e-07	4.11377e-05	26.304	1	139.07	1.2589	TLE4
CDK1	row_179	7.56267e-09	3.08261e-07	37.7464	1	143.05	5.34363	CDK1		ZBTB10	row_494	9.57344e-07	4.11377e-05	26.311	1	139.07	1.66208	ZBTB10
DAZAP1	row_1101	8.33807e-09	3.36212e-07	37.5058	1	143.05	1.20996	DAZAP1		UBR5	row_2171	9.88163e-07	4.20412e-05	26.2382	1	139.07	1.5187	UBR5
HMMR	row_6906	8.9914e-09	3.60618e-07	37.3202	1	143.05	5.50938	HMMR		CHD1	row_531	9.95745e-07	4.20736e-05	26.2207	1	139.07	1.04839	CHD1
COTL1	row_123	1.18151e-08	4.71347e-07	36.6498	1	143.05	2.23937	COTL1		LPIN2	row_1823	1.0084e-06	4.23184e-05	26.1917	1	139.07	1.31739	LPIN2
UQCC2	row_1573	1.20482e-08	4.78103e-07	36.6019	1	143.05	0.956225	UQCC2		ATP5MPL	row_730	1.01692e-06	4.23877e-05	26.1724	1	139.07	-1.32708	ATP5MPL
MATN2	row_300	1.31812e-08	5.17588e-07	36.382	1	143.05	-1.29973	MATN2		HNRNPL	row_2736	1.03604e-06	4.28947e-05	26.1296	1	139.07	1.26269	HNRNPL
CD99	row_248	1.31404e-08	5.17588e-07	36.3895	1	143.05	1.28718	CD99		CERK	row_2473	1.04989e-06	4.31783e-05	26.0991	1	139.07	1.61089	CERK
EMID1	row_4542	1.33449e-08	5.21284e-07	36.3518	1	143.05	4.1943	EMID1		PPP2R2D	row_1147	1.09022e-06	4.45404e-05	26.0127	1	139.07	2.17012	PPP2R2D
EXO1	row_5868	1.47805e-08	5.68481e-07	36.1022	1	143.05	37.333	EXO1		DGKD	row_592	1.14817e-06	4.65992e-05	25.894	1	139.07	1.61935	DGKD
RIPOR2	row_819	1.65037e-08	6.31519e-07	35.8332	1	143.05	-1.77905	RIPOR2		RASAL3	row_864	1.23328e-06	4.94032e-05	25.7303	1	139.07	1.64557	RASAL3
KIF20B	row_864	1.65997e-08	6.31969e-07	35.819	1	143.05	1.83131	KIF20B		ZNF266	row_3126	1.2438e-06	4.95031e-05	25.7109	1	139.07	1.52977	ZNF266
CBX5	row_1199	1.89266e-08	7.16915e-07	35.4997	1	143.05	1.22902	CBX5		EPC1	row_1042	1.30788e-06	5.17201e-05	25.596	1	139.07	1.03057	EPC1
POC1A	row_5913	1.93709e-08	7.30059e-07	35.4433	1	143.05	3.07573	POC1A		APBB1IP	row_2652	1.31634e-06	5.1723e-05	25.5813	1	139.07	1.18261	APBB1IP
CKS2	row_319	2.06562e-08	7.74607e-07	35.2872	1	143.05	1.02852	CKS2		RPL38	row_292	1.34284e-06	5.24304e-05	25.5357	1	139.07	-0.962458	RPL38
CHAF1B	row_6831	2.17384e-08	8.11134e-07	35.1632	1	143.05	3.50749	CHAF1B		ZMYM2	row_362	1.37356e-06	5.32925e-05	25.484	1	139.07	1.58916	ZMYM2
EXOSC8	row_6714	2.29052e-08	8.46252e-07	35.0363	1	143.05	1.47931	EXOSC8		RNPEPL1	row_489	1.45807e-06	5.62175e-05	25.3478	1	139.07	1.77562	RNPEPL1
PRPS2	row_1977	2.33283e-08	8.57658e-07	34.992	1	143.05	1.96796	PRPS2		NFKB1	row_090	1.55553e-06	5.96029e-05	25.2002	1	139.07	1.79319	NFKB1
GCHFR	row_5336	2.40268e-08	8.79031e-07	34.9205	1	143.05	1.55278	GCHFR		PARP15	row_517	1.6038e-06	6.10731e-05	25.1306	1	139.07	1.9064	PARP15
RUNX3	row_1277	2.7086e-08	9.86142e-07	34.6303	1	143.05	1.14181	RUNX3		RBM25	row_1086	1.6562e-06	6.22993e-05	25.0574	1	139.07	0.821331	RBM25
CORO1A	row_127	2.74395e-08	9.94185e-07	34.599	1	143.05	0.913615	CORO1A		TUBA1A	row_365	1.73682e-06	6.45448e-05	24.9492	1	139.07	1.3628	TUBA1A
ITGB7	row_2498	2.76896e-08	9.98423e-07	34.577	1	143.05	1.32235	ITGB7		DENND4B	row_3318	1.73159e-06	6.45448e-05	24.9561	1	139.07	1.99478	DENND4B
SH3BP5	row_1249	2.94645e-08	1.05734e-06	34.4269	1	143.05	-1.50437	SH3BP5		RPL31	row_065	1.80897e-06	6.60635e-05	24.8566	1	139.07	-1.1974	RPL31
MPC2	row_3103	3.14483e-08	1.12315e-06	34.2696	1	143.05	0.770554	MPC2		MYO9B	row_2381	1.80981e-06	6.60635e-05	24.8556	1	139.07	1.70685	MYO9B
PSMC3IP	row_4060	3.53947e-08	1.25811e-06	33.9845	1	143.05	3.31642	PSMC3IP		EHBP1L1	row_1422	1.80203e-06	6.60635e-05	24.8654	1	139.07	2.36892	EHBP1L1
JPT1	row_1305	3.90069e-08	1.37996e-06	33.7506	1	143.05	1.10854	JPT1		TLN1	row_1367	1.85181e-06	6.71988e-05	24.8034	1	139.07	1.03404	TLN1
COX8A	row_3741	4.51236e-08	1.58886e-06	33.4007	1	143.05	0.556782	COX8A		NPEPPS	row_272	1.87003e-06	6.74632e-05	24.7812	1	139.07	1.61669	NPEPPS
CNTLN	row_7480	4.71717e-08	1.64552e-06	33.2942	1	143.05	2.34851	CNTLN		BTAF1	row_1268	1.96476e-06	7.04686e-05	24.669	1	139.07	1.62418	BTAF1
FBXO5	row_2158	5.17367e-08	1.79641e-06	33.0728	1	143.05	2.73814	FBXO5		AKAP9	row_2699	2.07531e-06	7.40033e-05	24.5448	1	139.07	1.03143	AKAP9
NCR2	row_1487	5.50943e-08	1.90418e-06	32.9223	1	143.05	6.05539	NCR2		CMC1	row_080	2.12328e-06	7.52789e-05	24.4929	1	139.07	-1.10928	CMC1
TPT1	row_3206	5.7706e-08	1.9853e-06	32.8116	1	143.05	-0.572925	TPT1		AC093010.2	row_373	2.33319e-06	8.22484e-05	24.2794	1	139.07	2.24456	AC093010.2
DDX39A	row_1218	5.88687e-08	2.00689e-06	32.7639	1	143.05	1.2787	DDX39A		PPP6R2	row_233	2.38145e-06	8.34724e-05	24.2331	1	139.07	1.91482	PPP6R2
HNRNPAB	row_315	5.86712e-08	2.00689e-06	32.7719	1	143.05	1.38094	HNRNPAB		HIST1H2BC	row_4990	2.40014e-06	8.36523e-05	24.2154	1	139.07	2.31522	HIST1H2BC
SNRNP25	row_1156	6.09999e-08	2.07013e-06	32.6789	1	143.05	1.25563	SNRNP25		KLRB1	row_135	2.64508e-06	8.99899e-05	23.9957	1	139.07	-0.852418	KLRB1
MASTL	row_1369	6.32486e-08	2.13678e-06	32.5925	1	143.05	2.87591	MASTL		RPL41	row_246	2.63518e-06	8.99899e-05	24.0042	1	139.07	-0.784344	RPL41
DNA2	row_3550	6.66331e-08	2.24102e-06	32.4681	1	143.05	4.75036	DNA2		RPL39	row_1095	2.62794e-06	8.99899e-05	24.0104	1	139.07	-0.589432	RPL39
RPL34	row_633	7.52375e-08	2.51911e-06	32.1787	1	143.05	-0.431284	RPL34		NUFIP2	row_2543	2.65491e-06	8.99899e-05	23.9873	1	139.07	1.2911	NUFIP2
USP1	row_1368	8.28733e-08	2.75022e-06	31.9487	1	143.05	1.16275	USP1		KIF21B	row_4025	2.59734e-06	8.99899e-05	24.0368	1	139.07	1.65883	KIF21B
CTNNAL1	row_3138	8.38177e-08	2.76931e-06	31.9218	1	143.05	1.15	CTNNAL1		RPL15	row_2015	2.73746e-06	9.22809e-05	23.9182	1	139.07	-0.709718	RPL15
LRRFIP1	row_5827	8.57376e-08	2.82031e-06	31.868	1	143.05	0.823602	LRRFIP1		SRRM2	row_295	2.83697e-06	9.48116e-05	23.8376	1	139.07	1.06473	SRRM2
TXNIP	row_046	8.88638e-08	2.91039e-06	31.7829	1	143.05	-1.61371	TXNIP		EP300	row_657	2.84327e-06	9.48116e-05	23.8326	1	139.07	1.55692	EP300
SLC1A5	row_3499	9.16374e-08	2.98818e-06	31.7099	1	143.05	2.54449	SLC1A5		PCNT	row_2764	2.94547e-06	9.76916e-05	23.753	1	139.07	1.72549	PCNT
CDC20	row_2309	9.33688e-08	3.03146e-06	31.6655	1	143.05	4.26084	CDC20		GOLGB1	row_404	2.99736e-06	9.88809e-05	23.7136	1	139.07	1.27806	GOLGB1
TMEM38A	row_4251	1.00964e-07	3.26392e-06	31.4801	1	143.05	-2.38007	TMEM38A		NFATC2IP	row_3826	3.13468e-06	0.000102861	23.6127	1	139.07	1.50053	NFATC2IP
HPN	row_022	1.02885e-07	3.28357e-06	31.4354	1	143.05	-1.80549	HPN		SRGAP3	row_3165	3.15279e-06	0.000102908	23.5997	1	139.07	4.32496	SRGAP3
SNRPD1	row_814	1.02717e-07	3.28357e-06	31.4393	1	143.05	1.10453	SNRPD1		RNF187	row_594	3.19171e-06	0.00010363	23.5721	1	139.07	2.15738	RNF187
STK17A	row_229	1.021e-07	3.28357e-06	31.4536	1	143.05	2.22817	STK17A		MICAL1	row_758	3.28539e-06	0.000106113	23.507	1	139.07	1.95144	MICAL1
ITGB1	row_271	1.03818e-07	3.29931e-06	31.414	1	143.05	-0.992155	ITGB1		SMPD4	row_1870	3.37316e-06	0.00010838	23.4477	1	139.07	1.90459	SMPD4
PARP1	row_587	1.06753e-07	3.37826e-06	31.348	1	143.05	0.955172	PARP1		MIA3	row_2306	3.4191e-06	0.000108724	23.4173	1	139.07	1.37659	MIA3
AKR1B1	row_2464	1.13697e-07	3.58287e-06	31.1989	1	143.05	0.975001	AKR1B1		AHNAK	row_342	3.41624e-06	0.000108724	23.4191	1	139.07	1.43525	AHNAK
CENPN	row_3392	1.20296e-07	3.77499e-06	31.0654	1	143.05	2.36263	CENPN		PPP1R10	row_3742	3.59285e-06	0.000113663	23.3058	1	139.07	1.23363	PPP1R10
INPP4B	row_530	1.28122e-07	4.00383e-06	30.9166	1	143.05	-1.23988	INPP4B		ERICH1	row_1182	3.65432e-06	0.000114434	23.2677	1	139.07	1.25202	ERICH1
NUDC	row_386	1.322e-07	4.11411e-06	30.8426	1	143.05	0.85847	NUDC		SIAH2	row_355	3.65262e-06	0.000114434	23.2688	1	139.07	1.99943	SIAH2
SNRPD2	row_4622	1.47032e-07	4.55678e-06	30.5919	1	143.05	0.386612	SNRPD2		RPS29	row_061	3.76018e-06	0.000117154	23.2036	1	139.07	-1.20679	RPS29
EMP3	row_099	1.47771e-07	4.56083e-06	30.5801	1	143.05	-1.43131	EMP3		CHD4	row_3011	3.8901e-06	0.00011999	23.1274	1	139.07	1.09124	CHD4
ODF2L	row_534	1.58025e-07	4.83749e-06	30.4221	1	143.05	-0.868549	ODF2L		ATXN2L	row_1849	3.88429e-06	0.00011999	23.1307	1	139.07	1.50263	ATXN2L
SRSF3	row_454	1.57422e-07	4.83749e-06	30.4311	1	143.05	0.626634	SRSF3		SUGP2	row_3083	4.00427e-06	0.000122897	23.0625	1	139.07	1.65189	SUGP2
ATP5MC3	row_2395	1.75848e-07	5.3395e-06	30.1708	1	143.05	0.529008	ATP5MC3		ABCA7	row_5870	4.07662e-06	0.000124498	23.0223	1	139.07	2.14054	ABCA7
MCUR1	row_7398	1.83369e-07	5.54543e-06	30.0725	1	143.05	1.5131	MCUR1		EML4	row_2213	4.12305e-06	0.000124756	22.9969	1	139.07	0.945656	EML4
PRIM1	row_2367	1.87823e-07	5.65731e-06	30.0161	1	143.05	1.91028	PRIM1		IVNS1ABP	row_843	4.20641e-06	0.000124756	22.9521	1	139.07	1.19502	IVNS1ABP
ERH	row_410	2.08526e-07	6.25579e-06	29.7709	1	143.05	0.872127	ERH		TRPM7	row_1657	4.20621e-06	0.000124756	22.9522	1	139.07	1.58913	TRPM7
PGK 1.00	row_440	2.11097e-07	6.30768e-06	29.7422	1	143.05	0.709004	PGK 1.00		RELT	row_5957	4.18087e-06	0.000124756	22.9657	1	139.07	1.77909	RELT
SNRPB	row_340	2.20214e-07	6.55398e-06	29.6432	1	143.05	0.847822	SNRPB		PLEC	row_1000	4.15671e-06	0.000124756	22.9787	1	139.07	1.85393	PLEC
MDH1	row_5329	2.25733e-07	6.69169e-06	29.5853	1	143.05	0.637533	MDH1		UVSSA	row_3949	4.16057e-06	0.000124756	22.9766	1	139.07	2.40031	UVSSA
TRAF3IP3	row_550	2.28557e-07	6.74874e-06	29.5562	1	143.05	-0.94319	TRAF3IP3		USP22	row_4613	4.25263e-06	0.000125524	22.9276	1	139.07	1.38327	USP22
MTHFD2	row_1353	2.29933e-07	6.76275e-06	29.5422	1	143.05	1.46041	MTHFD2		RPL37A	row_282	4.87638e-06	0.000142225	22.6214	1	139.07	-0.861732	RPL37A
NOLC1	row_5878	2.71575e-07	7.95631e-06	29.1533	1	143.05	0.950429	NOLC1		PRRC2B	row_3474	4.93374e-06	0.000142225	22.5952	1	139.07	1.18247	PRRC2B
HMGA1	row_061	2.83887e-07	8.28464e-06	29.0499	1	143.05	1.44767	HMGA1		MADD	row_4234	4.91158e-06	0.000142225	22.6053	1	139.07	1.4589	MADD
PFKP	row_4449	2.94265e-07	8.55422e-06	28.9662	1	143.05	3.44125	PFKP		TBC1D22A	row_1070	4.89293e-06	0.000142225	22.6138	1	139.07	1.60709	TBC1D22A
USHBP1	row_1085	2.98369e-07	8.59643e-06	28.9339	1	143.05	-2.91234	USHBP1		GRK6	row_830	5.00657e-06	0.000143654	22.5625	1	139.07	1.51246	GRK6
CCDC167	row_1614	2.99156e-07	8.59643e-06	28.9278	1	143.05	1.00259	CCDC167		IPMK	row_1511	5.17232e-06	0.000147723	22.4898	1	139.07	1.95217	IPMK
VIM	row_025	2.97349e-07	8.59643e-06	28.9419	1	143.05	1.70112	VIM		VCP	row_402	5.21601e-06	0.000148284	22.471	1	139.07	1.20502	VCP
MSH6	row_733	3.11617e-07	8.88643e-06	28.8327	1	143.05	1.58827	MSH6		KMT2E	row_1486	5.37001e-06	0.000151355	22.406	1	139.07	0.847148	KMT2E
SRM	row_840	3.11153e-07	8.88643e-06	28.8362	1	143.05	2.61777	SRM		NLRP1	row_2103	5.39764e-06	0.000151355	22.3946	1	139.07	1.4044	NLRP1
ZNF367	row_2704	3.16914e-07	9.00324e-06	28.7935	1	143.05	2.79797	ZNF367		SELENOI	row_5656	5.38827e-06	0.000151355	22.3985	1	139.07	2.07414	SELENOI
C21orf58	row_2590	3.2264e-07	9.13131e-06	28.7518	1	143.05	3.39733	C21orf58		SNHG19	row_2866	5.70597e-06	0.000159276	22.2707	1	139.07	-4.68113	SNHG19
EFCAB8	row_3168	3.31054e-07	9.33422e-06	28.6919	1	143.05	4.82891	EFCAB8		UTRN	row_777	5.83205e-06	0.000162063	22.222	1	139.07	1.15585	UTRN
SMS	row_2551	3.35121e-07	9.37839e-06	28.6635	1	143.05	0.778741	SMS		SFMBT2	row_876	5.94138e-06	0.000163114	22.1807	1	139.07	1.51662	SFMBT2
ADGRE5	row_456	3.3417e-07	9.37839e-06	28.6701	1	143.05	1.66935	ADGRE5		INPP4A	row_672	5.9492e-06	0.000163114	22.1777	1	139.07	1.60717	INPP4A
ATP5MC1	row_501	3.57215e-07	9.9291e-06	28.5151	1	143.05	0.916119	ATP5MC1		CHKA	row_1622	5.91753e-06	0.000163114	22.1896	1	139.07	2.31184	CHKA
PGP	row_3275	3.57448e-07	9.9291e-06	28.5136	1	143.05	2.36307	PGP		MXI1	row_1371	6.00872e-06	0.000164017	22.1556	1	139.07	2.82537	MXI1
PRAM1	row_3274	3.64167e-07	1.00414e-05	28.4704	1	143.05	-1.1547	PRAM1		CHN2	row_5088	6.08365e-06	0.000165331	22.128	1	139.07	2.21596	CHN2
RPL39L	row_2805	3.85519e-07	1.05912e-05	28.3381	1	143.05	2.56681	RPL39L		ZRANB2	row_2264	6.38489e-06	0.000172756	22.0204	1	139.07	1.03292	ZRANB2
AURKB	row_613	3.92449e-07	1.07422e-05	28.2968	1	143.05	3.52686	AURKB		PER1	row_602	6.6205e-06	0.000178349	21.9398	1	139.07	1.45364	PER1
HCST	row_862	3.95355e-07	1.07824e-05	28.2797	1	143.05	1.46183	HCST		RBM33	row_1269	6.7431e-06	0.000180862	21.8991	1	139.07	1.20204	RBM33
RNASEH2B	row_3606	4.15369e-07	1.12872e-05	28.1652	1	143.05	0.988503	RNASEH2B		IWS1	row_2336	6.85644e-06	0.000183106	21.862	1	139.07	1.32197	IWS1
PSMG1	row_5624	4.21272e-07	1.14063e-05	28.1325	1	143.05	1.53254	PSMG1		FAF1	row_3191	6.95855e-06	0.000185031	21.8292	1	139.07	1.82239	FAF1
PGAM1	row_144	4.35065e-07	1.16953e-05	28.0579	1	143.05	0.785521	PGAM1		RB1	row_3686	7.24317e-06	0.000191773	21.7402	1	139.07	1.278	RB1
KNTC1	row_6939	4.34741e-07	1.16953e-05	28.0596	1	143.05	2.31041	KNTC1		CHD7	row_1048	7.46515e-06	0.000196806	21.6732	1	139.07	1.47919	CHD7
WDR5	row_4562	4.49442e-07	1.20386e-05	27.9826	1	143.05	1.73378	WDR5		TGOLN2	row_5305	7.74482e-06	0.000200614	21.5916	1	139.07	1.21904	TGOLN2
RFC3	row_4914	4.63905e-07	1.23818e-05	27.9093	1	143.05	2.19371	RFC3		USP36	row_411	7.7722e-06	0.000200614	21.5838	1	139.07	1.45259	USP36
ITGAM	row_1963	5.21353e-07	1.38658e-05	27.6395	1	143.05	-2.1582	ITGAM		NISCH	row_1754	7.75303e-06	0.000200614	21.5893	1	139.07	1.56477	NISCH
ELOVL4	row_1302	5.4576e-07	1.44636e-05	27.5339	1	143.05	-1.7179	ELOVL4		NSF	row_1510	7.6769e-06	0.000200614	21.6112	1	139.07	1.92973	NSF
HNRNPDL	row_1729	5.51491e-07	1.4564e-05	27.5098	1	143.05	0.65089	HNRNPDL		USP13	row_1548	7.68835e-06	0.000200614	21.6079	1	139.07	3.89356	USP13
MLEC	row_1232	6.09609e-07	1.60423e-05	27.2788	1	143.05	0.910247	MLEC		TMSB4X	row_167	7.83787e-06	0.000201466	21.5652	1	139.07	-0.833638	TMSB4X
NCL	row_1530	6.72365e-07	1.75824e-05	27.0533	1	143.05	0.568529	NCL		ABHD17A	row_588	8.19352e-06	0.000207258	21.4668	1	139.07	1.22592	ABHD17A
WDHD1	row_4367	6.72819e-07	1.75824e-05	27.0518	1	143.05	1.94431	WDHD1		HERC2	row_1014	8.19761e-06	0.000207258	21.4657	1	139.07	1.38494	HERC2
VCL	row_1595	6.91014e-07	1.79952e-05	26.9904	1	143.05	-1.47342	VCL		TSPYL4	row_2966	8.15208e-06	0.000207258	21.4781	1	139.07	1.87575	TSPYL4
DNMT1	row_1346	7.19114e-07	1.86621e-05	26.8988	1	143.05	0.937677	DNMT1		SELENOO	row_1080	8.48467e-06	0.000213641	21.3895	1	139.07	2.61247	SELENOO
PTBP1	row_4530	7.26128e-07	1.87792e-05	26.8766	1	143.05	0.721241	PTBP1		FLYWCH1	row_1508	8.80144e-06	0.000220716	21.3084	1	139.07	2.43397	FLYWCH1
CCT4	row_756	7.35282e-07	1.89506e-05	26.8478	1	143.05	0.605988	CCT4		PUM3	row_2958	9.00688e-06	0.000224953	21.2574	1	139.07	1.51833	PUM3
CARHSP1	row_418	7.5812e-07	1.94723e-05	26.7776	1	143.05	1.08357	CARHSP1		SQSTM1	row_092	9.60145e-06	0.000238836	21.1162	1	139.07	0.983368	SQSTM1
SRSF2	row_1709	7.77869e-07	1.99113e-05	26.7186	1	143.05	0.628147	SRSF2		IL6ST	row_1582	9.97556e-06	0.000247145	21.0318	1	139.07	1.87401	IL6ST
AUTS2	row_3113	8.16166e-07	2.08206e-05	26.6083	1	143.05	-1.31455	AUTS2		IFIT2	row_410	1.00357e-05	0.000247641	21.0185	1	139.07	2.41729	IFIT2
NUTF2	row_4048	8.28513e-07	2.10639e-05	26.5739	1	143.05	0.558312	NUTF2		RPL7	row_027	1.033e-05	0.000253179	20.9548	1	139.07	-1.33017	RPL7
PIEZO1	row_1986	9.1669e-07	2.32269e-05	26.3423	1	143.05	-1.14544	PIEZO1		MAP2K2	row_911	1.03422e-05	0.000253179	20.9522	1	139.07	1.78416	MAP2K2
PRDX5	row_741	9.23839e-07	2.33293e-05	26.3246	1	143.05	0.484519	PRDX5		ANO6	row_2189	1.04907e-05	0.000255799	20.9207	1	139.07	1.74623	ANO6
AGPAT2	row_2419	9.47471e-07	2.38457e-05	26.2668	1	143.05	2.87391	AGPAT2		AP1G1	row_3944	1.08991e-05	0.000262078	20.8365	1	139.07	1.57518	AP1G1
NSD2	row_4791	1.01001e-06	2.53346e-05	26.1207	1	143.05	1.61916	NSD2		NUP214	row_778	1.08697e-05	0.000262078	20.8425	1	139.07	1.60702	NUP214
MT2A	row_308	1.01494e-06	2.53734e-05	26.1096	1	143.05	1.80755	MT2A		GLRX5	row_741	1.09038e-05	0.000262078	20.8356	1	139.07	2.17346	GLRX5
NUCKS1	row_869	1.10278e-06	2.7478e-05	25.9201	1	143.05	0.782204	NUCKS1		PPP1R13B	row_3724	1.09181e-05	0.000262078	20.8327	1	139.07	2.88627	PPP1R13B
BIRC3	row_226	1.1557e-06	2.87011e-05	25.8132	1	143.05	-1.06529	BIRC3		WSB1	row_1561	1.11191e-05	0.000265868	20.7925	1	139.07	0.868664	WSB1
HNRNPF	row_621	1.16786e-06	2.89075e-05	25.7894	1	143.05	0.552645	HNRNPF		NEK1	row_4477	1.13184e-05	0.000269589	20.7534	1	139.07	1.57741	NEK1
TSPAN32	row_972	1.20534e-06	2.9737e-05	25.7174	1	143.05	-1.24927	TSPAN32		TMEM131L	row_713	1.14161e-05	0.000270722	20.7345	1	139.07	1.4726	TMEM131L
CYC1	row_1034	1.25084e-06	3.07584e-05	25.633	1	143.05	0.683786	CYC1		CA5B	row_1497	1.14977e-05	0.000270722	20.7188	1	139.07	1.69271	CA5B
HIST1H2AH	row_5353	1.39582e-06	3.42112e-05	25.3836	1	143.05	3.96344	HIST1H2AH		ARHGAP4	row_2076	1.16909e-05	0.000274226	20.6821	1	139.07	1.02562	ARHGAP4
HSP90B1	row_3337	1.42006e-06	3.44674e-05	25.3445	1	143.05	0.759157	HSP90B1		GPBP1	row_460	1.19291e-05	0.000278753	20.6377	1	139.07	0.884646	GPBP1
RFWD3	row_6624	1.41738e-06	3.44674e-05	25.3488	1	143.05	2.52622	RFWD3		KIF22	row_664	1.2104e-05	0.000281771	20.6057	1	139.07	1.47284	KIF22
EYS	row_404	1.4594e-06	3.53081e-05	25.2824	1	143.05	-1.36687	EYS		ADGRE5	row_1443	1.26968e-05	0.00029446	20.5006	1	139.07	0.994164	ADGRE5
FABP5	row_189	1.48971e-06	3.59256e-05	25.2357	1	143.05	1.7947	FABP5		SLTM	row_5065	1.28067e-05	0.000295897	20.4817	1	139.07	0.869858	SLTM
ALOX5AP	row_197	1.56191e-06	3.75458e-05	25.1284	1	143.05	1.99522	ALOX5AP		DDX21	row_1563	1.30304e-05	0.000299372	20.4436	1	139.07	1.00917	DDX21
SUPT3H	row_2202	1.58473e-06	3.78519e-05	25.0955	1	143.05	-1.32475	SUPT3H		JAK3	row_1480	1.30541e-05	0.000299372	20.4396	1	139.07	1.34325	JAK3
PPDPF	row_3426	1.58115e-06	3.78519e-05	25.1006	1	143.05	0.442635	PPDPF		RBBP6	row_228	1.3233e-05	0.000302349	20.4098	1	139.07	1.20263	RBBP6
ARHGAP11A	row_3322	1.63332e-06	3.87655e-05	25.027	1	143.05	2.83596	ARHGAP11A		NUP210	row_3632	1.32993e-05	0.000302743	20.3988	1	139.07	1.11177	NUP210
SRSF7	row_1214	1.69923e-06	4.01246e-05	24.9374	1	143.05	0.602608	SRSF7		PRPF4B	row_2341	1.4264e-05	0.00032351	20.2451	1	139.07	0.967685	PRPF4B
EBP	row_2170	1.70663e-06	4.01246e-05	24.9275	1	143.05	1.20805	EBP		SAFB2	row_5903	1.43924e-05	0.000325226	20.2255	1	139.07	1.13308	SAFB2
TUBA1A	row_332	1.70466e-06	4.01246e-05	24.9301	1	143.05	1.64454	TUBA1A		ZZEF1	row_4757	1.44809e-05	0.000326033	20.212	1	139.07	1.77958	ZZEF1
NCAPD3	row_4578	1.72097e-06	4.03353e-05	24.9086	1	143.05	1.72464	NCAPD3		PTOV1	row_643	1.54827e-05	0.000347319	20.0655	1	139.07	1.83488	PTOV1
BAZ1B	row_5997	1.82721e-06	4.26919e-05	24.773	1	143.05	1.05822	BAZ1B		TSPYL2	row_066	1.57026e-05	0.000349708	20.0346	1	139.07	1.84316	TSPYL2
CNTRL	row_2732	2.11832e-06	4.9187e-05	24.439	1	143.05	1.10723	CNTRL		RRP12	row_2443	1.56919e-05	0.000349708	20.0361	1	139.07	2.03561	RRP12
PRDX3	row_1106	2.22413e-06	5.14846e-05	24.329	1	143.05	1.0095	PRDX3		ZRANB1	row_2109	1.64337e-05	0.000364674	19.935	1	139.07	1.83906	ZRANB1
CD320	row_6420	2.24879e-06	5.18952e-05	24.3042	1	143.05	1.08428	CD320		CCNT1	row_752	1.65216e-05	0.000365311	19.9234	1	139.07	1.25121	CCNT1
BAZ1A	row_2459	2.29247e-06	5.27408e-05	24.2608	1	143.05	0.961021	BAZ1A		HELB	row_481	1.68887e-05	0.000372094	19.8753	1	139.07	1.22882	HELB
RPL22L1	row_7150	2.42886e-06	5.55379e-05	24.1306	1	143.05	0.725229	RPL22L1		FAM168B	row_2349	1.72581e-05	0.000378879	19.828	1	139.07	1.82722	FAM168B
C16orf54	row_623	2.55753e-06	5.83023e-05	24.0144	1	143.05	-1.42224	C16orf54		RIPOR2	row_437	1.76482e-05	0.00038607	19.7792	1	139.07	1.13792	RIPOR2
E2F8	row_5547	2.60765e-06	5.92648e-05	23.9708	1	143.05	4.74001	E2F8		RPL23	row_697	1.78616e-05	0.000386626	19.753	1	139.07	-1.12253	RPL23
LDHA	row_155	2.81756e-06	6.38421e-05	23.7968	1	143.05	0.917953	LDHA		CNOT4	row_5334	1.78586e-05	0.000386626	19.7533	1	139.07	1.20756	CNOT4
UBE2N	row_815	2.84763e-06	6.4329e-05	23.7729	1	143.05	0.709179	UBE2N		RNF103	row_4462	1.78393e-05	0.000386626	19.7557	1	139.07	1.76462	RNF103
MARCKSL1	row_508	3.00026e-06	6.75733e-05	23.6557	1	143.05	2.63771	MARCKSL1		MKL1	row_1690	1.84063e-05	0.000397023	19.6874	1	139.07	1.83736	MKL1
AC023590.1	row_4846	3.27765e-06	7.35999e-05	23.4575	1	143.05	-5.68068	AC023590.1		UBAP1	row_3859	1.90575e-05	0.000408215	19.6115	1	139.07	1.16126	UBAP1
ST6GAL1	row_1238	3.31763e-06	7.42753e-05	23.4303	1	143.05	-1.48777	ST6GAL1		CNST	row_893	1.90424e-05	0.000408215	19.6132	1	139.07	1.59782	CNST
NONO	row_2574	3.52145e-06	7.85737e-05	23.2969	1	143.05	0.5517	NONO		RPS27	row_150	1.92644e-05	0.000411219	19.588	1	139.07	-0.554911	RPS27
MCMBP	row_1356	3.53058e-06	7.85737e-05	23.2911	1	143.05	1.32417	MCMBP		TSPAN32	row_3895	1.94489e-05	0.000413725	19.5672	1	139.07	1.22134	TSPAN32
VDAC3	row_3482	3.65954e-06	8.12028e-05	23.2108	1	143.05	0.727607	VDAC3		KMT2A	row_5019	1.99572e-05	0.000423079	19.5109	1	139.07	1.26367	KMT2A
CHAD	row_1047	3.70572e-06	8.1985e-05	23.1828	1	143.05	-2.52072	CHAD		YME1L1	row_608	2.004e-05	0.000423379	19.5019	1	139.07	1.07627	YME1L1
CENPJ	row_4847	3.90961e-06	8.62414e-05	23.0631	1	143.05	2.45167	CENPJ		CBFA2T2	row_286	2.05108e-05	0.000431847	19.4513	1	139.07	1.85669	CBFA2T2
CALM2	row_217	4.12167e-06	9.03875e-05	22.9452	1	143.05	0.738116	CALM2		KANSL1	row_3128	2.18296e-05	0.00045805	19.3157	1	139.07	0.981734	KANSL1
RGS9	row_2799	4.24133e-06	9.27404e-05	22.8813	1	143.05	1.21408	RGS9		KCNQ1OT1	row_471	2.24068e-05	0.000468567	19.2589	1	139.07	2.06759	KCNQ1OT1
GFPT1	row_903	4.32568e-06	9.43099e-05	22.8374	1	143.05	1.38974	GFPT1		MKNK2	row_2808	2.26823e-05	0.000472727	19.2323	1	139.07	1.12872	MKNK2
HSBP1L1	row_1090	4.36701e-06	9.49349e-05	22.8162	1	143.05	-1.10025	HSBP1L1		MCTP2	row_3649	2.33863e-05	0.000485758	19.1659	1	139.07	1.05808	MCTP2
ATP5PF	row_2320	4.40969e-06	9.55857e-05	22.7945	1	143.05	0.456778	ATP5PF		RPL22	row_549	2.35072e-05	0.00048663	19.1547	1	139.07	-0.518351	RPL22
TCP1	row_2215	4.46408e-06	9.6486e-05	22.7672	1	143.05	0.646577	TCP1		FBXL6	row_4290	2.37513e-05	0.000490038	19.1322	1	139.07	2.69307	FBXL6
INSIG1	row_833	4.62887e-06	9.97601e-05	22.6864	1	143.05	1.66213	INSIG1		SCLT1	row_2495	2.42891e-05	0.000499464	19.0836	1	139.07	1.06799	SCLT1
DGCR6L	row_1348	4.81192e-06	0.00010336	22.6001	1	143.05	0.769225	DGCR6L		AKAP8L	row_3822	2.47565e-05	0.000507386	19.0422	1	139.07	1.29716	AKAP8L
MYO1G	row_1725	4.82348e-06	0.00010336	22.5947	1	143.05	1.26822	MYO1G		RINT1	row_4053	2.5052e-05	0.000511742	19.0165	1	139.07	1.965	RINT1
PSMD1	row_1479	5.09697e-06	0.00010891	22.472	1	143.05	0.934822	PSMD1		TGFBR2	row_939	2.56507e-05	0.000522241	18.9652	1	139.07	1.39192	TGFBR2
ZNF296	row_4676	5.1191e-06	0.000109072	22.4624	1	143.05	2.43397	ZNF296		AKAP13	row_2896	2.61815e-05	0.000531294	18.9208	1	139.07	0.721114	AKAP13
CCT6A	row_1767	5.13389e-06	0.000109077	22.456	1	143.05	0.551973	CCT6A		MYBL1	row_429	2.63194e-05	0.000532343	18.9094	1	139.07	1.38603	MYBL1
FSCN1	row_3284	5.14943e-06	0.000109098	22.4493	1	143.05	2.68146	FSCN1		TRPC4AP	row_3760	2.66845e-05	0.000537793	18.8795	1	139.07	1.21964	TRPC4AP
TNNI2	row_6873	5.2022e-06	0.000109906	22.4266	1	143.05	-2.19539	TNNI2		ZCCHC8	row_3434	2.67633e-05	0.000537793	18.8731	1	139.07	1.56714	ZCCHC8
HIST1H3G	row_6967	5.32827e-06	0.000112253	22.3734	1	143.05	39.1418	HIST1H3G		STK17A	row_522	2.72376e-05	0.000543782	18.8351	1	139.07	0.814369	STK17A
PPP1R9A	row_1788	5.58863e-06	0.000117408	22.2674	1	143.05	-0.979745	PPP1R9A		ATP2A3	row_963	2.72129e-05	0.000543782	18.837	1	139.07	1.34831	ATP2A3
CENPE	row_1795	5.65191e-06	0.000118406	22.2424	1	143.05	3.37843	CENPE		CDC34	row_1067	2.73313e-05	0.000543893	18.8276	1	139.07	1.92492	CDC34
EEF1A1	row_1466	5.79589e-06	0.000121084	22.1866	1	143.05	-0.417143	EEF1A1		EIF3B	row_1883	2.82811e-05	0.000560984	18.7536	1	139.07	1.60503	EIF3B
ZBTB16	row_409	5.83884e-06	0.000121642	22.1702	1	143.05	-0.73426	ZBTB16		ELL2	row_2324	2.84162e-05	0.000561858	18.7433	1	139.07	1.22768	ELL2
ASXL1	row_787	5.94776e-06	0.000123568	22.1292	1	143.05	1.50218	ASXL1		PSME4	row_1689	2.86836e-05	0.000565333	18.723	1	139.07	1.27587	PSME4
PDCD7	row_1843	6.01303e-06	0.000124579	22.105	1	143.05	2.0202	PDCD7		KLHL24	row_2709	2.88538e-05	0.00056613	18.7102	1	139.07	1.09322	KLHL24
GK5	row_1389	6.05876e-06	0.000124625	22.0882	1	143.05	-1.07964	GK5		REV3L	row_4882	2.89076e-05	0.00056613	18.7062	1	139.07	1.26961	REV3L
SNHG15	row_1026	6.04895e-06	0.000124625	22.0918	1	143.05	1.02009	SNHG15		FHOD1	row_1876	2.92484e-05	0.000570991	18.6808	1	139.07	1.64627	FHOD1
RRAD	row_4523	6.0651e-06	0.000124625	22.0859	1	143.05	3.29331	RRAD		NKTR	row_915	3.00211e-05	0.000584229	18.6244	1	139.07	0.928241	NKTR
NCAPD2	row_3161	6.34697e-06	0.000130061	21.9852	1	143.05	1.83458	NCAPD2		ATP2B4	row_541	3.08802e-05	0.000597179	18.5634	1	139.07	1.31195	ATP2B4
PARVB	row_3856	6.37855e-06	0.000130352	21.9742	1	143.05	1.94821	PARVB		ITPRIP	row_802	3.0809e-05	0.000597179	18.5684	1	139.07	1.40015	ITPRIP
CCDC34	row_2462	6.88866e-06	0.000140394	21.8039	1	143.05	1.57987	CCDC34		SLC7A5	row_478	3.18258e-05	0.000613542	18.4982	1	139.07	1.68082	SLC7A5
FAM129A	row_687	7.04446e-06	0.00014318	21.7545	1	143.05	-0.868197	FAM129A		SLFN12L	row_564	3.24012e-05	0.000622689	18.4595	1	139.07	1.57091	SLFN12L
UBL7-AS1	row_6712	7.17118e-06	0.000145362	21.7151	1	143.05	1.91915	UBL7-AS1		EZH2	row_2512	3.49779e-05	0.00067012	18.2944	1	139.07	1.42117	EZH2
CHKA	row_884	7.1931e-06	0.000145413	21.7083	1	143.05	1.73763	CHKA		LENG8	row_591	3.54711e-05	0.000677466	18.2642	1	139.07	1.64567	LENG8
CAPG	row_301	7.24731e-06	0.000146115	21.6917	1	143.05	2.88313	CAPG		PTPRE	row_2492	3.61793e-05	0.000688859	18.2215	1	139.07	0.990547	PTPRE
YEATS4	row_5351	7.38052e-06	0.000148402	21.6515	1	143.05	1.31657	YEATS4		PHIP	row_1810	3.64285e-05	0.000690818	18.2068	1	139.07	0.969936	PHIP
VSIR	row_278	7.46371e-06	0.000148877	21.6267	1	143.05	-0.84536	VSIR		AGO2	row_940	3.65062e-05	0.000690818	18.2022	1	139.07	1.3654	AGO2
SF3B2	row_1278	7.4562e-06	0.000148877	21.6289	1	143.05	0.598566	SF3B2		SYNRG	row_882	3.66267e-05	0.000690978	18.1951	1	139.07	0.914611	SYNRG
DBI	row_663	7.45694e-06	0.000148877	21.6287	1	143.05	0.605957	DBI		TRIM8	row_4875	3.69991e-05	0.000695877	18.1733	1	139.07	1.59527	TRIM8
IFI27L2	row_4909	7.89369e-06	0.000156621	21.503	1	143.05	2.25322	IFI27L2		LINC01871	row_682	3.78988e-05	0.000710631	18.1215	1	139.07	-1.80318	LINC01871
NUP85	row_7056	7.97339e-06	0.000157785	21.4809	1	143.05	1.68092	NUP85		IL17RA	row_995	3.81588e-05	0.000713339	18.1068	1	139.07	1.5479	IL17RA
SUPT16H	row_3153	8.25778e-06	0.000162983	21.4035	1	143.05	1.02938	SUPT16H		RNF216	row_4963	3.85269e-05	0.000718044	18.0861	1	139.07	1.3822	RNF216
SDR42E2	row_5020	8.3113e-06	0.000163608	21.3893	1	143.05	-2.18195	SDR42E2		HP1BP3	row_988	3.89583e-05	0.000723897	18.0621	1	139.07	0.955031	HP1BP3
DACH1	row_2218	8.90701e-06	0.000174876	21.2368	1	143.05	4.48882	DACH1		ARHGAP26	row_2539	3.91963e-05	0.000726131	18.049	1	139.07	1.30527	ARHGAP26
MPP1	row_2093	9.02872e-06	0.000176803	21.2069	1	143.05	1.74844	MPP1		TBCD	row_4645	3.9315e-05	0.000726151	18.0425	1	139.07	1.53419	TBCD
RAP1B	row_3328	9.10955e-06	0.000177532	21.1872	1	143.05	-0.447768	RAP1B		KIAA0232	row_3402	4.10611e-05	0.000756136	17.9491	1	139.07	1.60817	KIAA0232
SQLE	row_715	9.11331e-06	0.000177532	21.1863	1	143.05	1.80014	SQLE		USP12	row_535	4.13204e-05	0.000758648	17.9355	1	139.07	2.36662	USP12
AP000251.1	row_3687	9.32326e-06	0.000181151	21.1362	1	143.05	3.13005	AP000251.1		NUDT4	row_646	4.25388e-05	0.0007787	17.8731	1	139.07	1.29968	NUDT4
PLD6	row_700	9.42592e-06	0.000182673	21.1121	1	143.05	-1.42294	PLD6		VHL	row_1037	4.2878e-05	0.000782588	17.856	1	139.07	1.42515	VHL
SYNE2	row_591	9.55795e-06	0.000184754	21.0815	1	143.05	1.97195	SYNE2		EP400	row_1094	4.30375e-05	0.000783182	17.848	1	139.07	1.55747	EP400
TP53TG1	row_1664	9.66341e-06	0.000184887	21.0574	1	143.05	-1.21638	TP53TG1		ATP9B	row_4786	4.3558e-05	0.000790321	17.8222	1	139.07	1.45709	ATP9B
NHP2	row_2924	9.61218e-06	0.000184887	21.0691	1	143.05	0.499649	NHP2		HIST1H2AK	row_4630	4.37024e-05	0.000790617	17.8151	1	139.07	2.92319	HIST1H2AK
CACYBP	row_245	9.64545e-06	0.000184887	21.0615	1	143.05	1.00237	CACYBP		PRRC2A	row_2834	4.3833e-05	0.000790659	17.8087	1	139.07	1.23782	PRRC2A
PABPC4	row_1350	9.62648e-06	0.000184887	21.0658	1	143.05	1.02852	PABPC4		CMPK1	row_3147	4.43774e-05	0.000795163	17.7822	1	139.07	1.15597	CMPK1
PCBP1	row_193	9.76382e-06	0.000186332	21.0346	1	143.05	0.979346	PCBP1		CDC14A	row_486	4.44693e-05	0.000795163	17.7777	1	139.07	1.54932	CDC14A
RPS27	row_367	9.97854e-06	0.000189947	20.9868	1	143.05	-0.426854	RPS27		AC087239.1	row_1590	4.44353e-05	0.000795163	17.7794	1	139.07	1.96259	AC087239.1
GNG5	row_435	1.00847e-05	0.000191482	20.9636	1	143.05	0.476617	GNG5		PPIP5K2	row_2729	4.52514e-05	0.000806809	17.7403	1	139.07	1.28613	PPIP5K2
NDUFB2	row_605	1.03413e-05	0.000195858	20.9084	1	143.05	0.353202	NDUFB2		CDK11B	row_3027	4.62655e-05	0.000820148	17.6927	1	139.07	1.14568	CDK11B
TACC1	row_6987	1.05042e-05	0.000198443	20.874	1	143.05	0.798917	TACC1		BAZ1B	row_2867	4.6178e-05	0.000820148	17.6968	1	139.07	1.35979	BAZ1B
HSP90AA1	row_458	1.09287e-05	0.000205943	20.7871	1	143.05	0.876914	HSP90AA1		BLOC1S6	row_4518	4.76698e-05	0.000842622	17.6286	1	139.07	1.15166	BLOC1S6
COQ6	row_7067	1.11737e-05	0.000210031	20.7384	1	143.05	2.10397	COQ6		NOP10	row_906	4.88622e-05	0.00086123	17.5757	1	139.07	-0.697126	NOP10
RPL15	row_1805	1.17473e-05	0.000220263	20.6286	1	143.05	-0.335991	RPL15		ATP5MC2	row_4178	4.9209e-05	0.000862416	17.5605	1	139.07	-0.541327	ATP5MC2
S100A13	row_166	1.19294e-05	0.000222563	20.5949	1	143.05	-1.09903	S100A13		DDHD1	row_4755	4.91458e-05	0.000862416	17.5632	1	139.07	1.22184	DDHD1
CCNE1	row_1520	1.19078e-05	0.000222563	20.5989	1	143.05	3.92004	CCNE1		SNIP1	row_908	4.97956e-05	0.000868111	17.5351	1	139.07	1.64454	SNIP1
ACTL10	row_2911	1.20705e-05	0.000224637	20.5692	1	143.05	-1.63448	ACTL10		GOLGA8B	row_237	4.98883e-05	0.000868111	17.5311	1	139.07	1.77948	GOLGA8B
HIST1H2AL	row_3057	1.27739e-05	0.00023714	20.4452	1	143.05	4.43155	HIST1H2AL		FAM193A	row_4815	4.99561e-05	0.000868111	17.5282	1	139.07	2.04135	FAM193A
NCF1	row_897	1.31141e-05	0.000242853	20.3877	1	143.05	2.15283	NCF1		RMND5A	row_4773	5.08096e-05	0.000880462	17.4919	1	139.07	1.34124	RMND5A
IL1R1	row_4833	1.32916e-05	0.000245534	20.3583	1	143.05	-0.759783	IL1R1		NEAT1	row_109	5.10763e-05	0.000882604	17.4807	1	139.07	0.965618	NEAT1
GSTO1	row_4844	1.34467e-05	0.000247788	20.3329	1	143.05	0.82664	GSTO1		SLC25A33	row_427	5.16421e-05	0.000889888	17.4571	1	139.07	1.61795	SLC25A33
WDR62	row_6356	1.36913e-05	0.000251679	20.2935	1	143.05	4.26506	WDR62		NPIPB4	row_593	5.22423e-05	0.000897724	17.4324	1	139.07	2.59656	NPIPB4
PRKDC	row_595	1.37753e-05	0.000252603	20.2801	1	143.05	0.985542	PRKDC		EEA1	row_5374	5.28295e-05	0.000905292	17.4085	1	139.07	1.24513	EEA1
FAM111A	row_3310	1.38973e-05	0.000253601	20.2608	1	143.05	1.21521	FAM111A		ZFC3H1	row_3313	5.31816e-05	0.000907133	17.3943	1	139.07	1.26646	ZFC3H1
GSTM4	row_7310	1.38805e-05	0.000253601	20.2635	1	143.05	1.35728	GSTM4		OXSR1	row_899	5.3231e-05	0.000907133	17.3923	1	139.07	1.40225	OXSR1
PRIM2	row_4433	1.41271e-05	0.000257167	20.225	1	143.05	1.56192	PRIM2		RLF	row_3921	5.49627e-05	0.000933399	17.3238	1	139.07	1.32875	RLF
FUS	row_543	1.46289e-05	0.000265657	20.1488	1	143.05	0.583931	FUS		RALGPS2	row_1108	5.50749e-05	0.000933399	17.3194	1	139.07	1.56736	RALGPS2
HSPD1	row_489	1.50585e-05	0.0002728	20.0856	1	143.05	0.895509	HSPD1		MDM2	row_2011	5.76376e-05	0.000974155	17.2222	1	139.07	1.43295	MDM2
MYL6B	row_4763	1.51013e-05	0.000272914	20.0794	1	143.05	1.12094	MYL6B		WNK1	row_1929	5.80646e-05	0.000978689	17.2065	1	139.07	1.02253	WNK1
RAD51C	row_3539	1.51715e-05	0.000273525	20.0693	1	143.05	1.10822	RAD51C		FOSB	row_099	5.85434e-05	0.000984072	17.1889	1	139.07	1.09854	FOSB
DNMT3B	row_3146	1.5212e-05	0.000273598	20.0635	1	143.05	2.94599	DNMT3B		RC3H1	row_1438	5.96265e-05	0.000999554	17.1498	1	139.07	1.2181	RC3H1
TUBG1	row_5921	1.53348e-05	0.000274489	20.0459	1	143.05	1.34888	TUBG1		ARAP2	row_642	6.10633e-05	0.00102087	17.0989	1	139.07	1.15223	ARAP2
IPCEF1	row_445	1.5409e-05	0.00027516	20.0354	1	143.05	-1.06817	IPCEF1		RPL13A	row_031	6.19965e-05	0.00103367	17.0666	1	139.07	-1.34544	RPL13A
NUDT8	row_4004	1.54902e-05	0.000275953	20.0239	1	143.05	3.29084	NUDT8		HIPK2	row_2720	6.23194e-05	0.00103625	17.0555	1	139.07	1.21613	HIPK2
ICAM3	row_4989	1.56877e-05	0.00027881	19.9963	1	143.05	-0.565479	ICAM3		TULP4	row_1842	6.34631e-05	0.00105243	17.0167	1	139.07	1.59369	TULP4
SLC5A3	row_2074	1.60213e-05	0.000284066	19.9504	1	143.05	1.17305	SLC5A3		DDX3Y	row_117	6.45249e-05	0.00106717	16.9813	1	139.07	3.38781	DDX3Y
CDK5RAP2	row_2073	1.63616e-05	0.000289414	19.9046	1	143.05	1.43773	CDK5RAP2		FIP1L1	row_2051	6.60267e-05	0.00108618	16.9323	1	139.07	1.05663	FIP1L1
KIAA0087	row_835	1.65212e-05	0.000291542	19.8835	1	143.05	-1.46923	KIAA0087		XPO1	row_3907	6.58841e-05	0.00108618	16.9369	1	139.07	1.06636	XPO1
SFPQ	row_853	1.65596e-05	0.000291542	19.8784	1	143.05	0.841706	SFPQ		SLC38A10	row_1280	6.68533e-05	0.00109686	16.9058	1	139.07	1.38756	SLC38A10
TOMM40	row_3184	1.68213e-05	0.000295456	19.8443	1	143.05	1.27338	TOMM40		ADNP	row_5156	6.71437e-05	0.0010987	16.8966	1	139.07	1.39546	ADNP
PHGDH	row_1319	1.69458e-05	0.000296947	19.8282	1	143.05	2.91799	PHGDH		RPL27A	row_026	6.75882e-05	0.00110305	16.8825	1	139.07	-1.36306	RPL27A
SLC5A2	row_2794	1.75386e-05	0.000305906	19.7534	1	143.05	-1.79063	SLC5A2		SRM	row_1043	6.95624e-05	0.00112929	16.8212	1	139.07	1.98819	SRM
LSM 7.00	row_1738	1.75076e-05	0.000305906	19.7572	1	143.05	0.473183	LSM 7.00		HIST1H2AL	row_743	6.94776e-05	0.00112929	16.8238	1	139.07	3.10287	HIST1H2AL
LUC7L2	row_6089	1.88327e-05	0.000327715	19.5985	1	143.05	0.804725	LUC7L2		MEF2D	row_2020	7.28175e-05	0.00117903	16.7239	1	139.07	1.29284	MEF2D
CENPL	row_6630	1.98823e-05	0.000345178	19.4807	1	143.05	2.33408	CENPL		TRDC	row_124	7.41158e-05	0.00119691	16.6863	1	139.07	-1.09472	TRDC
BHLHE40	row_338	2.05625e-05	0.000356163	19.4077	1	143.05	1.22195	BHLHE40		COG5	row_5258	7.53032e-05	0.00121291	16.6526	1	139.07	1.66296	COG5
MAD1L1	row_344	2.06498e-05	0.000356852	19.3985	1	143.05	-0.922116	MAD1L1		PIK3C3	row_821	7.61602e-05	0.00122237	16.6285	1	139.07	1.60147	PIK3C3
MRPL52	row_1703	2.07811e-05	0.000357473	19.3847	1	143.05	0.564525	MRPL52		ZNF335	row_1967	7.6287e-05	0.00122237	16.625	1	139.07	1.78116	ZNF335
TKT	row_575	2.07702e-05	0.000357473	19.3859	1	143.05	0.626606	TKT		CEP95	row_1774	7.72575e-05	0.00123472	16.5981	1	139.07	1.3958	CEP95
SLC25A10	row_5726	2.13696e-05	0.000365917	19.3242	1	143.05	3.12601	SLC25A10		WDR60	row_956	7.88271e-05	0.00125655	16.5554	1	139.07	1.79512	WDR60
SHMT2	row_1099	2.15371e-05	0.000367945	19.3072	1	143.05	0.844571	SHMT2		KPNA1	row_3783	7.95544e-05	0.00126487	16.5359	1	139.07	1.29971	KPNA1
PRDX1	row_438	2.16655e-05	0.000369299	19.2943	1	143.05	0.549046	PRDX1		BCAS1	row_3395	7.99049e-05	0.00126718	16.5266	1	139.07	2.02554	BCAS1
ACAT2	row_1361	2.17229e-05	0.000369437	19.2886	1	143.05	0.933057	ACAT2		MDM4	row_3583	8.07591e-05	0.00127268	16.504	1	139.07	1.01196	MDM4
RPL9	row_415	2.2103e-05	0.000375051	19.251	1	143.05	-0.427067	RPL9		TYW1	row_4809	8.08708e-05	0.00127268	16.5011	1	139.07	1.55147	TYW1
RRBP1	row_886	2.22507e-05	0.000376705	19.2366	1	143.05	-0.978151	RRBP1		GMFG	row_5441	8.13332e-05	0.0012767	16.489	1	139.07	-0.635019	GMFG
INCENP	row_3293	2.23372e-05	0.000377318	19.2282	1	143.05	2.45046	INCENP		NR3C1	row_5628	8.22494e-05	0.00128626	16.4652	1	139.07	0.905021	NR3C1
PKDCC	row_3306	2.26216e-05	0.000380408	19.2008	1	143.05	-1.98035	PKDCC		CEMIP2	row_314	8.27763e-05	0.00128626	16.4517	1	139.07	0.955475	CEMIP2
C11orf21	row_1144	2.29746e-05	0.000385479	19.1672	1	143.05	-1.33531	C11orf21		ITGAM	row_1478	8.23905e-05	0.00128626	16.4616	1	139.07	1.33077	ITGAM
KPNB1	row_513	2.34605e-05	0.000392754	19.1219	1	143.05	0.670117	KPNB1		ESYT2	row_540	8.26184e-05	0.00128626	16.4557	1	139.07	1.51991	ESYT2
NCAPH2	row_4585	2.53958e-05	0.000424206	18.9504	1	143.05	1.39791	NCAPH2		DCAF6	row_503	8.33712e-05	0.00129225	16.4365	1	139.07	1.67318	DCAF6
TUBB2A	row_3179	2.60652e-05	0.000434419	18.8942	1	143.05	2.46034	TUBB2A		TASP1	row_4885	8.47688e-05	0.00131062	16.4012	1	139.07	1.66716	TASP1
SERPINF1	row_1377	2.67321e-05	0.000444548	18.8396	1	143.05	-2.0962	SERPINF1		HERC1	row_4273	8.53123e-05	0.00131287	16.3877	1	139.07	1.22356	HERC1
FAM221A	row_5920	2.69598e-05	0.000447342	18.8213	1	143.05	2.49128	FAM221A		SIN3A	row_4706	8.53397e-05	0.00131287	16.387	1	139.07	1.38907	SIN3A
CDC25C	row_7231	2.73853e-05	0.000453399	18.7875	1	143.05	4.31372	CDC25C		HNRNPA1P48	row_2033	8.70297e-05	0.00133222	16.3454	1	139.07	-2.69987	HNRNPA1P48
PYGL	row_1159	2.92565e-05	0.000483312	18.6449	1	143.05	-1.35382	PYGL		MTRNR2L12	row_006	8.68978e-05	0.00133222	16.3486	1	139.07	2.45752	MTRNR2L12
P2RY14	row_1420	3.06126e-05	0.000503959	18.5472	1	143.05	-2.20432	P2RY14		UVRAG	row_1346	8.84946e-05	0.00135129	16.3101	1	139.07	1.42323	UVRAG
SEH1L	row_7086	3.06407e-05	0.000503959	18.5453	1	143.05	1.38733	SEH1L		UBN1	row_1236	9.01246e-05	0.00137279	16.2714	1	139.07	1.28798	UBN1
EPB41L2	row_6707	3.11406e-05	0.00051106	18.5104	1	143.05	1.80895	EPB41L2		CCNH	row_1392	9.15835e-05	0.00139157	16.2374	1	139.07	0.899725	CCNH
EHF	row_6283	3.14737e-05	0.000515399	18.4875	1	143.05	-2.1877	EHF		ACSL3	row_3666	9.21561e-05	0.00139341	16.2242	1	139.07	1.34763	ACSL3
PHLDA2	row_3233	3.1761e-05	0.00051897	18.4679	1	143.05	3.84631	PHLDA2		HECTD4	row_497	9.21542e-05	0.00139341	16.2242	1	139.07	1.72097	HECTD4
CPNE7	row_447	3.21618e-05	0.00052324	18.4409	1	143.05	1.9181	CPNE7		SETD2	row_3053	9.55997e-05	0.00144194	16.1466	1	139.07	1.1529	SETD2
RAB38	row_2319	3.211e-05	0.00052324	18.4444	1	143.05	35.7754	RAB38		DNAH1	row_1429	9.67148e-05	0.0014552	16.122	1	139.07	2.86421	DNAH1
RHOA	row_937	3.24998e-05	0.000526455	18.4184	1	143.05	0.474611	RHOA		APLP2	row_1120	9.70053e-05	0.00145602	16.1157	1	139.07	1.25814	APLP2
CDCA7L	row_5052	3.35301e-05	0.000541974	18.3513	1	143.05	1.34438	CDCA7L		ZMIZ2	row_459	9.73819e-05	0.00145813	16.1075	1	139.07	1.97247	ZMIZ2
GMPS	row_4371	3.37362e-05	0.000544132	18.3381	1	143.05	0.965793	GMPS		NAA16	row_985	0.000100601	0.00150268	16.0388	1	139.07	1.18643	NAA16
AAMP	row_6614	3.44069e-05	0.00055376	18.2958	1	143.05	0.749503	AAMP		RPL36	row_5567	0.000103193	0.00153337	15.985	1	139.07	-0.381265	RPL36
CHD7	row_5562	3.45634e-05	0.000555087	18.286	1	143.05	1.11257	CHD7		MLXIP	row_2954	0.000103401	0.00153337	15.9808	1	139.07	1.35421	MLXIP
ACYP1	row_6494	3.47916e-05	0.000557558	18.2719	1	143.05	0.997635	ACYP1		FRAT2	row_979	0.00010308	0.00153337	15.9873	1	139.07	2.42961	FRAT2
UBASH3B	row_2773	3.57594e-05	0.000571846	18.2129	1	143.05	-0.90816	UBASH3B		NOP2	row_4520	0.000104274	0.00154261	15.963	1	139.07	1.7534	NOP2
SMOX	row_4093	3.61898e-05	0.000577496	18.1872	1	143.05	3.06066	SMOX		CDK11A	row_631	0.000105132	0.00155158	15.9457	1	139.07	1.33571	CDK11A
MSMO1	row_2208	3.74022e-05	0.000595577	18.1165	1	143.05	1.63305	MSMO1		SLAIN2	row_4927	0.000107535	0.00158107	15.898	1	139.07	1.31413	SLAIN2
LTB	row_119	3.79734e-05	0.000603391	18.0839	1	143.05	-0.663676	LTB		HIP1	row_1335	0.000107899	0.00158107	15.8909	1	139.07	1.37235	HIP1
GMDS	row_7097	3.82973e-05	0.000607251	18.0657	1	143.05	1.18614	GMDS		RNGTT	row_2959	0.000107848	0.00158107	15.8919	1	139.07	1.45453	RNGTT
PPCDC	row_5491	3.86326e-05	0.000611276	18.047	1	143.05	1.40771	PPCDC		RIF1	row_2344	0.000109432	0.00159595	15.8611	1	139.07	1.26929	RIF1
LBH	row_5297	3.88485e-05	0.000613397	18.0351	1	143.05	2.17837	LBH		ANKRD36	row_487	0.000109252	0.00159595	15.8646	1	139.07	1.60033	ANKRD36
AC004687.1	row_1710	3.91988e-05	0.000617628	18.0158	1	143.05	-1.06856	AC004687.1		AL021453.1	row_648	0.000109716	0.00159631	15.8557	1	139.07	1.97192	AL021453.1
SCCPDH	row_3472	4.03715e-05	0.000634772	17.9526	1	143.05	0.622202	SCCPDH		ERCC6L2	row_1799	0.00011127	0.00161511	15.826	1	139.07	1.99214	ERCC6L2
METTL2A	row_5771	4.0479e-05	0.000635131	17.9469	1	143.05	1.58145	METTL2A		TMEM117	row_4510	0.00011316	0.00163869	15.7905	1	139.07	2.33222	TMEM117
KLC2	row_3889	4.09511e-05	0.000641197	17.9221	1	143.05	-1.19844	KLC2		TRGC1	row_812	0.000115562	0.00166422	15.7462	1	139.07	-1.50379	TRGC1
IL18R1	row_1220	4.22066e-05	0.000659478	17.8574	1	143.05	-1.11375	IL18R1		TRIM44	row_2816	0.000115592	0.00166422	15.7457	1	139.07	1.03715	TRIM44
AC093512.2	row_7061	4.25821e-05	0.000663963	17.8384	1	143.05	40.1261	AC093512.2		TGS1	row_4596	0.000115732	0.00166422	15.7431	1	139.07	1.09542	TGS1
EFCAB14	row_4230	4.43918e-05	0.000690744	17.7493	1	143.05	-0.927077	EFCAB14		JUND	row_108	0.000117591	0.00168703	15.7095	1	139.07	0.974818	JUND
TXNDC17	row_3793	4.46768e-05	0.000693739	17.7356	1	143.05	0.969178	TXNDC17		LUC7L3	row_573	0.00012484	0.00177072	15.5836	1	139.07	0.90684	LUC7L3
IDUA	row_6014	4.61939e-05	0.000715815	17.6642	1	143.05	4.11803	IDUA		RNMT	row_1514	0.000124845	0.00177072	15.5835	1	139.07	1.00573	RNMT
RBBP4	row_1050	4.68629e-05	0.000724684	17.6334	1	143.05	0.535354	RBBP4		UBR2	row_1143	0.000123992	0.00177072	15.5979	1	139.07	1.34127	UBR2
XRCC6	row_2662	4.79188e-05	0.000739488	17.5858	1	143.05	0.551999	XRCC6		ZBTB7A	row_3586	0.00012486	0.00177072	15.5833	1	139.07	1.4011	ZBTB7A
ERVK3-1	row_1707	4.8315e-05	0.000744072	17.5682	1	143.05	1.65501	ERVK3-1		PLCG1	row_2186	0.000124506	0.00177072	15.5892	1	139.07	1.80272	PLCG1
EEFSEC	row_7161	4.851e-05	0.000745542	17.5596	1	143.05	1.18111	EEFSEC		ITPR2	row_1544	0.000126144	0.00177262	15.5617	1	139.07	1.33723	ITPR2
PDZK1	row_1168	4.98413e-05	0.000764437	17.5018	1	143.05	-1.04588	PDZK1		NPC1	row_326	0.000125948	0.00177262	15.565	1	139.07	1.43674	NPC1
CDK6	row_2408	5.11261e-05	0.000782543	17.4475	1	143.05	1.40177	CDK6		PAXBP1	row_774	0.000125356	0.00177262	15.5749	1	139.07	1.95732	PAXBP1
STIL	row_6599	5.37402e-05	0.000819211	17.3411	1	143.05	2.75013	STIL		NUSAP1	row_3202	0.00012572	0.00177262	15.5688	1	139.07	2.04711	NUSAP1
MAP4	row_5867	5.40767e-05	0.000822668	17.3278	1	143.05	1.16035	MAP4		ZNF121	row_383	0.000127945	0.00179384	15.5319	1	139.07	1.50849	ZNF121
GUSB	row_5751	5.54522e-05	0.000841886	17.2743	1	143.05	0.723578	GUSB		INO80	row_726	0.000128665	0.00179985	15.5201	1	139.07	1.69005	INO80
SLC16A1	row_4414	5.62342e-05	0.000852033	17.2445	1	143.05	1.59944	SLC16A1		RPL27	row_260	0.000130723	0.0018245	15.4868	1	139.07	-0.542495	RPL27
SKP2	row_4194	5.7479e-05	0.000869139	17.1978	1	143.05	1.48594	SKP2		RNF149	row_1264	0.000131838	0.00183591	15.4689	1	139.07	0.997465	RNF149
STK38	row_577	5.81054e-05	0.000876841	17.1747	1	143.05	-1.38171	STK38		STAT4	row_374	0.000135398	0.00187874	15.4129	1	139.07	0.94256	STAT4
S100A6	row_062	5.85599e-05	0.000881927	17.1582	1	143.05	1.03676	S100A6		KIAA0100	row_4220	0.000135523	0.00187874	15.411	1	139.07	1.67098	KIAA0100
SNRPG	row_823	6.1865e-05	0.000929834	17.0414	1	143.05	0.648737	SNRPG		KLRC1	row_1634	0.000136281	0.00188502	15.3993	1	139.07	-0.56813	KLRC1
FMNL3	row_5560	6.42699e-05	0.000964049	16.9603	1	143.05	1.79467	FMNL3		ZNF800	row_1520	0.000139132	0.00191586	15.3558	1	139.07	1.0711	ZNF800
PTGER3	row_3232	6.64979e-05	0.000995478	16.8879	1	143.05	5.00101	PTGER3		LONRF1	row_4804	0.000138944	0.00191586	15.3586	1	139.07	2.34957	LONRF1
HIST1H2BC	row_2318	6.6676e-05	0.000996155	16.8822	1	143.05	2.33514	HIST1H2BC		RPS2	row_103	0.000139892	0.00192204	15.3444	1	139.07	-0.868848	RPS2
GINS1	row_3042	6.94748e-05	0.00103591	16.795	1	143.05	2.78551	GINS1		RELB	row_627	0.000142063	0.00193552	15.312	1	139.07	1.12206	RELB
CSE1L	row_2670	7.14496e-05	0.00106324	16.7355	1	143.05	1.39517	CSE1L		PEAK1	row_1126	0.000142128	0.00193552	15.3111	1	139.07	1.40135	PEAK1
TRAC	row_175	7.2331e-05	0.00107422	16.7095	1	143.05	-0.871856	TRAC		CLCN7	row_1251	0.00014201	0.00193552	15.3128	1	139.07	1.91823	CLCN7
COL27A1	row_6657	7.35099e-05	0.00108957	16.6752	1	143.05	4.07132	COL27A1		TUBGCP6	row_3994	0.000141832	0.00193552	15.3155	1	139.07	2.00212	TUBGCP6
LHFPL6	row_6063	7.38287e-05	0.00109214	16.6661	1	143.05	4.3361	LHFPL6		CCND2	row_4275	0.000143122	0.00194476	15.2965	1	139.07	0.664275	CCND2
CDCA4	row_1195	7.39871e-05	0.00109233	16.6615	1	143.05	1.60686	CDCA4		VAV3	row_1198	0.000144462	0.00195865	15.2769	1	139.07	1.73157	VAV3
MYO19	row_3831	7.42161e-05	0.00109356	16.655	1	143.05	1.63227	MYO19		INTS6L	row_2474	0.00014482	0.0019592	15.2717	1	139.07	1.63579	INTS6L
RAB21	row_2651	7.49812e-05	0.00110266	16.6333	1	143.05	-0.825971	RAB21		THOC2	row_1790	0.000146094	0.0019721	15.2534	1	139.07	1.02187	THOC2
CDK5RAP1	row_2542	7.52237e-05	0.00110407	16.6264	1	143.05	1.14864	CDK5RAP1		ELMSAN1	row_5538	0.000146992	0.00197989	15.2405	1	139.07	1.14409	ELMSAN1
CEP78	row_3246	7.58839e-05	0.00111158	16.6079	1	143.05	1.0318	CEP78		RAC1	row_300	0.000147888	0.00198763	15.2278	1	139.07	1.32052	RAC1
XPNPEP1	row_7404	7.61981e-05	0.00111401	16.5991	1	143.05	0.904925	XPNPEP1		RIOK1	row_3145	0.000149419	0.00199963	15.2062	1	139.07	1.12645	RIOK1
MEI1	row_4908	7.68783e-05	0.00112121	16.5803	1	143.05	-1.09001	MEI1		LATS2	row_2494	0.00014943	0.00199963	15.206	1	139.07	1.50184	LATS2
IGFBP2	row_7482	7.699e-05	0.00112121	16.5773	1	143.05	35.9722	IGFBP2		TRAPPC10	row_1368	0.00014976	0.00199971	15.2014	1	139.07	1.30156	TRAPPC10
SERPINA11	row_1521	7.74997e-05	0.00112645	16.5633	1	143.05	-1.34317	SERPINA11		MED13	row_1863	0.000152215	0.00202676	15.1673	1	139.07	1.28194	MED13
ECHS1	row_5691	7.79828e-05	0.00113128	16.5501	1	143.05	0.52391	ECHS1		ZNF10	row_244	0.000152442	0.00202676	15.1642	1	139.07	1.91527	ZNF10
LRP10	row_1456	8.12697e-05	0.00117275	16.4628	1	143.05	-0.772812	LRP10		AKAP17A	row_1231	0.000154346	0.00204766	15.1382	1	139.07	1.05695	AKAP17A
RNASET2	row_3556	8.10845e-05	0.00117275	16.4676	1	143.05	-0.61629	RNASET2		SEC14L1	row_844	0.000156379	0.00207018	15.1108	1	139.07	0.961081	SEC14L1
HAUS6	row_3837	8.13106e-05	0.00117275	16.4617	1	143.05	1.53149	HAUS6		GZMA	row_820	0.00015938	0.00210539	15.071	1	139.07	-0.583058	GZMA
IMPDH1	row_5598	8.19692e-05	0.00117998	16.4446	1	143.05	1.51363	IMPDH1		ANKRD11	row_234	0.000160315	0.00211322	15.0587	1	139.07	1.13405	ANKRD11
MNS1	row_6653	8.22842e-05	0.0011804	16.4365	1	143.05	36.6943	MNS1		NFKBIB	row_2549	0.000161882	0.00212761	15.0384	1	139.07	0.803651	NFKBIB
PGD	row_1633	8.33939e-05	0.00119361	16.4082	1	143.05	0.960474	PGD		KDM5B	row_5316	0.000162097	0.00212761	15.0356	1	139.07	1.47737	KDM5B
ACAA2	row_1383	8.4786e-05	0.00121123	16.3732	1	143.05	0.816583	ACAA2		ETNK1	row_2380	0.000167557	0.00219461	14.9663	1	139.07	0.87535	ETNK1
AL118516.1	row_4789	8.55458e-05	0.00121886	16.3544	1	143.05	1.3712	AL118516.1		DDX39A	row_798	0.000170446	0.00222771	14.9305	1	139.07	0.966186	DDX39A
TNFSF9	row_2160	8.56455e-05	0.00121886	16.3519	1	143.05	2.37551	TNFSF9		MALT1	row_5922	0.000171507	0.00223684	14.9176	1	139.07	1.29906	MALT1
DLD	row_7478	8.58137e-05	0.00121895	16.3477	1	143.05	0.764043	DLD		PARP10	row_3103	0.000174172	0.00226681	14.8853	1	139.07	1.27624	PARP10
NT5DC2	row_3824	8.60328e-05	0.00121975	16.3424	1	143.05	2.22989	NT5DC2		ODC1	row_215	0.000176577	0.00229248	14.8567	1	139.07	1.33938	ODC1
NIT2	row_2659	8.70897e-05	0.00123044	16.3166	1	143.05	0.758252	NIT2		KDM6A	row_293	0.000176887	0.00229248	14.853	1	139.07	1.52983	KDM6A
AC107214.1	row_7210	8.71151e-05	0.00123044	16.3159	1	143.05	34.9489	AC107214.1		RPS16	row_513	0.000177695	0.00229812	14.8435	1	139.07	-0.650183	RPS16
IQGAP1	row_7071	8.86663e-05	0.00124999	16.2787	1	143.05	0.759499	IQGAP1		ULK2	row_3022	0.000178495	0.00230363	14.8341	1	139.07	2.55253	ULK2
BUD13	row_2364	8.95433e-05	0.00125999	16.2579	1	143.05	1.39804	BUD13		RBL2	row_4740	0.000179458	0.00231122	14.8229	1	139.07	1.00897	RBL2
YRDC	row_841	8.9797e-05	0.00126119	16.2519	1	143.05	2.38859	YRDC		SLC25A16	row_5026	0.000182964	0.00235146	14.7825	1	139.07	1.8756	SLC25A16
KRT81	row_206	9.01071e-05	0.00126318	16.2446	1	143.05	1.74351	KRT81		CDK10	row_3221	0.000183673	0.00235567	14.7744	1	139.07	1.25032	CDK10
G6PD	row_2157	9.03266e-05	0.0012639	16.2395	1	143.05	0.704057	G6PD		ABCG1	row_266	0.000187664	0.00240186	14.7296	1	139.07	1.649	ABCG1
FXYD5	row_125	9.07389e-05	0.00126495	16.2299	1	143.05	-0.916093	FXYD5		DNAAF2	row_6124	0.000189407	0.00241531	14.7103	1	139.07	1.35311	DNAAF2
DNAJC15	row_3134	9.06153e-05	0.00126495	16.2328	1	143.05	0.550422	DNAJC15		TARSL2	row_1130	0.000189498	0.00241531	14.7093	1	139.07	1.39984	TARSL2
ECHDC2	row_5290	9.11075e-05	0.00126773	16.2213	1	143.05	1.058	ECHDC2		HGH1	row_5371	0.000190631	0.00242475	14.6968	1	139.07	2.45151	HGH1
IGF2BP1	row_6066	9.28754e-05	0.00128994	16.1808	1	143.05	1.68307	IGF2BP1		IFFO2	row_1816	0.000195355	0.00247972	14.6458	1	139.07	2.06815	IFFO2
RBX1	row_422	9.40674e-05	0.00130176	16.1539	1	143.05	0.645939	RBX1		MAP4K5	row_1082	0.000200981	0.00254589	14.5866	1	139.07	1.1383	MAP4K5
UBE2S	row_467	9.40738e-05	0.00130176	16.1537	1	143.05	1.1195	UBE2S		ETV6	row_2984	0.000201659	0.00254925	14.5796	1	139.07	1.74242	ETV6
SLC26A3	row_1411	9.6187e-05	0.00131403	16.1069	1	143.05	-4.79495	SLC26A3		HDAC4	row_650	0.000202156	0.0025503	14.5745	1	139.07	1.89692	HDAC4
EVI2B	row_5531	9.51448e-05	0.00131403	16.1299	1	143.05	-1.62201	EVI2B		IL27RA	row_1166	0.000203381	0.00256052	14.5619	1	139.07	0.864489	IL27RA
PCMTD2	row_975	9.61419e-05	0.00131403	16.1079	1	143.05	-1.24724	PCMTD2		ASH1L	row_3716	0.000205755	0.00258513	14.5377	1	139.07	1.19487	ASH1L
COA4	row_3541	9.58757e-05	0.00131403	16.1137	1	143.05	0.675974	COA4		ITCH	row_918	0.000212612	0.00266045	14.4695	1	139.07	1.17096	ITCH
TBRG4	row_6227	9.56721e-05	0.00131403	16.1182	1	143.05	0.961579	TBRG4		SNX14	row_2672	0.000212201	0.00266045	14.4735	1	139.07	1.27703	SNX14
SEC24D	row_7295	9.61727e-05	0.00131403	16.1072	1	143.05	1.24473	SEC24D		TCOF1	row_1594	0.000224088	0.00279586	14.3602	1	139.07	1.1572	TCOF1
ABCC4	row_3055	9.59776e-05	0.00131403	16.1115	1	143.05	1.69706	ABCC4		HYOU1	row_4355	0.000224339	0.00279586	14.3578	1	139.07	1.36929	HYOU1
CITED4	row_3767	0.000100453	0.00136981	16.0154	1	143.05	3.61514	CITED4		SNRPE	row_1214	0.000226172	0.00281301	14.3409	1	139.07	-1.05606	SNRPE
ZNF66	row_5125	0.000101586	0.00138275	15.9918	1	143.05	2.5519	ZNF66		SREBF1	row_2938	0.000229036	0.00283719	14.3148	1	139.07	1.84618	SREBF1
TTC39C-AS1	row_072	0.00010238	0.00139103	15.9754	1	143.05	-1.76571	TTC39C-AS1		EPS8	row_1524	0.000228717	0.00283719	14.3177	1	139.07	1.90788	EPS8
NBL1	row_2444	0.000105625	0.00143253	15.9097	1	143.05	1.89003	NBL1		RGPD5	row_3680	0.000230251	0.00284084	14.3038	1	139.07	2.17663	RGPD5
YBX1	row_2078	0.000109615	0.00148395	15.8317	1	143.05	0.486042	YBX1		CYP4V2	row_4092	0.000229802	0.00284084	14.3078	1	139.07	2.53454	CYP4V2
NME2	row_081	0.000109995	0.00148642	15.8244	1	143.05	1.57313	NME2		TELO2	row_4203	0.000230832	0.00284232	14.2985	1	139.07	1.74991	TELO2
ZNF488	row_649	0.000110607	0.001492	15.8128	1	143.05	-1.82576	ZNF488		BTBD6	row_2906	0.00023428	0.00287903	14.2677	1	139.07	2.42568	BTBD6
FIGNL1	row_5781	0.000111115	0.00149617	15.8031	1	143.05	2.3363	FIGNL1		ROCK1	row_3604	0.000235326	0.00288613	14.2585	1	139.07	0.711375	ROCK1
SESTD1	row_1263	0.000111661	0.00150082	15.7928	1	143.05	1.60271	SESTD1		ZBTB11	row_3254	0.000237174	0.00290303	14.2423	1	139.07	1.35758	ZBTB11
MRPL27	row_2175	0.000112708	0.00151218	15.7732	1	143.05	0.972941	MRPL27		SLC38A2	row_173	0.00024234	0.00295453	14.1975	1	139.07	1.14647	SLC38A2
CYTOR	row_2311	0.000113323	0.00151771	15.7618	1	143.05	2.06511	CYTOR		ZNF431	row_524	0.000241974	0.00295453	14.2007	1	139.07	1.50681	ZNF431
HSH2D	row_462	0.000114821	0.00153504	15.7342	1	143.05	-0.691222	HSH2D		INTS3	row_890	0.000244324	0.00297285	14.1806	1	139.07	1.55813	INTS3
SIRPG	row_3904	0.000116232	0.00155113	15.7085	1	143.05	2.85086	SIRPG		SPON2	row_725	0.000246429	0.00298668	14.1628	1	139.07	1.19653	SPON2
PI4K2B	row_2882	0.000116574	0.00155294	15.7024	1	143.05	1.86665	PI4K2B		ZNF276	row_731	0.000246058	0.00298668	14.1659	1	139.07	1.34326	ZNF276
CSF1	row_2365	0.000120578	0.00160344	15.6315	1	143.05	2.55425	CSF1		CRY1	row_318	0.000249516	0.00301817	14.137	1	139.07	1.28381	CRY1
RCAN1	row_4911	0.000121703	0.00161552	15.612	1	143.05	2.12261	RCAN1		RPS23	row_3352	0.000258517	0.00310076	14.0635	1	139.07	-0.372644	RPS23
RNF187	row_893	0.000124548	0.00165037	15.5635	1	143.05	1.62671	RNF187		RBM6	row_1771	0.000258185	0.00310076	14.0662	1	139.07	1.0066	RBM6
SLF1	row_6856	0.000126546	0.00167388	15.5301	1	143.05	1.1231	SLF1		CHST11	row_1073	0.000258857	0.00310076	14.0608	1	139.07	1.22795	CHST11
KXD1	row_1737	0.000129016	0.00170356	15.4896	1	143.05	0.659273	KXD1		AC093323.1	row_4100	0.000258493	0.00310076	14.0637	1	139.07	2.11158	AC093323.1
WHAMM	row_4360	0.000130377	0.00171851	15.4676	1	143.05	1.50719	WHAMM		MCPH1	row_2406	0.000261327	0.00312427	14.0411	1	139.07	1.32883	MCPH1
ZNF714	row_5475	0.000132739	0.00174656	15.43	1	143.05	1.65331	ZNF714		PARP4	row_832	0.000264879	0.00315904	14.0132	1	139.07	1.51933	PARP4
MAP2K4	row_1503	0.000133346	0.00175148	15.4204	1	143.05	1.38724	MAP2K4		HAUS5	row_2176	0.000265259	0.00315904	14.0102	1	139.07	2.12958	HAUS5
HMGCS1	row_304	0.000133996	0.00175694	15.4102	1	143.05	1.47255	HMGCS1		ZNF316	row_1515	0.000267932	0.00318473	13.9894	1	139.07	2.08114	ZNF316
PHPT1	row_3854	0.000137725	0.00180268	15.3527	1	143.05	0.516649	PHPT1		GSE1	row_5978	0.000269276	0.00319455	13.9791	1	139.07	1.24946	GSE1
TUBA4A	row_1043	0.000139747	0.00182596	15.3222	1	143.05	1.55628	TUBA4A		PAK2	row_498	0.000271249	0.00321177	13.964	1	139.07	0.685095	PAK2
MAGED1	row_6496	0.000140964	0.00183866	15.3041	1	143.05	0.936723	MAGED1		B3GALNT2	row_4137	0.000273525	0.00322634	13.9467	1	139.07	1.73299	B3GALNT2
MICAL1	row_3839	0.000141638	0.00184425	15.2941	1	143.05	1.46394	MICAL1		NBPF26	row_2883	0.000273462	0.00322634	13.9471	1	139.07	1.77444	NBPF26
COL4A4	row_1081	0.000145885	0.00189625	15.2323	1	143.05	-0.783723	COL4A4		RHOT2	row_1749	0.000276176	0.0032514	13.9267	1	139.07	1.03398	RHOT2
CEBPZ	row_2099	0.000148159	0.00192248	15.2	1	143.05	0.694042	CEBPZ		NLRC3	row_1513	0.000280981	0.00330166	13.891	1	139.07	1.22084	NLRC3
CHST9	row_979	0.000150358	0.00194765	15.1692	1	143.05	-1.43713	CHST9		USP42	row_424	0.000282302	0.00331088	13.8813	1	139.07	1.55107	USP42
PTOV1	row_753	0.000159579	0.00206352	15.0449	1	143.05	1.28498	PTOV1		MRM3	row_952	0.000282995	0.0033127	13.8762	1	139.07	1.47999	MRM3
CCDC168	row_3200	0.000160477	0.00207156	15.0332	1	143.05	-2.14273	CCDC168		BPTF	row_1427	0.000284427	0.00331688	13.8658	1	139.07	0.914535	BPTF
ODC1	row_425	0.000161967	0.0020872	15.0139	1	143.05	1.54092	ODC1		PBX4	row_2042	0.000284059	0.00331688	13.8685	1	139.07	2.6778	PBX4
PHTF2	row_1567	0.000164936	0.00211818	14.976	1	143.05	1.16142	PHTF2		ERBIN	row_5071	0.000285509	0.00332321	13.8579	1	139.07	0.879994	ERBIN
RGS3	row_1858	0.00016491	0.00211818	14.9763	1	143.05	1.55125	RGS3		ERC1	row_2133	0.000288243	0.00334872	13.8382	1	139.07	1.67109	ERC1
MRPL18	row_1293	0.000167177	0.0021433	14.9478	1	143.05	0.966327	MRPL18		STIM2	row_1436	0.000289549	0.00335757	13.8289	1	139.07	1.3096	STIM2
HAUS4	row_1575	0.000169448	0.00216871	14.9197	1	143.05	1.3072	HAUS4		MYO5A	row_5713	0.000292541	0.00337956	13.8076	1	139.07	2.37658	MYO5A
SNRPF	row_947	0.000174758	0.00222906	14.8554	1	143.05	0.488016	SNRPF		KDM6B	row_208	0.000293745	0.00338713	13.7992	1	139.07	1.00721	KDM6B
GRAMD1B	row_1469	0.000179354	0.0022838	14.8013	1	143.05	-0.676006	GRAMD1B		MATR3	row_160	0.000294633	0.00339102	13.7929	1	139.07	1.9417	MATR3
MYB	row_1405	0.000184963	0.00235122	14.7373	1	143.05	1.67721	MYB		GLUD1	row_683	0.000304535	0.00349197	13.7246	1	139.07	1.04594	GLUD1
DOC2B	row_2303	0.000186674	0.00236896	14.7181	1	143.05	-4.28247	DOC2B		METRNL	row_647	0.000304327	0.00349197	13.726	1	139.07	1.27569	METRNL
ARL4C	row_1128	0.000196272	0.00248471	14.6138	1	143.05	-0.721545	ARL4C		PTPRA	row_3516	0.000305258	0.00349376	13.7197	1	139.07	1.37942	PTPRA
SARAF	row_2296	0.000196458	0.00248471	14.6119	1	143.05	-0.542759	SARAF		AXIN1	row_2124	0.000307885	0.0035173	13.702	1	139.07	1.5169	AXIN1
PDLIM1	row_4063	0.00019786	0.00249823	14.5971	1	143.05	2.10257	PDLIM1		STX6	row_817	0.000309694	0.00352612	13.6899	1	139.07	1.33302	STX6
MZT1	row_1863	0.000205663	0.00259239	14.5167	1	143.05	0.910234	MZT1		AHR	row_835	0.000309837	0.00352612	13.689	1	139.07	1.64811	AHR
FAM156A	row_2270	0.000209382	0.00263484	14.4795	1	143.05	2.78071	FAM156A		PGGHG	row_611	0.000310371	0.00352612	13.6854	1	139.07	1.66659	PGGHG
RASD1	row_101	0.000211954	0.00266274	14.4542	1	143.05	1.67996	RASD1		RPL36A	row_120	0.00031173	0.00352856	13.6764	1	139.07	-1.06034	RPL36A
QDPR	row_6570	0.000212754	0.00266832	14.4464	1	143.05	0.9823	QDPR		ETF1	row_493	0.000311398	0.00352856	13.6786	1	139.07	1.02607	ETF1
SKIL	row_765	0.00021408	0.00268047	14.4335	1	143.05	1.4574	SKIL		GYPC	row_492	0.000313384	0.00354078	13.6655	1	139.07	-0.601324	GYPC
B4GALT5	row_2217	0.000215567	0.00269459	14.4191	1	143.05	-1.11517	B4GALT5		MEF2A	row_2496	0.000314792	0.00355018	13.6563	1	139.07	1.36738	MEF2A
PLEKHG3	row_6790	0.000217598	0.00271388	14.3997	1	143.05	-1.33384	PLEKHG3		MTMR12	row_2448	0.000317394	0.003573	13.6393	1	139.07	1.41161	MTMR12
SLFN5	row_622	0.000217834	0.00271388	14.3974	1	143.05	-1.1107	SLFN5		LAX1	row_1426	0.000318908	0.00357407	13.6295	1	139.07	1.25647	LAX1
MYADM	row_1254	0.000218917	0.00272285	14.3871	1	143.05	0.853185	MYADM		AC016831.7	row_156	0.000318291	0.00357407	13.6334	1	139.07	1.57499	AC016831.7
UBA5	row_6747	0.000220424	0.00273705	14.3729	1	143.05	0.977077	UBA5		CEP152	row_1768	0.000321086	0.00358189	13.6154	1	139.07	2.15633	CEP152
MAP2K2	row_1426	0.000223998	0.00277683	14.3396	1	143.05	1.2283	MAP2K2		NBL1	row_4577	0.000321087	0.00358189	13.6154	1	139.07	5.17187	NBL1
ATM	row_5974	0.000228623	0.00282949	14.2972	1	143.05	-0.743564	ATM		TOMM40	row_3451	0.000325289	0.00361685	13.5886	1	139.07	1.52459	TOMM40
FBXO22	row_3256	0.000230843	0.00285226	14.2772	1	143.05	1.16691	FBXO22		ANKFY1	row_5468	0.000325393	0.00361685	13.5879	1	139.07	1.61579	ANKFY1
IRF8	row_2939	0.000233672	0.00288247	14.252	1	143.05	1.25357	IRF8		RPS12	row_496	0.000328442	0.00364417	13.5687	1	139.07	-0.368982	RPS12
CD247	row_377	0.000234346	0.00288603	14.246	1	143.05	-0.741174	CD247		S100PBP	row_515	0.000332072	0.00366875	13.546	1	139.07	1.19677	S100PBP
LINC00891	row_2661	0.000235183	0.00289133	14.2386	1	143.05	-1.81976	LINC00891		JADE2	row_2931	0.000333036	0.00366875	13.5401	1	139.07	1.55435	JADE2
WARS	row_4393	0.000236318	0.00289133	14.2287	1	143.05	1.03517	WARS		BCL2	row_2633	0.000332569	0.00366875	13.543	1	139.07	1.68105	BCL2
FANCM	row_7377	0.000235663	0.00289133	14.2344	1	143.05	2.04286	FANCM		DMGDH	row_2981	0.000332017	0.00366875	13.5464	1	139.07	2.95327	DMGDH
AL365205.1	row_5084	0.00023785	0.00290533	14.2153	1	143.05	3.24405	AL365205.1		IFFO1	row_958	0.000340204	0.00374103	13.4962	1	139.07	2.13193	IFFO1
CA2	row_145	0.000238281	0.00290587	14.2115	1	143.05	0.949974	CA2		STRIP1	row_3123	0.00034688	0.00380765	13.4562	1	139.07	1.39383	STRIP1
C1QBP	row_1626	0.000239998	0.00292205	14.1967	1	143.05	0.572917	C1QBP		KIAA1109	row_572	0.000349749	0.00383232	13.4392	1	139.07	1.38699	KIAA1109
AIF1	row_169	0.00024752	0.00300875	14.1328	1	143.05	1.49801	AIF1		ATP2B1-AS1	row_369	0.000351867	0.0038487	13.4268	1	139.07	1.31087	ATP2B1-AS1
CNBP	row_1896	0.000252145	0.00306001	14.0945	1	143.05	0.463552	CNBP		G3BP2	row_473	0.000352924	0.00385343	13.4206	1	139.07	0.752133	G3BP2
NCALD	row_2181	0.000253681	0.00307368	14.082	1	143.05	-0.991008	NCALD		SMAD7	row_2231	0.00035423	0.00386085	13.413	1	139.07	1.30393	SMAD7
COL24A1	row_2083	0.00025506	0.0030854	14.0708	1	143.05	-2.33697	COL24A1		TTC21B	row_1343	0.0003606	0.00392336	13.3763	1	139.07	1.54915	TTC21B
GK	row_6716	0.000258596	0.00312314	14.0423	1	143.05	1.46102	GK		C6orf48	row_323	0.000361679	0.00392817	13.3702	1	139.07	-1.37582	C6orf48
RAD51B	row_3694	0.00026117	0.00314915	14.0218	1	143.05	1.66698	RAD51B		ADGRG1	row_375	0.000370028	0.00401178	13.3232	1	139.07	1.18301	ADGRG1
CIB1	row_2583	0.000266497	0.00320823	13.9801	1	143.05	0.554014	CIB1		HSP90B1	row_837	0.00037272	0.00403388	13.3083	1	139.07	0.619433	HSP90B1
MAP3K1	row_1480	0.000267477	0.00321487	13.9726	1	143.05	-0.958136	MAP3K1		KPNA6	row_2678	0.000374373	0.0040401	13.2992	1	139.07	1.36965	KPNA6
COPS8	row_4351	0.000268033	0.0032164	13.9683	1	143.05	0.744531	COPS8		SMG6	row_2104	0.000374605	0.0040401	13.298	1	139.07	1.4031	SMG6
VEGFA	row_3774	0.000271185	0.00324903	13.9441	1	143.05	4.90571	VEGFA		TOR1AIP1	row_2644	0.0003774	0.00406315	13.2827	1	139.07	1.00125	TOR1AIP1
SLAMF6	row_1248	0.000273255	0.00326526	13.9284	1	143.05	-1.03072	SLAMF6		BCL3	row_307	0.000379583	0.00407953	13.2708	1	139.07	1.48871	BCL3
RBBP8	row_3163	0.000273411	0.00326526	13.9273	1	143.05	1.6461	RBBP8		SLC25A36	row_1151	0.00038111	0.00408881	13.2626	1	139.07	1.05435	SLC25A36
DUSP6	row_309	0.000275267	0.0032822	13.9133	1	143.05	1.83892	DUSP6		KAT6B	row_991	0.000382961	0.00410154	13.2526	1	139.07	1.10041	KAT6B
ANKRD36	row_4653	0.000287201	0.00341906	13.8257	1	143.05	1.25068	ANKRD36		RB1CC1	row_4179	0.000384421	0.00411004	13.2448	1	139.07	0.910017	RB1CC1
RORA	row_592	0.000287933	0.00342234	13.8205	1	143.05	0.950503	RORA		RALGAPB	row_1227	0.000386578	0.00412595	13.2333	1	139.07	1.5494	RALGAPB
C20orf27	row_4406	0.000291892	0.00346391	13.7923	1	143.05	0.855565	C20orf27		SMAD3	row_2067	0.000388583	0.00414019	13.2227	1	139.07	1.42697	SMAD3
HIST1H2BO	row_6940	0.000293115	0.00347292	13.7837	1	143.05	33.2632	HIST1H2BO		CTDP1	row_2230	0.00039512	0.00420258	13.1884	1	139.07	1.44173	CTDP1
NENF	row_2411	0.000301013	0.00356088	13.7289	1	143.05	2.11031	NENF		CTC1	row_757	0.000396267	0.00420752	13.1825	1	139.07	1.85466	CTC1
ADD3	row_1345	0.000304988	0.00359774	13.7019	1	143.05	-0.640731	ADD3		PLEKHA3	row_2937	0.000397862	0.0042172	13.1742	1	139.07	1.32436	PLEKHA3
XPR1	row_4249	0.000305088	0.00359774	13.7012	1	143.05	2.10836	XPR1		FAM120B	row_1990	0.00039879	0.00421979	13.1695	1	139.07	1.67285	FAM120B
SNRPC	row_3579	0.000306955	0.00360517	13.6887	1	143.05	0.505733	SNRPC		SETX	row_677	0.000403043	0.00425395	13.1477	1	139.07	1.02784	SETX
PLP2	row_1532	0.000307454	0.00360517	13.6853	1	143.05	0.551885	PLP2		TP53I13	row_2315	0.000403557	0.00425395	13.1451	1	139.07	1.22776	TP53I13
MSRA	row_3087	0.000306233	0.00360517	13.6935	1	143.05	0.957785	MSRA		ATP11C	row_413	0.000404087	0.00425395	13.1424	1	139.07	1.73618	ATP11C
ATP2A3	row_6435	0.000307641	0.00360517	13.6841	1	143.05	1.03924	ATP2A3		LAMP1	row_268	0.000405007	0.00425637	13.1377	1	139.07	1.38145	LAMP1
ANXA1	row_053	0.000311401	0.00364353	13.6591	1	143.05	-1.34247	ANXA1		UBE2V1	row_485	0.000408138	0.00428198	13.1219	1	139.07	1.39024	UBE2V1
CAPN12	row_793	0.000314686	0.00367052	13.6375	1	143.05	-1.0911	CAPN12		TRRAP	row_1373	0.000414515	0.0043415	13.0901	1	139.07	1.53464	TRRAP
FANCB	row_2154	0.000314327	0.00367052	13.6398	1	143.05	2.15027	FANCB		NFATC2	row_166	0.000423408	0.00441963	13.0466	1	139.07	1.20461	NFATC2
SELENOH	row_7024	0.000317182	0.0036939	13.6212	1	143.05	0.340115	SELENOH		SCAF8	row_579	0.000423359	0.00441963	13.0468	1	139.07	1.50676	SCAF8
CD63	row_390	0.000318782	0.00370676	13.6109	1	143.05	0.656207	CD63		CDK17	row_557	0.000428589	0.00446616	13.0216	1	139.07	1.09702	CDK17
HNRNPL	row_1048	0.000320207	0.00371757	13.6017	1	143.05	0.926304	HNRNPL		ILF3-DT	row_745	0.000430398	0.00447745	13.013	1	139.07	1.10973	ILF3-DT
ATG3	row_6291	0.000323129	0.00374111	13.583	1	143.05	0.636583	ATG3		ACBD5	row_1934	0.000432293	0.00448572	13.004	1	139.07	1.38396	ACBD5
HSPE1	row_124	0.000323232	0.00374111	13.5824	1	143.05	0.765008	HSPE1		PPFIA1	row_4183	0.000432647	0.00448572	13.0023	1	139.07	1.81251	PPFIA1
DCAF11	row_2360	0.000325327	0.00375956	13.5691	1	143.05	-0.441391	DCAF11		PRKAR2A	row_5935	0.000435304	0.00450569	12.9898	1	139.07	0.978992	PRKAR2A
CEBPD	row_077	0.000326971	0.00377274	13.5587	1	143.05	2.37381	CEBPD		TMEM168	row_2410	0.000439203	0.00453844	12.9715	1	139.07	1.86899	TMEM168
AZIN1-AS1	row_2680	0.000328348	0.00378281	13.5501	1	143.05	3.19429	AZIN1-AS1		DHX9	row_1457	0.000441613	0.00454009	12.9603	1	139.07	0.939856	DHX9
NEK2	row_4160	0.000329284	0.00378778	13.5442	1	143.05	3.20538	NEK2		KIFAP3	row_3415	0.000442642	0.00454009	12.9555	1	139.07	1.13536	KIFAP3
EIF5A	row_285	0.000331071	0.0038025	13.5331	1	143.05	0.740697	EIF5A		GRAMD2B	row_3305	0.000443213	0.00454009	12.9529	1	139.07	1.14921	GRAMD2B
GADD45G	row_1149	0.000331621	0.00380299	13.5297	1	143.05	2.33408	GADD45G		USP33	row_1490	0.000442608	0.00454009	12.9557	1	139.07	1.17257	USP33
DBNL	row_3714	0.000332675	0.00380926	13.5231	1	143.05	0.559603	DBNL		LARP4	row_872	0.00044378	0.00454009	12.9503	1	139.07	1.49512	LARP4
CRYL1	row_5835	0.000334044	0.0038191	13.5147	1	143.05	-0.786385	CRYL1		HKR1	row_448	0.00044238	0.00454009	12.9568	1	139.07	1.70901	HKR1
GPR171	row_999	0.000337518	0.00385294	13.4935	1	143.05	-1.29053	GPR171		C11orf98	row_1140	0.000446119	0.00455003	12.9395	1	139.07	1.57362	C11orf98
RSRC2	row_1075	0.000341517	0.00388855	13.4692	1	143.05	0.525675	RSRC2		POLG2	row_1255	0.000446226	0.00455003	12.939	1	139.07	1.73956	POLG2
STT3B	row_3489	0.000342489	0.00388855	13.4634	1	143.05	0.687684	STT3B		COQ8A	row_950	0.000449621	0.00457708	12.9235	1	139.07	1.36282	COQ8A
PREP	row_4461	0.000342623	0.00388855	13.4626	1	143.05	1.48836	PREP		NXF1	row_5016	0.00045277	0.00458644	12.9092	1	139.07	1.10328	NXF1
FAM210A	row_3441	0.000351131	0.00397807	13.4122	1	143.05	1.1234	FAM210A		CASZ1	row_2145	0.000452203	0.00458644	12.9118	1	139.07	1.94885	CASZ1
SIDT1-AS1	row_4426	0.000356971	0.00403813	13.3784	1	143.05	-37.4756	SIDT1-AS1		PRRG3	row_5197	0.000452023	0.00458644	12.9126	1	139.07	5.55414	PRRG3
LZTFL1	row_378	0.000357871	0.00404222	13.3732	1	143.05	-0.800155	LZTFL1		PPWD1	row_4258	0.000458802	0.00463992	12.8821	1	139.07	1.07765	PPWD1
PLK2	row_546	0.000359158	0.00405065	13.3658	1	143.05	1.61393	PLK2		IQCN	row_2534	0.000462065	0.00466527	12.8676	1	139.07	4.68831	IQCN
AC016205.1	row_7446	0.00036105	0.00406587	13.3551	1	143.05	34.6039	AC016205.1		STAM2	row_2489	0.00046623	0.00469963	12.8493	1	139.07	1.64418	STAM2
COL9A2	row_1134	0.000362376	0.00407469	13.3475	1	143.05	-0.953057	COL9A2		MMP25-AS1	row_3461	0.00046789	0.00470866	12.842	1	139.07	1.09516	MMP25-AS1
ANKH	row_5648	0.000362982	0.0040754	13.3441	1	143.05	1.71274	ANKH		ATP5MD	row_935	0.000476085	0.0047678	12.8065	1	139.07	-0.547361	ATP5MD
C1orf162	row_2833	0.000365976	0.00409674	13.3273	1	143.05	-2.06656	C1orf162		USP9X	row_2333	0.000475377	0.0047678	12.8096	1	139.07	1.07724	USP9X
TMEM70	row_3905	0.000365707	0.00409674	13.3288	1	143.05	0.789865	TMEM70		SLC39A10	row_2060	0.00047608	0.0047678	12.8065	1	139.07	1.08844	SLC39A10
FLNA	row_5514	0.000371667	0.00414807	13.2956	1	143.05	-0.59678	FLNA		IGLL5	row_1639	0.000481478	0.004814	12.7835	1	139.07	41.5293	IGLL5
RGS10	row_707	0.000371315	0.00414807	13.2976	1	143.05	0.754038	RGS10		FEM1C	row_2309	0.000482416	0.00481557	12.7795	1	139.07	1.65502	FEM1C
RAB3IP	row_1894	0.000376442	0.00419512	13.2694	1	143.05	1.11438	RAB3IP		RNF169	row_4919	0.000496732	0.00495047	12.7197	1	139.07	1.83558	RNF169
TNFSF4	row_6264	0.000377384	0.00419937	13.2643	1	143.05	38.4261	TNFSF4		SNHG15	row_862	0.000497668	0.00495179	12.7159	1	139.07	0.743828	SNHG15
CCSAP	row_2011	0.000380194	0.00421189	13.2491	1	143.05	-0.843016	CCSAP		CSTB	row_5220	0.000501215	0.00497105	12.7014	1	139.07	-0.599854	CSTB
FARSB	row_3844	0.000379391	0.00421189	13.2534	1	143.05	1.01217	FARSB		KAT7	row_446	0.000500765	0.00497105	12.7032	1	139.07	1.37932	KAT7
F11R	row_5942	0.00037982	0.00421189	13.2511	1	143.05	1.78733	F11R		AHCTF1	row_1366	0.000511409	0.00506402	12.6603	1	139.07	1.55355	AHCTF1
KIF2A	row_2244	0.00038516	0.00426053	13.2225	1	143.05	0.982913	KIF2A		SRGAP2	row_2976	0.000512274	0.00506445	12.6568	1	139.07	1.94641	SRGAP2
NNAT	row_5840	0.00038572	0.00426053	13.2195	1	143.05	3.09622	NNAT		MYO15B	row_1386	0.000513601	0.00506945	12.6516	1	139.07	2.25647	MYO15B
RBFA	row_4550	0.000393921	0.00434472	13.1764	1	143.05	0.953636	RBFA		TYK2	row_3089	0.000515712	0.00508216	12.6432	1	139.07	1.313	TYK2
MT1X	row_6868	0.000397766	0.00438068	13.1566	1	143.05	1.83122	MT1X		ANKRD13D	row_953	0.000517865	0.00508711	12.6347	1	139.07	1.36203	ANKRD13D
CPSF6	row_5965	0.000398643	0.0043839	13.152	1	143.05	0.663753	CPSF6		RNF38	row_772	0.000517386	0.00508711	12.6366	1	139.07	1.54341	RNF38
BMP7	row_4775	0.000400862	0.00440185	13.1407	1	143.05	-1.53261	BMP7		TET2	row_685	0.000519944	0.00509942	12.6265	1	139.07	1.41735	TET2
EPHB6	row_4285	0.000405649	0.00444791	13.1164	1	143.05	3.15977	EPHB6		RAB22A	row_1030	0.00052583	0.00514896	12.6035	1	139.07	1.50773	RAB22A
C1orf112	row_5993	0.000406868	0.00445476	13.1102	1	143.05	1.81429	C1orf112		NOD1	row_4318	0.000531611	0.00519732	12.5812	1	139.07	2.19098	NOD1
AP002884.1	row_3237	0.000411757	0.00450171	13.0858	1	143.05	-0.918052	AP002884.1		TRIM34	row_1897	0.000533616	0.00520867	12.5736	1	139.07	3.42766	TRIM34
RAC1	row_406	0.000413343	0.00450592	13.0779	1	143.05	1.091	RAC1		MRPS6	row_399	0.000538245	0.00524555	12.5559	1	139.07	-0.730179	MRPS6
DNLZ	row_6893	0.000413036	0.00450592	13.0795	1	143.05	36.2331	DNLZ		TCIRG1	row_848	0.000546809	0.00532061	12.5238	1	139.07	0.980406	TCIRG1
RBMS3	row_1508	0.000417682	0.00454002	13.0566	1	143.05	-2.34272	RBMS3		MTG1	row_2242	0.000548513	0.00532879	12.5174	1	139.07	1.23779	MTG1
TIMP1	row_381	0.00041739	0.00454002	13.058	1	143.05	-0.757911	TIMP1		TSNAX	row_3258	0.000553132	0.00535877	12.5003	1	139.07	-2.24	TSNAX
PPP1CB	row_142	0.000418571	0.0045431	13.0522	1	143.05	-0.946697	PPP1CB		SQLE	row_1074	0.000553337	0.00535877	12.4996	1	139.07	1.50231	SQLE
LRR1	row_7397	0.000425637	0.00461311	13.018	1	143.05	1.25529	LRR1		ID2	row_064	0.000556927	0.00538508	12.4864	1	139.07	-1.32701	ID2
RCOR1	row_3945	0.000427213	0.00462271	13.0104	1	143.05	1.57201	RCOR1		MAP7D1	row_1885	0.000558126	0.00538823	12.482	1	139.07	1.17471	MAP7D1
C9orf64	row_6472	0.000427755	0.00462271	13.0078	1	143.05	2.395	C9orf64		RRBP1	row_3553	0.000559401	0.0053921	12.4774	1	139.07	1.14806	RRBP1
TMC8	row_5857	0.000428626	0.00462546	13.0037	1	143.05	-0.66688	TMC8		ECD	row_1968	0.0005605	0.00539426	12.4734	1	139.07	1.29099	ECD
CISD2	row_2242	0.000431111	0.00464287	12.9919	1	143.05	0.683083	CISD2		DHX36	row_550	0.00056307	0.00541056	12.4641	1	139.07	0.734108	DHX36
HSD17B12	row_4419	0.000431478	0.00464287	12.9901	1	143.05	0.71725	HSD17B12		CSPP1	row_5999	0.000565008	0.00542074	12.4571	1	139.07	1.47212	CSPP1
DUSP5	row_895	0.000434033	0.00466367	12.9781	1	143.05	1.64993	DUSP5		IDI1	row_773	0.000572584	0.00548336	12.4299	1	139.07	0.695569	IDI1
HLTF	row_2781	0.000438338	0.0047032	12.9579	1	143.05	0.947028	HLTF		GIGYF1	row_2370	0.000573312	0.00548336	12.4274	1	139.07	1.76573	GIGYF1
ALAS1	row_1119	0.000450398	0.0048257	12.9025	1	143.05	1.20833	ALAS1		TRAF1	row_350	0.000575931	0.00549556	12.4181	1	139.07	1.25375	TRAF1
RFNG	row_6391	0.000452387	0.00484009	12.8935	1	143.05	1.84853	RFNG		SKI	row_3314	0.000577261	0.00549556	12.4134	1	139.07	1.66174	SKI
HIST1H1C	row_512	0.000453158	0.00484143	12.89	1	143.05	0.861847	HIST1H1C		KNTC1	row_4886	0.000576563	0.00549556	12.4158	1	139.07	2.45951	KNTC1
LRIF1	row_4140	0.000459574	0.004903	12.8613	1	143.05	1.34116	LRIF1		TM9SF2	row_581	0.000584207	0.00553605	12.389	1	139.07	1.12329	TM9SF2
IL2RB	row_486	0.000467396	0.00497936	12.8269	1	143.05	1.6096	IL2RB		SIK1B	row_753	0.000583931	0.00553605	12.39	1	139.07	1.48201	SIK1B
RGS16	row_542	0.000474063	0.00504323	12.798	1	143.05	1.83834	RGS16		NOL9	row_4926	0.000582928	0.00553605	12.3935	1	139.07	1.83891	NOL9
LDLR	row_2741	0.000479719	0.00509616	12.7738	1	143.05	2.48749	LDLR		ZBTB16	row_809	0.000599638	0.00566488	12.336	1	139.07	0.890117	ZBTB16
RARRES3	row_1307	0.000482781	0.00512143	12.7608	1	143.05	-0.555208	RARRES3		PIK3CG	row_5399	0.000608817	0.00573078	12.3051	1	139.07	1.36659	PIK3CG
IDI1	row_1495	0.000490359	0.00519448	12.7291	1	143.05	0.732349	IDI1		MZF1-AS1	row_4844	0.0006094	0.00573078	12.3032	1	139.07	2.66481	MZF1-AS1
PPP1R14B	row_6050	0.000493274	0.00521799	12.717	1	143.05	1.36651	PPP1R14B		MINDY2	row_701	0.000611744	0.00574406	12.2954	1	139.07	1.16966	MINDY2
THRAP3	row_5541	0.000494107	0.00521944	12.7135	1	143.05	0.455915	THRAP3		IP6K1	row_4110	0.000614816	0.00576414	12.2852	1	139.07	1.03836	IP6K1
SMYD2	row_4171	0.000495031	0.00522185	12.7097	1	143.05	1.35973	SMYD2		NPIPB11	row_2434	0.000618593	0.00579074	12.2727	1	139.07	2.75741	NPIPB11
RABGGTB	row_2221	0.000495999	0.00522471	12.7057	1	143.05	0.661579	RABGGTB		SAFB	row_4171	0.000630177	0.00588539	12.235	1	139.07	0.863776	SAFB
CDK2AP1	row_4955	0.000497052	0.00522846	12.7014	1	143.05	1.79837	CDK2AP1		DENND3	row_4214	0.000630611	0.00588539	12.2336	1	139.07	1.73803	DENND3
FLOT1	row_4549	0.000498919	0.00524075	12.6938	1	143.05	0.787669	FLOT1		TENT4B	row_1596	0.000636528	0.00592268	12.2147	1	139.07	1.06795	TENT4B
ELAVL1	row_3748	0.000500174	0.00524658	12.6887	1	143.05	0.925212	ELAVL1		VCPKMT	row_1496	0.00063775	0.00592512	12.2108	1	139.07	1.31431	VCPKMT
PLAC9	row_4025	0.000503548	0.00527459	12.675	1	143.05	-1.47922	PLAC9		BAZ2A	row_1274	0.000657709	0.00610137	12.1482	1	139.07	0.87329	BAZ2A
PDCD5	row_5447	0.000506564	0.00529879	12.6628	1	143.05	0.650945	PDCD5		ATP10A	row_5620	0.000658966	0.00610385	12.1443	1	139.07	2.14811	ATP10A
YWHAH	row_216	0.000510262	0.00533003	12.648	1	143.05	1.13843	YWHAH		SECISBP2L	row_4432	0.000668497	0.00617663	12.1152	1	139.07	1.20638	SECISBP2L
AC004585.1	row_2112	0.000515868	0.0053811	12.6258	1	143.05	-1.13512	AC004585.1		PPP1R3E	row_2765	0.000668826	0.00617663	12.1142	1	139.07	1.9347	PPP1R3E
RNF125	row_774	0.000519351	0.00539497	12.6121	1	143.05	-0.920099	RNF125		TUBB4B	row_776	0.000685769	0.00630331	12.0635	1	139.07	0.829241	TUBB4B
MTHFD1L	row_3868	0.000519355	0.00539497	12.612	1	143.05	1.38379	MTHFD1L		PACS1	row_1665	0.000683792	0.00630331	12.0693	1	139.07	1.16866	PACS1
GCNT1	row_5630	0.000519191	0.00539497	12.6127	1	143.05	35.8574	GCNT1		VPS52	row_2331	0.000686631	0.00630331	12.0609	1	139.07	1.59569	VPS52
MRPL57	row_958	0.000520326	0.00539757	12.6082	1	143.05	0.403464	MRPL57		HIST1H2AG	row_861	0.000685595	0.00630331	12.064	1	139.07	2.10966	HIST1H2AG
FAU	row_6182	0.000521972	0.00540717	12.6018	1	143.05	-0.192872	FAU		FBXW11	row_4986	0.000691371	0.0063374	12.047	1	139.07	1.21112	FBXW11
TKTL1	row_289	0.000531637	0.00549969	12.5645	1	143.05	-1.79108	TKTL1		RBM10	row_1988	0.000693927	0.00635139	12.0395	1	139.07	1.16097	RBM10
PDS5A	row_1306	0.000535278	0.00552973	12.5506	1	143.05	0.872417	PDS5A		GFOD1	row_1808	0.000696605	0.00636646	12.0317	1	139.07	1.1935	GFOD1
NR2C1	row_1174	0.000540792	0.00557901	12.5298	1	143.05	1.31535	NR2C1		PUM2	row_1537	0.000700245	0.00638237	12.0211	1	139.07	1.03802	PUM2
DPH5	row_4365	0.000546461	0.00562975	12.5086	1	143.05	-0.935852	DPH5		ATXN2	row_1257	0.000700416	0.00638237	12.0206	1	139.07	1.26533	ATXN2
DDX55	row_1830	0.000552549	0.00568466	12.486	1	143.05	1.11097	DDX55		SPECC1	row_1061	0.000714123	0.00649768	11.9814	1	139.07	1.46846	SPECC1
C9orf16	row_2196	0.000554075	0.00569255	12.4804	1	143.05	0.356848	C9orf16		RBM34	row_4295	0.000715219	0.00649807	11.9782	1	139.07	1.54051	RBM34
TXNRD1	row_5525	0.000555642	0.00570084	12.4747	1	143.05	0.981544	TXNRD1		GPRIN3	row_1188	0.000718985	0.00651477	11.9676	1	139.07	0.908489	GPRIN3
OAT	row_7488	0.00056379	0.00577654	12.4451	1	143.05	1.13096	OAT		BACH2	row_1547	0.00071917	0.00651477	11.9671	1	139.07	1.63832	BACH2
NBN	row_6537	0.000585503	0.00599082	12.3684	1	143.05	1.05015	NBN		ZNF711	row_836	0.000722985	0.00653973	11.9564	1	139.07	2.55622	ZNF711
BCL7C	row_1697	0.000587517	0.00600324	12.3614	1	143.05	1.12225	BCL7C		LYN	row_1460	0.000730758	0.00660036	11.9347	1	139.07	1.21866	LYN
NEDD9	row_4176	0.000590776	0.00602832	12.3502	1	143.05	0.953843	NEDD9		FMNL3	row_711	0.000734909	0.00662815	11.9233	1	139.07	1.36034	FMNL3
LIN54	row_3559	0.00060073	0.00612157	12.3163	1	143.05	1.4377	LIN54		PSME1	row_491	0.000740373	0.00666768	11.9083	1	139.07	-0.381382	PSME1
PYCR1	row_2354	0.000603603	0.0061425	12.3066	1	143.05	2.66909	PYCR1		TSPAN14	row_1223	0.000742834	0.00666911	11.9015	1	139.07	1.12203	TSPAN14
SLAMF1	row_932	0.000624596	0.00634752	12.2373	1	143.05	2.26994	SLAMF1		B3GNT2	row_361	0.000744061	0.00666911	11.8982	1	139.07	1.23547	B3GNT2
ZMAT3	row_1588	0.000627596	0.00636938	12.2275	1	143.05	-0.973972	ZMAT3		TPGS1	row_543	0.00074359	0.00666911	11.8995	1	139.07	1.97402	TPGS1
SET	row_5429	0.000633653	0.00642216	12.2081	1	143.05	0.415304	SET		TSPOAP1	row_2307	0.000744856	0.00666911	11.8961	1	139.07	2.1588	TSPOAP1
HIST1H2AE	row_2953	0.000636835	0.0064457	12.1979	1	143.05	1.53499	HIST1H2AE		RAD21	row_2738	0.000746333	0.00667265	11.892	1	139.07	0.747734	RAD21
MTRNR2L1	row_2425	0.000639872	0.00646771	12.1883	1	143.05	-3.78265	MTRNR2L1		KDM2A	row_1362	0.000753285	0.0067206	11.8733	1	139.07	0.897107	KDM2A
TRAPPC5	row_1814	0.000659431	0.00665644	12.1273	1	143.05	1.55133	TRAPPC5		UBE2S	row_4593	0.000753875	0.0067206	11.8717	1	139.07	1.08588	UBE2S
NIF3L1	row_1486	0.000674877	0.00680319	12.0805	1	143.05	1.35144	NIF3L1		MTMR3	row_4634	0.000759857	0.00676415	11.8557	1	139.07	1.69758	MTMR3
BLVRB	row_910	0.000678518	0.00683072	12.0696	1	143.05	1.42383	BLVRB		RTN4	row_1530	0.000765683	0.00679972	11.8403	1	139.07	0.794511	RTN4
CTHRC1	row_1819	0.000680318	0.00683966	12.0642	1	143.05	-1.20232	CTHRC1		RABL6	row_1209	0.000766057	0.00679972	11.8393	1	139.07	1.57484	RABL6
ARHGAP15	row_205	0.000684343	0.00687091	12.0523	1	143.05	-0.839344	ARHGAP15		HEATR1	row_1629	0.000771692	0.00683844	11.8245	1	139.07	1.39442	HEATR1
EWSR1	row_2899	0.000689121	0.00690963	12.0382	1	143.05	0.617178	EWSR1		ASMTL-AS1	row_3183	0.000772636	0.00683844	11.822	1	139.07	41.4036	ASMTL-AS1
AHDC1	row_2522	0.000696866	0.00697796	12.0156	1	143.05	-0.953511	AHDC1		CLN3	row_742	0.000775298	0.00685216	11.815	1	139.07	1.69799	CLN3
SLC10A7	row_3311	0.000699372	0.0069844	12.0084	1	143.05	-1.51575	SLC10A7		PPP3CA	row_3040	0.000782394	0.006893	11.7966	1	139.07	0.85776	PPP3CA
MACO1	row_7301	0.00070183	0.00699963	12.0013	1	143.05	1.15029	MACO1		SLC4A1AP	row_1098	0.000783218	0.006893	11.7945	1	139.07	1.23234	SLC4A1AP
IL7R	row_227	0.000705733	0.00702922	11.9901	1	143.05	-0.65111	IL7R		CLASP2	row_2640	0.00078327	0.006893	11.7944	1	139.07	1.23596	CLASP2
CLASP1	row_6455	0.000726718	0.00722756	11.9309	1	143.05	-0.80193	CLASP1		KLHL18	row_1649	0.000787868	0.00692359	11.7825	1	139.07	1.50578	KLHL18
CD82	row_571	0.000727575	0.00722756	11.9285	1	143.05	1.81267	CD82		TRMT1L	row_4336	0.000789438	0.00692752	11.7785	1	139.07	1.83169	TRMT1L
EEPD1	row_4431	0.000731345	0.00725541	11.918	1	143.05	-1.19607	EEPD1		SIK2	row_509	0.000796321	0.00697799	11.761	1	139.07	1.85235	SIK2
ADGRG5	row_5445	0.000743754	0.00736876	11.8841	1	143.05	38.0549	ADGRG5		GOLGA3	row_2009	0.00079807	0.0069834	11.7565	1	139.07	1.31431	GOLGA3
NKG7	row_395	0.000756429	0.00748446	11.85	1	143.05	2.12778	NKG7		TMBIM1	row_3084	0.000805666	0.0070312	11.7374	1	139.07	1.1316	TMBIM1
CDKN2C	row_2942	0.000762187	0.00753149	11.8347	1	143.05	1.72281	CDKN2C		LARP4B	row_2458	0.000806952	0.0070312	11.7342	1	139.07	1.50687	LARP4B
SELENOO	row_4892	0.000768499	0.00758387	11.818	1	143.05	1.85854	SELENOO		TRIM41	row_5072	0.000806643	0.0070312	11.735	1	139.07	1.54884	TRIM41
PRR11	row_6751	0.000771021	0.00759876	11.8114	1	143.05	3.07959	PRR11		PDE4D	row_180	0.000810039	0.00703821	11.7265	1	139.07	0.874014	PDE4D
HNRNPH3	row_5160	0.000772058	0.007599	11.8087	1	143.05	0.406481	HNRNPH3		ZNF66	row_4770	0.000809827	0.00703821	11.727	1	139.07	2.47813	ZNF66
NDC1	row_2870	0.000787512	0.00774094	11.7687	1	143.05	1.72234	NDC1		CDK12	row_568	0.00081232	0.00704198	11.7208	1	139.07	0.922399	CDK12
IQCA1	row_2839	0.000788833	0.00774378	11.7654	1	143.05	36.8478	IQCA1		UTY	row_308	0.000812756	0.00704198	11.7197	1	139.07	2.92894	UTY
SLC2A4RG	row_1855	0.000795362	0.00778748	11.7487	1	143.05	0.977258	SLC2A4RG		DIAPH1	row_1459	0.000817156	0.00707018	11.7088	1	139.07	0.81864	DIAPH1
PEMT	row_6194	0.000804629	0.00786795	11.7254	1	143.05	0.968478	PEMT		ERN 1.00	row_1075	0.000824504	0.0071138	11.6907	1	139.07	0.9835	ERN 1.00
GPS1	row_7178	0.000808048	0.00788084	11.7168	1	143.05	0.74562	GPS1		CREBRF	row_975	0.000823607	0.0071138	11.6929	1	139.07	1.04769	CREBRF
GFI1	row_5249	0.000807178	0.00788084	11.719	1	143.05	2.4369	GFI1		AGGF1	row_445	0.000827741	0.00713175	11.6828	1	139.07	1.57604	AGGF1
LRRN3	row_2373	0.000829519	0.00807974	11.664	1	143.05	3.46428	LRRN3		GDI1	row_782	0.000830158	0.0071426	11.6769	1	139.07	1.07984	GDI1
BMP8B	row_1500	0.000844013	0.00821024	11.6292	1	143.05	-1.81064	BMP8B		UQCR10	row_278	0.000844071	0.00725219	11.6434	1	139.07	-0.618415	UQCR10
GPAT2	row_6576	0.000853179	0.00828865	11.6074	1	143.05	35.7101	GPAT2		BCL6	row_1484	0.000847953	0.00727541	11.6341	1	139.07	1.5972	BCL6
PSMA6	row_1237	0.000859187	0.00833622	11.5933	1	143.05	1.00521	PSMA6		POLR2A	row_4664	0.000853582	0.00731353	11.6208	1	139.07	0.970123	POLR2A
GTPBP6	row_2424	0.000862455	0.00835712	11.5857	1	143.05	1.30772	GTPBP6		CAPRIN1	row_1502	0.000874611	0.00748332	11.5717	1	139.07	1.03684	CAPRIN1
HYI	row_769	0.000888104	0.00859456	11.5267	1	143.05	0.860409	HYI		INSIG1	row_400	0.000876507	0.00748916	11.5674	1	139.07	0.958165	INSIG1
MDGA2	row_6771	0.000893887	0.00859506	11.5137	1	143.05	-3.20802	MDGA2		PRKD3	row_3708	0.000880787	0.00751532	11.5575	1	139.07	1.13925	PRKD3
RBPJ	row_2398	0.00089056	0.00859506	11.5212	1	143.05	0.595261	RBPJ		ZFY	row_634	0.000882992	0.00752372	11.5525	1	139.07	2.97287	ZFY
THBS1	row_4898	0.00089233	0.00859506	11.5172	1	143.05	1.65083	THBS1		TMEM175	row_4666	0.000885794	0.00753719	11.5461	1	139.07	1.30341	TMEM175
APAF1	row_1749	0.000892148	0.00859506	11.5176	1	143.05	1.65296	APAF1		HIC1	row_1450	0.000889265	0.00754705	11.5382	1	139.07	1.83627	HIC1
ANO9	row_7286	0.000903542	0.00867678	11.4921	1	143.05	3.64909	ANO9		AHCYL2	row_2692	0.0008894	0.00754705	11.5379	1	139.07	2.12507	AHCYL2
FXYD1	row_493	0.000908656	0.00871473	11.4807	1	143.05	-2.12259	FXYD1		CTU1	row_4884	0.000900702	0.00763246	11.5125	1	139.07	5.97699	CTU1
S1PR4	row_668	0.000917674	0.00878998	11.4609	1	143.05	-0.800399	S1PR4		RPL30	row_4411	0.000909852	0.00766786	11.4921	1	139.07	-0.374175	RPL30
C16orf74	row_5081	0.000942259	0.00900248	11.4078	1	143.05	-1.68931	C16orf74		BDP1	row_4130	0.00090849	0.00766786	11.4952	1	139.07	0.835084	BDP1
PCGF6	row_6545	0.000954364	0.00910652	11.3822	1	143.05	1.42037	PCGF6		TRIM24	row_3580	0.000909319	0.00766786	11.4933	1	139.07	1.53395	TRIM24
SLC3A2	row_614	0.000958771	0.00912536	11.373	1	143.05	0.903601	SLC3A2		LCLAT1	row_5745	0.000907956	0.00766786	11.4963	1	139.07	1.63913	LCLAT1
IGKC	row_1030	0.000958757	0.00912536	11.373	1	143.05	2.44358	IGKC		NFKB2	row_4639	0.000911507	0.00767134	11.4885	1	139.07	0.893035	NFKB2
COL1A1	row_3658	0.000983355	0.00934748	11.3222	1	143.05	2.72005	COL1A1		TIPARP	row_614	0.000917522	0.00771143	11.4752	1	139.07	0.84769	TIPARP
HSPA5	row_149	0.000985331	0.00935441	11.3181	1	143.05	0.879779	HSPA5		RORA	row_687	0.000930644	0.00780047	11.4466	1	139.07	0.60441	RORA
TPGS1	row_969	0.000987416	0.00936235	11.3139	1	143.05	1.59629	TPGS1		RIC1	row_944	0.000930476	0.00780047	11.447	1	139.07	1.45484	RIC1
LRRC45	row_6139	0.000999896	0.00946354	11.2887	1	143.05	1.23569	LRRC45		ZNF721	row_2610	0.000933984	0.00780725	11.4394	1	139.07	1.04976	ZNF721
FBXL6	row_7473	0.00100061	0.00946354	11.2873	1	143.05	2.36179	FBXL6		IKBKB	row_2423	0.000933422	0.00780725	11.4406	1	139.07	1.11032	IKBKB
PPIF	row_2081	0.00100487	0.00949187	11.2788	1	143.05	1.20486	PPIF		MAPRE2	row_153	0.000938868	0.00782148	11.4289	1	139.07	0.963156	MAPRE2
TMEM71	row_2490	0.00101352	0.00956148	11.2616	1	143.05	-1.07587	TMEM71		CSNK1G2	row_4324	0.000940759	0.00782148	11.4249	1	139.07	1.27167	CSNK1G2
FBLN5	row_993	0.00101664	0.00957885	11.2554	1	143.05	-1.0573	FBLN5		HELLS	row_945	0.000939008	0.00782148	11.4286	1	139.07	1.45823	HELLS
ADSS	row_2349	0.00102169	0.00960232	11.2455	1	143.05	0.686725	ADSS		HIST1H2BF	row_4953	0.000939944	0.00782148	11.4266	1	139.07	2.32412	HIST1H2BF
CBWD5	row_1493	0.00102165	0.00960232	11.2456	1	143.05	1.13733	CBWD5		PAXIP1	row_2014	0.000943565	0.00783426	11.4189	1	139.07	2.37052	PAXIP1
CCNE2	row_4539	0.00102491	0.00962052	11.2392	1	143.05	1.86074	CCNE2		UBP1	row_1708	0.000946022	0.0078441	11.4137	1	139.07	1.4966	UBP1
CCT3	row_2563	0.00102941	0.00965068	11.2304	1	143.05	0.38451	CCT3		DLST	row_5523	0.000951735	0.00788088	11.4016	1	139.07	1.06134	DLST
AC096677.1	row_5248	0.00104433	0.00977834	11.2016	1	143.05	36.2599	AC096677.1		RPL7A	row_2862	0.000961958	0.00795485	11.3801	1	139.07	-0.366458	RPL7A
SGCE	row_766	0.00104928	0.00978944	11.1921	1	143.05	-0.805924	SGCE		PSMB9	row_2288	0.000976789	0.00804514	11.3493	1	139.07	-0.602856	PSMB9
ZUP1	row_5524	0.00104837	0.00978944	11.1939	1	143.05	1.33872	ZUP1		DNM1L	row_2353	0.000975744	0.00804514	11.3515	1	139.07	1.02522	DNM1L
IER5L	row_6345	0.00104943	0.00978944	11.1919	1	143.05	3.12149	IER5L		ARFGAP1	row_1667	0.000976635	0.00804514	11.3496	1	139.07	1.6464	ARFGAP1
C8orf88	row_7450	0.0010549	0.00982827	11.1814	1	143.05	36.4175	C8orf88		MAML2	row_874	0.000986262	0.00811233	11.3299	1	139.07	1.44605	MAML2
PEG10	row_085	0.00106141	0.00987664	11.1691	1	143.05	-0.9146	PEG10		RPAP2	row_819	0.00098826	0.00811794	11.3258	1	139.07	1.08707	RPAP2
IPO5	row_1728	0.00106759	0.00992188	11.1575	1	143.05	0.620586	IPO5		ZFYVE28	row_3312	0.000996502	0.00817476	11.3091	1	139.07	2.39144	ZFYVE28
PXN	row_2914	0.00107335	0.00996306	11.1467	1	143.05	-0.966463	PXN		VPS39	row_959	0.00100574	0.00823955	11.2906	1	139.07	1.55261	VPS39
PMS2	row_6916	0.00107785	0.00999245	11.1384	1	143.05	1.03887	PMS2		PMF1	row_2265	0.00100895	0.00824396	11.2842	1	139.07	-3.14671	PMF1
SNHG12	row_570	0.00108003	0.0100003	11.1343	1	143.05	1.04817	SNHG12		SEC16A	row_1213	0.00100795	0.00824396	11.2862	1	139.07	1.41992	SEC16A
ACSL4	row_4198	0.00108316	0.0100169	11.1285	1	143.05	1.52537	ACSL4		UBA1	row_1835	0.00101043	0.00824516	11.2813	1	139.07	0.941198	UBA1
CLEC11A	row_151	0.0010918	0.0100719	11.1127	1	143.05	-0.980999	CLEC11A		DHX15	row_2251	0.00101871	0.00829076	11.2649	1	139.07	0.988249	DHX15
HSPA8	row_615	0.00109093	0.0100719	11.1142	1	143.05	0.545752	HSPA8		GALC	row_3980	0.00101817	0.00829076	11.2659	1	139.07	1.15083	GALC
HIST1H3C	row_5404	0.00110751	0.0101918	11.0841	1	143.05	3.55502	HIST1H3C		CCDC6	row_1782	0.00102941	0.00835355	11.2439	1	139.07	1.37411	CCDC6
RPS13	row_3938	0.00111343	0.0102212	11.0734	1	143.05	-0.193136	RPS13		SPECC1L	row_4239	0.00103048	0.00835355	11.2418	1	139.07	1.5738	SPECC1L
SEC14L1	row_1015	0.00111281	0.0102212	11.0745	1	143.05	0.80964	SEC14L1		PDCD1	row_3253	0.00102891	0.00835355	11.2449	1	139.07	2.47392	PDCD1
ABHD12	row_5929	0.00111811	0.0102394	11.065	1	143.05	1.2518	ABHD12		PREP	row_857	0.00104881	0.00849093	11.2064	1	139.07	1.27397	PREP
CENPA	row_3697	0.00111951	0.0102394	11.0625	1	143.05	4.80528	CENPA		GAB3	row_5821	0.00105123	0.00849939	11.2018	1	139.07	1.36144	GAB3
CENPS-CORT	row_6876	0.00111856	0.0102394	11.0642	1	143.05	37.5144	CENPS-CORT		RPL26	row_175	0.00105513	0.00851979	11.1944	1	139.07	-0.632766	RPL26
TMBIM1	row_4708	0.00112656	0.0102893	11.05	1	143.05	-0.793979	TMBIM1		GRIK4	row_3515	0.00106348	0.00857593	11.1786	1	139.07	1.48333	GRIK4
PREX1	row_1658	0.00112771	0.0102893	11.0479	1	143.05	-0.530383	PREX1		RPS17	row_018	0.00106715	0.00859435	11.1716	1	139.07	-1.78248	RPS17
MAGED2	row_3906	0.00113325	0.0103273	11.0381	1	143.05	0.803678	MAGED2		SLC25A37	row_1951	0.00107094	0.00860234	11.1645	1	139.07	1.42287	SLC25A37
YBX3	row_4802	0.0011368	0.010347	11.0319	1	143.05	2.45702	YBX3		ANO9	row_1775	0.00107023	0.00860234	11.1659	1	139.07	2.96281	ANO9
PCNT	row_4397	0.00114304	0.0103787	11.021	1	143.05	1.09507	PCNT		THADA	row_884	0.0010739	0.00861493	11.159	1	139.07	1.70375	THADA
MRPL38	row_1425	0.00114233	0.0103787	11.0222	1	143.05	1.67809	MRPL38		DOCK8	row_3279	0.00108453	0.0086889	11.1392	1	139.07	0.800552	DOCK8
NINJ2	row_3884	0.00114496	0.0103836	11.0176	1	143.05	1.12318	NINJ2		PPM1K	row_919	0.00108954	0.0086952	11.13	1	139.07	0.822331	PPM1K
MMS22L	row_3493	0.00116415	0.0105321	10.9844	1	143.05	1.3689	MMS22L		CUL9	row_669	0.00108829	0.0086952	11.1323	1	139.07	2.27569	CUL9
SORL1	row_2633	0.0011813	0.0106616	10.9552	1	143.05	-0.817981	SORL1		AC104506.1	row_1881	0.00108802	0.0086952	11.1328	1	139.07	2.54433	AC104506.1
PRDX4	row_1844	0.00118043	0.0106616	10.9567	1	143.05	0.661705	PRDX4		KIDINS220	row_1830	0.00109507	0.00871673	11.1199	1	139.07	1.15145	KIDINS220
AMOTL1	row_7265	0.00118771	0.0107065	10.9444	1	143.05	2.36393	AMOTL1		PLCH2	row_4037	0.00109493	0.00871673	11.1201	1	139.07	3.00942	PLCH2
CCDC85B	row_3805	0.00119067	0.0107203	10.9394	1	143.05	0.425262	CCDC85B		ATP2A2	row_5134	0.00110134	0.00875533	11.1084	1	139.07	1.28238	ATP2A2
USP35	row_630	0.00119273	0.010726	10.936	1	143.05	2.27552	USP35		RNASE1	row_340	0.00110769	0.00879449	11.0969	1	139.07	3.64206	RNASE1
DNAAF2	row_2070	0.00120722	0.0108433	10.9119	1	143.05	1.04139	DNAAF2		TTTY15	row_2225	0.00113267	0.00898128	11.0522	1	139.07	2.95817	TTTY15
FAM169A	row_1524	0.00121182	0.0108715	10.9043	1	143.05	-0.938246	FAM169A		DDX3X	row_306	0.00113753	0.00899917	11.0436	1	139.07	0.622853	DDX3X
IL18RAP	row_1122	0.00121537	0.0108904	10.8985	1	143.05	-1.54619	IL18RAP		WWP1	row_2535	0.00113784	0.00899917	11.0431	1	139.07	1.16116	WWP1
RCC1	row_5488	0.00122375	0.0109524	10.8848	1	143.05	0.965534	RCC1		CWC25	row_2350	0.00114119	0.00901405	11.0372	1	139.07	0.89419	CWC25
JAG1	row_683	0.00125482	0.0112171	10.8348	1	143.05	-0.671935	JAG1		LONP2	row_1550	0.00116858	0.00921413	10.9897	1	139.07	1.08664	LONP2
MYO18B	row_1125	0.00125894	0.0112405	10.8282	1	143.05	1.47475	MYO18B		PIEZO1	row_2811	0.0011695	0.00921413	10.9881	1	139.07	1.24515	PIEZO1
SCML1	row_4636	0.0012616	0.0112509	10.824	1	143.05	1.07994	SCML1		AC068775.1	row_3798	0.001172	0.00922206	10.9839	1	139.07	3.26759	AC068775.1
NDUFS3	row_1773	0.00126325	0.0112522	10.8214	1	143.05	0.505173	NDUFS3		RPS20	row_012	0.00117438	0.00922895	10.9798	1	139.07	-1.54898	RPS20
ILF3	row_3781	0.00126846	0.0112852	10.8132	1	143.05	0.580025	ILF3		PANK2	row_1865	0.00118018	0.009251	10.9699	1	139.07	1.20769	PANK2
NCAPG2	row_429	0.00127064	0.0112912	10.8098	1	143.05	-1.14714	NCAPG2		ELMO2	row_2181	0.00117936	0.009251	10.9713	1	139.07	1.26045	ELMO2
MZT2B	row_146	0.00127666	0.0112951	10.8004	1	143.05	0.576982	MZT2B		VPS13C	row_1337	0.00119071	0.0093217	10.9522	1	139.07	0.954506	VPS13C
TFAM	row_2045	0.00127714	0.0112951	10.7996	1	143.05	0.627578	TFAM		QSER1	row_2312	0.00119594	0.0093508	10.9434	1	139.07	1.81827	QSER1
TOR3A	row_6602	0.00127559	0.0112951	10.802	1	143.05	0.89091	TOR3A		RNASEK	row_200	0.00120891	0.0094402	10.9218	1	139.07	1.27811	RNASEK
TSR3	row_5101	0.0012786	0.0112951	10.7973	1	143.05	1.0642	TSR3		CCDC47	row_3948	0.00122291	0.00952543	10.8988	1	139.07	1.03162	CCDC47
SLC25A22	row_3642	0.00127796	0.0112951	10.7983	1	143.05	1.31143	SLC25A22		RABGEF1	row_563	0.00122641	0.00952858	10.8931	1	139.07	1.65796	RABGEF1
ARHGAP9	row_6820	0.00128626	0.0113493	10.7854	1	143.05	0.628031	ARHGAP9		NCKIPSD	row_4627	0.00122573	0.00952858	10.8942	1	139.07	2.34762	NCKIPSD
MIR155HG	row_1176	0.00129388	0.0114032	10.7737	1	143.05	2.41369	MIR155HG		HMGCR	row_5755	0.00124046	0.00962568	10.8703	1	139.07	1.32391	HMGCR
CTSC	row_3227	0.00129788	0.011425	10.7675	1	143.05	0.503931	CTSC		CCNT2	row_4160	0.00124894	0.0096793	10.8567	1	139.07	1.29381	CCNT2
EEF1E1	row_1292	0.00132017	0.0115862	10.7336	1	143.05	0.988746	EEF1E1		AKAP10	row_1456	0.00125237	0.00969365	10.8512	1	139.07	1.40559	AKAP10
LGALS1	row_1172	0.0013196	0.0115862	10.7345	1	143.05	1.40131	LGALS1		ATM	row_1032	0.00125427	0.00969468	10.8482	1	139.07	0.727581	ATM
HOXB2	row_1407	0.00132083	0.0115862	10.7326	1	143.05	1.70622	HOXB2		ARID1B	row_2515	0.00125564	0.00969468	10.846	1	139.07	0.882088	ARID1B
AL031777.3	row_6210	0.00132602	0.0116182	10.7248	1	143.05	1.36146	AL031777.3		TBC1D20	row_621	0.00126496	0.00974224	10.8313	1	139.07	1.21994	TBC1D20
RPS8	row_627	0.00134	0.0117269	10.704	1	143.05	-0.231238	RPS8		ZNF326	row_865	0.0012886	0.00991196	10.7943	1	139.07	1.04542	ZNF326
EPHX2	row_2706	0.00134318	0.0117274	10.6992	1	143.05	-1.10715	EPHX2		STK17B	row_1574	0.00129529	0.009951	10.7839	1	139.07	0.682193	STK17B
SMIM1	row_4817	0.00134285	0.0117274	10.6997	1	143.05	-0.924488	SMIM1		RAD1	row_4792	0.0013151	0.0100781	10.7537	1	139.07	1.40496	RAD1
BCL3	row_1271	0.00135529	0.0118193	10.6814	1	143.05	1.47449	BCL3		HIST1H3A	row_2449	0.00131506	0.0100781	10.7537	1	139.07	2.45789	HIST1H3A
YARS	row_2087	0.00136139	0.0118588	10.6724	1	143.05	1.08879	YARS		RPS11	row_221	0.00131674	0.0100781	10.7512	1	139.07	-0.741263	RPS11
FPGS	row_5545	0.00136305	0.0118595	10.67	1	143.05	0.751899	FPGS		KLF6	row_039	0.00131903	0.0100831	10.7477	1	139.07	0.922277	KLF6
LINC01814	row_2057	0.00136998	0.0119059	10.6599	1	143.05	36.6945	LINC01814		PHLDB2	row_3302	0.00132117	0.010087	10.7445	1	139.07	1.29809	PHLDB2
TSTD1	row_7110	0.00137522	0.0119376	10.6523	1	143.05	0.588184	TSTD1		KDM5D	row_1160	0.00132309	0.0100892	10.7416	1	139.07	3.72574	KDM5D
AC011447.3	row_6173	0.00138581	0.0120157	10.6371	1	143.05	2.24679	AC011447.3		IRF1	row_148	0.00134039	0.0102085	10.7157	1	139.07	0.510685	IRF1
CFAP20	row_1670	0.001392	0.0120554	10.6282	1	143.05	0.777251	CFAP20		B3GALT6	row_1630	0.00135073	0.0102746	10.7003	1	139.07	2.08793	B3GALT6
PGRMC1	row_2300	0.00143028	0.0123727	10.5743	1	143.05	0.791742	PGRMC1		STIM1	row_3633	0.00136244	0.0103347	10.6831	1	139.07	0.952675	STIM1
SNAI3	row_3105	0.00144067	0.0124339	10.5599	1	143.05	-1.74133	SNAI3		SPATA5	row_5224	0.00136367	0.0103347	10.6813	1	139.07	1.71774	SPATA5
FAM213A	row_6882	0.00143902	0.0124339	10.5622	1	143.05	1.64628	FAM213A		ITSN2	row_5637	0.00136749	0.0103509	10.6757	1	139.07	0.718133	ITSN2
CHST11	row_1617	0.00144732	0.0124769	10.5508	1	143.05	0.736865	CHST11		ANKRD17	row_1420	0.00136916	0.0103509	10.6733	1	139.07	1.08484	ANKRD17
GTF2H2C	row_5590	0.00146835	0.0126437	10.5221	1	143.05	1.33204	GTF2H2C		CDK5RAP2	row_702	0.00137232	0.0103621	10.6687	1	139.07	1.36287	CDK5RAP2
RNF207	row_5093	0.00149541	0.0128619	10.4859	1	143.05	-1.27766	RNF207		ZNF700	row_2469	0.00137765	0.0103897	10.661	1	139.07	2.05952	ZNF700
NSMCE3	row_989	0.00150663	0.0129436	10.471	1	143.05	1.21418	NSMCE3		UBAP2	row_1433	0.00138295	0.0104169	10.6533	1	139.07	1.27455	UBAP2
EPB41L5	row_6137	0.00150992	0.012957	10.4667	1	143.05	2.18931	EPB41L5		ANKLE2	row_846	0.00139969	0.0105301	10.6294	1	139.07	1.3368	ANKLE2
CCHCR1	row_3386	0.00151821	0.0130132	10.4559	1	143.05	1.14462	CCHCR1		TENT2	row_2293	0.0014105	0.0105367	10.614	1	139.07	0.9144	TENT2
FADS1	row_1642	0.00152889	0.0130898	10.4419	1	143.05	1.24693	FADS1		ABLIM1	row_780	0.00140971	0.0105367	10.6152	1	139.07	1.05159	ABLIM1
SLC38A2	row_736	0.00158347	0.0135416	10.3724	1	143.05	0.940557	SLC38A2		TOGARAM2	row_4422	0.00140265	0.0105367	10.6252	1	139.07	1.23176	TOGARAM2
TOMM5	row_911	0.00159574	0.0136311	10.3571	1	143.05	0.817623	TOMM5		R3HCC1L	row_961	0.00141082	0.0105367	10.6136	1	139.07	1.51603	R3HCC1L
APBB1IP	row_1534	0.00160308	0.0136782	10.348	1	143.05	0.923753	APBB1IP		JAG1	row_1505	0.00140527	0.0105367	10.6214	1	139.07	1.56234	JAG1
ICAM2	row_2013	0.00161971	0.0138044	10.3276	1	143.05	-0.627865	ICAM2		MDFIC	row_2063	0.00140758	0.0105367	10.6182	1	139.07	1.62288	MDFIC
SLC4A1AP	row_6635	0.00162696	0.0138504	10.3187	1	143.05	1.05687	SLC4A1AP		RNF10	row_1894	0.00142752	0.0106357	10.5902	1	139.07	0.892765	RNF10
ARHGAP11B	row_6737	0.00165627	0.014068	10.2834	1	143.05	3.64582	ARHGAP11B		LACTB	row_4249	0.00142721	0.0106357	10.5906	1	139.07	1.40541	LACTB
ABHD14A	row_1347	0.00166189	0.0140997	10.2767	1	143.05	-1.44351	ABHD14A		DDT	row_2002	0.00145135	0.0108002	10.5572	1	139.07	-0.774685	DDT
DKC1	row_7076	0.00168693	0.014296	10.2471	1	143.05	0.838554	DKC1		ATP5PO	row_159	0.00145988	0.0108375	10.5455	1	139.07	-1.69943	ATP5PO
FOSL1	row_6478	0.00169827	0.0143759	10.2338	1	143.05	2.44747	FOSL1		HSPA13	row_1589	0.0014587	0.0108375	10.5471	1	139.07	1.30092	HSPA13
UNC119	row_7125	0.0017048	0.0144149	10.2262	1	143.05	0.828076	UNC119		SLC9A1	row_6149	0.00146753	0.0108812	10.5351	1	139.07	1.80871	SLC9A1
HASPIN	row_5449	0.00172263	0.0145493	10.2057	1	143.05	35.542	HASPIN		CHD2	row_1564	0.00147238	0.0109041	10.5286	1	139.07	0.862239	CHD2
MDFI	row_6501	0.00173471	0.0146348	10.1919	1	143.05	37.5358	MDFI		RAB11FIP3	row_4471	0.00149627	0.0110677	10.4966	1	139.07	3.32271	RAB11FIP3
SUPV3L1	row_802	0.00175627	0.0147834	10.1674	1	143.05	1.19936	SUPV3L1		NEU1	row_358	0.00149957	0.0110789	10.4922	1	139.07	1.14015	NEU1
PABPC1L	row_2683	0.00177061	0.0148874	10.1514	1	143.05	1.63147	PABPC1L		COL4A3BP	row_3231	0.00150939	0.0111381	10.4792	1	139.07	1.09317	COL4A3BP
KLHL18	row_5999	0.00179532	0.0150614	10.124	1	143.05	1.07105	KLHL18		TMEM35B	row_3381	0.0015147	0.0111639	10.4722	1	139.07	1.92204	TMEM35B
IFT74	row_3354	0.00179417	0.0150614	10.1253	1	143.05	1.28442	IFT74		BRK1	row_2412	0.00153986	0.0113223	10.4395	1	139.07	-0.530033	BRK1
DOCK5	row_2930	0.00180326	0.0151111	10.1153	1	143.05	1.19127	DOCK5		UBXN7	row_1173	0.00153835	0.0113223	10.4414	1	139.07	1.32788	UBXN7
SRP9	row_1668	0.00181501	0.0151926	10.1024	1	143.05	0.434004	SRP9		RBM5	row_1146	0.0015475	0.0113649	10.4296	1	139.07	0.926681	RBM5
HIC1	row_2564	0.00183432	0.0153371	10.0815	1	143.05	2.37629	HIC1		CALCRL	row_849	0.00156811	0.0115026	10.4033	1	139.07	1.94359	CALCRL
NME1	row_218	0.00185198	0.0154676	10.0626	1	143.05	1.13454	NME1		LRRC37A	row_2088	0.00157838	0.0115642	10.3904	1	139.07	3.31	LRRC37A
SNX11	row_3017	0.00185958	0.0155137	10.0546	1	143.05	1.53047	SNX11		Z93241.1	row_904	0.00158918	0.0116295	10.3768	1	139.07	1.80114	Z93241.1
PSMD9	row_5991	0.00186352	0.0155294	10.0504	1	143.05	0.741398	PSMD9		ERCC5	row_2921	0.00159942	0.0116906	10.3641	1	139.07	1.5623	ERCC5
DUSP14	row_6999	0.00189501	0.0157742	10.0173	1	143.05	1.26046	DUSP14		TRBC1	row_206	0.00160643	0.0117002	10.3554	1	139.07	-0.566956	TRBC1
CLECL1	row_1470	0.00191459	0.0159196	9.99705	1	143.05	-1.20659	CLECL1		PNPLA6	row_352	0.0016048	0.0117002	10.3574	1	139.07	1.40982	PNPLA6
ARHGAP10	row_547	0.00195026	0.0161982	9.96066	1	143.05	0.983461	ARHGAP10		BAMBI	row_2175	0.00160499	0.0117002	10.3572	1	139.07	2.04365	BAMBI
XCL1	row_021	0.00196434	0.0162971	9.94648	1	143.05	1.78893	XCL1		ATP6V1E2	row_2774	0.00162455	0.0118182	10.3331	1	139.07	2.91033	ATP6V1E2
RPS11	row_499	0.0019693	0.0163201	9.94152	1	143.05	-0.482449	RPS11		EHD4	row_1757	0.00163964	0.0119139	10.3148	1	139.07	1.15608	EHD4
MATR3	row_268	0.00198061	0.0163958	9.93024	1	143.05	2.1876	MATR3		ECPAS	row_4717	0.00164244	0.0119203	10.3114	1	139.07	1.2858	ECPAS
SARNP	row_3140	0.00205136	0.0169441	9.86112	1	143.05	1.14356	SARNP		MTA1	row_2100	0.00164696	0.011939	10.306	1	139.07	1.46446	MTA1
GLO1	row_3059	0.00206726	0.0170379	9.84593	1	143.05	0.48744	GLO1		HTT	row_4309	0.00165944	0.0120153	10.291	1	139.07	1.42166	HTT
GPATCH3	row_5192	0.00206605	0.0170379	9.84708	1	143.05	1.28561	GPATCH3		URI1	row_760	0.00166304	0.0120273	10.2867	1	139.07	1.16651	URI1
PRKCA	row_1451	0.00207153	0.0170543	9.84187	1	143.05	0.836901	PRKCA		NFAT5	row_1085	0.00166751	0.0120455	10.2814	1	139.07	0.94015	NFAT5
CCDC61	row_7413	0.00207388	0.0170549	9.83964	1	143.05	2.03424	CCDC61		PFDN4	row_3871	0.00167544	0.0120626	10.272	1	139.07	-0.945353	PFDN4
THEMIS2	row_1236	0.00209146	0.0171711	9.82303	1	143.05	-1.15356	THEMIS2		PIK3CD	row_1779	0.00167395	0.0120626	10.2737	1	139.07	1.04734	PIK3CD
CD8B	row_6424	0.00209258	0.0171711	9.82198	1	143.05	2.48092	CD8B		HDAC7	row_552	0.00167574	0.0120626	10.2716	1	139.07	1.12181	HDAC7
GTF2IRD2B	row_3144	0.00209827	0.0171989	9.81664	1	143.05	1.64623	GTF2IRD2B		NBPF14	row_613	0.00168487	0.012067	10.2608	1	139.07	1.47229	NBPF14
DOCK2	row_2167	0.00213636	0.017492	9.78126	1	143.05	0.648713	DOCK2		SEC24A	row_5225	0.0016784	0.012067	10.2685	1	139.07	1.50217	SEC24A
FOSL2	row_265	0.00215634	0.0175739	9.76296	1	143.05	-0.750206	FOSL2		TBCK	row_2355	0.00168244	0.012067	10.2637	1	139.07	1.5208	TBCK
SURF4	row_4672	0.00215178	0.0175739	9.76712	1	143.05	0.640377	SURF4		KLF5	row_2378	0.00168613	0.012067	10.2593	1	139.07	3.69053	KLF5
CCDC86	row_2508	0.00215808	0.0175739	9.76137	1	143.05	1.07599	CCDC86		BAHCC1	row_2047	0.00168243	0.012067	10.2637	1	139.07	41.1713	BAHCC1
HIST1H3H	row_1879	0.00215071	0.0175739	9.7681	1	143.05	1.94608	HIST1H3H		LDHB	row_703	0.0016889	0.0120688	10.2561	1	139.07	-0.533848	LDHB
IL12RB2	row_5386	0.00215803	0.0175739	9.76142	1	143.05	3.64994	IL12RB2		ATG14	row_858	0.0016903	0.0120688	10.2544	1	139.07	1.49857	ATG14
CYP51A1	row_659	0.0021728	0.0176746	9.74801	1	143.05	1.93802	CYP51A1		BRD2	row_406	0.00169639	0.0120843	10.2473	1	139.07	0.702426	BRD2
MRPS26	row_1690	0.00219046	0.017799	9.73211	1	143.05	0.441836	MRPS26		ROR2	row_724	0.00169522	0.0120843	10.2487	1	139.07	43.342	ROR2
AK4	row_2183	0.00219537	0.0178196	9.72771	1	143.05	3.44391	AK4		REEP3	row_5125	0.0017083	0.0121551	10.2335	1	139.07	1.32392	REEP3
CD69	row_045	0.00223172	0.018095	9.69546	1	143.05	0.795379	CD69		GLI4	row_434	0.00171248	0.0121709	10.2286	1	139.07	3.40223	GLI4
CEP95	row_5377	0.00224385	0.0181737	9.68481	1	143.05	1.15517	CEP95		SLC16A7	row_1654	0.00172245	0.0122276	10.2171	1	139.07	1.26151	SLC16A7
FUT7	row_7346	0.00225133	0.0182146	9.67828	1	143.05	-2.93834	FUT7		TP53INP2	row_895	0.00172838	0.0122556	10.2103	1	139.07	2.39344	TP53INP2
SYCP2	row_2797	0.00225384	0.0182153	9.67609	1	143.05	3.38701	SYCP2		GPR89B	row_3182	0.00173468	0.0122862	10.2031	1	139.07	1.28334	GPR89B
YWHAE	row_1404	0.00225973	0.0182432	9.67097	1	143.05	0.409999	YWHAE		MXD4	row_1137	0.00174029	0.0123117	10.1967	1	139.07	1.30677	MXD4
CCDC26	row_2800	0.00226391	0.0182573	9.66734	1	143.05	-4.01262	CCDC26		DOPEY1	row_2342	0.00174889	0.0123584	10.1869	1	139.07	1.69363	DOPEY1
GPS2	row_1037	0.00227659	0.0183399	9.65637	1	143.05	1.08558	GPS2		NPM3	row_1868	0.00176106	0.0124065	10.1732	1	139.07	-2.17126	NPM3
SNAP91	row_963	0.00228005	0.018348	9.65339	1	143.05	-0.968535	SNAP91		USP4	row_2245	0.0017588	0.0124065	10.1757	1	139.07	1.06338	USP4
TUFT1	row_5107	0.0023007	0.0184944	9.6357	1	143.05	2.08307	TUFT1		CTGF	row_4044	0.00176173	0.0124065	10.1724	1	139.07	3.45766	CTGF
MLH1	row_5830	0.00234896	0.0188621	9.59498	1	143.05	0.860022	MLH1		CTNNBIP1	row_3858	0.00176443	0.0124114	10.1694	1	139.07	1.20236	CTNNBIP1
ST8SIA4	row_3124	0.00235818	0.0189159	9.5873	1	143.05	1.1413	ST8SIA4		CMTM8	row_3242	0.00176932	0.0124316	10.1639	1	139.07	4.03557	CMTM8
ITGAE	row_4752	0.0023794	0.0190657	9.56974	1	143.05	0.659211	ITGAE		SENP6	row_2536	0.00177638	0.0124528	10.156	1	139.07	0.9801	SENP6
GSN	row_537	0.00241486	0.0193292	9.54075	1	143.05	0.710952	GSN		NRIP1	row_1317	0.00177483	0.0124528	10.1578	1	139.07	1.42502	NRIP1
CAP1	row_5762	0.00242607	0.0193982	9.53167	1	143.05	0.428646	CAP1		LRRC58	row_1507	0.00178235	0.0124805	10.1494	1	139.07	1.21194	LRRC58
WBP1L	row_902	0.00244286	0.0194428	9.51816	1	143.05	-0.97739	WBP1L		WDR59	row_3855	0.00178897	0.0125127	10.1421	1	139.07	1.46576	WDR59
COX17	row_3803	0.00244598	0.0194428	9.51566	1	143.05	0.463997	COX17		SIK1	row_3038	0.00179731	0.0125497	10.1329	1	139.07	1.2741	SIK1
BRD7	row_1787	0.00244559	0.0194428	9.51597	1	143.05	0.740412	BRD7		SLC15A4	row_610	0.00179833	0.0125497	10.1317	1	139.07	1.46982	SLC15A4
AFG3L2	row_3764	0.00243723	0.0194428	9.52268	1	143.05	0.752276	AFG3L2		RTTN	row_469	0.0018111	0.0126245	10.1177	1	139.07	2.25769	RTTN
PIDD1	row_4186	0.00244721	0.0194428	9.51468	1	143.05	1.11072	PIDD1		PTPN6	row_230	0.00181999	0.0126722	10.108	1	139.07	1.0777	PTPN6
HIST1H2BJ	row_1114	0.0024392	0.0194428	9.5211	1	143.05	1.66823	HIST1H2BJ		SIDT1	row_2427	0.00183114	0.0127354	10.096	1	139.07	1.19575	SIDT1
MPG	row_1036	0.00247821	0.019636	9.49002	1	143.05	-0.380048	MPG		TESK2	row_3638	0.00184592	0.0128238	10.0801	1	139.07	2.17211	TESK2
SPAG9	row_2566	0.00247492	0.019636	9.49263	1	143.05	1.10097	SPAG9		PRPF8	row_5366	0.00185767	0.0128908	10.0675	1	139.07	0.830418	PRPF8
GLRX5	row_2404	0.00247937	0.019636	9.48911	1	143.05	1.33057	GLRX5		ZNF644	row_2567	0.00186365	0.0129178	10.0612	1	139.07	0.828703	ZNF644
MFGE8	row_737	0.00254805	0.0201587	9.43562	1	143.05	2.34197	MFGE8		PTBP2	row_3602	0.00187709	0.0129963	10.047	1	139.07	1.46013	PTBP2
TMEM156	row_4641	0.00255882	0.0202225	9.42737	1	143.05	-0.578969	TMEM156		GSAP	row_5622	0.00187956	0.0129989	10.0444	1	139.07	1.06595	GSAP
NUPL2	row_3236	0.00263265	0.0207841	9.37175	1	143.05	0.660063	NUPL2		PPP4R3B	row_1141	0.00188542	0.0130248	10.0382	1	139.07	0.913397	PPP4R3B
BCL11B	row_7255	0.00265604	0.0209467	9.35446	1	143.05	3.73551	BCL11B		ZC3H11A	row_1910	0.00190018	0.0131121	10.0228	1	139.07	1.83322	ZC3H11A
CCNG2	row_934	0.00265898	0.0209479	9.3523	1	143.05	-0.656254	CCNG2		PPP2R1B	row_1081	0.00191279	0.0131843	10.0097	1	139.07	1.68005	PPP2R1B
SPSB1	row_1059	0.00266657	0.0209856	9.34673	1	143.05	1.91038	SPSB1		NEK7	row_5845	0.00193671	0.0133195	9.98516	1	139.07	0.983448	NEK7
LPAR6	row_2863	0.00267481	0.0210284	9.3407	1	143.05	-0.853475	LPAR6		EIF4G3	row_1857	0.0019348	0.0133195	9.98711	1	139.07	1.14606	EIF4G3
HACE1	row_3483	0.0026852	0.021088	9.33312	1	143.05	1.49763	HACE1		C18orf25	row_750	0.00194682	0.0133668	9.97488	1	139.07	1.26548	C18orf25
NEDD4	row_6209	0.00269526	0.0211448	9.32582	1	143.05	2.07304	NEDD4		NACC2	row_4426	0.00194792	0.0133668	9.97376	1	139.07	2.51032	NACC2
C1orf122	row_5773	0.0027082	0.021206	9.31647	1	143.05	0.901963	C1orf122		PAFAH1B1	row_5283	0.00196821	0.013476	9.9533	1	139.07	0.676901	PAFAH1B1
PNP	row_403	0.00270872	0.021206	9.31609	1	143.05	1.18675	PNP		MED14	row_734	0.00196665	0.013476	9.95486	1	139.07	1.44389	MED14
SPRY1	row_280	0.00273038	0.0213523	9.30054	1	143.05	0.692204	SPRY1		PVRIG	row_4191	0.00197918	0.0135361	9.94232	1	139.07	1.60919	PVRIG
LGALS3	row_6354	0.0027331	0.0213523	9.29859	1	143.05	1.52618	LGALS3		GSTM2	row_479	0.00199127	0.0135968	9.93031	1	139.07	1.23053	GSTM2
C17orf67	row_7009	0.00275761	0.0215214	9.28116	1	143.05	2.22671	C17orf67		XRCC2	row_3239	0.00199247	0.0135968	9.92912	1	139.07	4.25256	XRCC2
APMAP	row_3119	0.00276439	0.0215519	9.27637	1	143.05	0.580552	APMAP		ANAPC5	row_5379	0.00201115	0.0137092	9.9107	1	139.07	0.723903	ANAPC5
ZNF107	row_2908	0.00277771	0.0216332	9.26698	1	143.05	1.54845	ZNF107		PNRC1	row_051	0.00204545	0.0139275	9.87734	1	139.07	0.893755	PNRC1
GOT1	row_7312	0.00279471	0.0217205	9.25508	1	143.05	0.960992	GOT1		INPP5K	row_5402	0.00205343	0.013951	9.86966	1	139.07	0.987318	INPP5K
NARS2	row_5643	0.00279417	0.0217205	9.25545	1	143.05	1.13244	NARS2		TRIM56	row_2096	0.00205567	0.013951	9.86751	1	139.07	1.04803	TRIM56
SIAE	row_3645	0.00281802	0.0218564	9.23887	1	143.05	2.69384	SIAE		CYP51A1-AS1	row_5287	0.00205188	0.013951	9.87115	1	139.07	38.4551	CYP51A1-AS1
GIMAP1	row_5968	0.00282785	0.0218874	9.23207	1	143.05	-1.27712	GIMAP1		STARD9	row_3916	0.00206549	0.0140022	9.85812	1	139.07	1.96097	STARD9
APOL3	row_1408	0.00282613	0.0218874	9.23326	1	143.05	-0.962682	APOL3		AL135999.1	row_1170	0.00208982	0.0141516	9.83502	1	139.07	3.28107	AL135999.1
RGS1	row_043	0.00286286	0.0221127	9.20808	1	143.05	0.99469	RGS1		TUT7	row_2232	0.00210073	0.0142099	9.82476	1	139.07	0.990627	TUT7
BCAT1	row_3319	0.00286135	0.0221127	9.2091	1	143.05	2.59566	BCAT1		CPSF1	row_3109	0.00215945	0.014591	9.77045	1	139.07	1.25777	CPSF1
IGFBP7	row_080	0.00286946	0.0221409	9.20359	1	143.05	-0.841477	IGFBP7		NGLY1	row_4553	0.0021621	0.014593	9.76804	1	139.07	0.785542	NGLY1
ABCB5	row_1645	0.00287413	0.0221542	9.20041	1	143.05	-1.42576	ABCB5		CANX	row_1722	0.00216539	0.0145949	9.76504	1	139.07	0.702506	CANX
AFF4	row_2380	0.00288475	0.0222132	9.19322	1	143.05	0.70446	AFF4		SMC6	row_3857	0.00216711	0.0145949	9.76347	1	139.07	1.07483	SMC6
UBE2V1	row_399	0.00288879	0.0222215	9.19049	1	143.05	1.60682	UBE2V1		RELL2	row_2577	0.00217113	0.014606	9.75982	1	139.07	2.68559	RELL2
USP12	row_5289	0.00289387	0.0222377	9.18707	1	143.05	1.35835	USP12		CCDC144NL	row_3469	0.0022225	0.0149353	9.71379	1	139.07	2.80323	CCDC144NL
LTBP1	row_2067	0.00294239	0.0225874	9.15466	1	143.05	2.95257	LTBP1		ATAD3B	row_1139	0.00222615	0.0149436	9.71056	1	139.07	1.06739	ATAD3B
CTDP1	row_2762	0.00295035	0.0226254	9.14939	1	143.05	1.17675	CTDP1		ADIPOR2	row_2645	0.00223246	0.0149696	9.70499	1	139.07	0.966628	ADIPOR2
GAMT	row_7403	0.00296038	0.0226791	9.14278	1	143.05	0.734512	GAMT		MATN1-AS1	row_4683	0.00223632	0.0149792	9.7016	1	139.07	2.60654	MATN1-AS1
RPS6KA2	row_1385	0.00297928	0.0227542	9.13039	1	143.05	-0.996125	RPS6KA2		TRIM73	row_1793	0.00224618	0.015029	9.69294	1	139.07	2.02295	TRIM73
POLR3GL	row_5309	0.00297878	0.0227542	9.13071	1	143.05	-0.459225	POLR3GL		MLYCD	row_1731	0.00225434	0.0150672	9.68581	1	139.07	2.26421	MLYCD
MANBA	row_5271	0.00297495	0.0227542	9.13322	1	143.05	1.20163	MANBA		CTCF	row_2714	0.00226685	0.015127	9.67492	1	139.07	0.933525	CTCF
GPR146	row_1786	0.00301308	0.0229889	9.10841	1	143.05	-1.14657	GPR146		ELK3	row_1383	0.00226819	0.015127	9.67376	1	139.07	1.06472	ELK3
SOX4	row_171	0.0030244	0.0230519	9.10111	1	143.05	1.25712	SOX4		SKAP1	row_1832	0.00227877	0.0151802	9.66461	1	139.07	0.637854	SKAP1
RRN3	row_4287	0.00305726	0.0232787	9.08007	1	143.05	0.835062	RRN3		ARID1A	row_534	0.00228109	0.0151802	9.66261	1	139.07	1.0055	ARID1A
LRRC59	row_7290	0.00306336	0.0233015	9.07619	1	143.05	0.656138	LRRC59		METTL17	row_1923	0.00228855	0.0152134	9.65619	1	139.07	1.1258	METTL17
EIF3E	row_7119	0.00307444	0.0233384	9.06916	1	143.05	-0.35187	EIF3E		FAM76B	row_1559	0.00230686	0.0153186	9.64052	1	139.07	1.26351	FAM76B
PSMD11	row_3523	0.00307334	0.0233384	9.06986	1	143.05	0.662531	PSMD11		CEP350	row_6123	0.00232305	0.0153765	9.62678	1	139.07	0.884617	CEP350
AAGAB	row_2345	0.00313075	0.0237418	9.03385	1	143.05	0.883243	AAGAB		CEP192	row_3667	0.0023221	0.0153765	9.62758	1	139.07	1.48214	CEP192
WDR90	row_5740	0.00313735	0.0237678	9.02975	1	143.05	2.3267	WDR90		PPM1L	row_1248	0.00232243	0.0153765	9.6273	1	139.07	2.41064	PPM1L
CLN6	row_2619	0.00314232	0.0237814	9.02668	1	143.05	1.40188	CLN6		ANP32B	row_4820	0.00233718	0.0154225	9.61486	1	139.07	-0.52874	ANP32B
THOC3	row_5212	0.00314693	0.0237923	9.02383	1	143.05	0.753799	THOC3		DTX2	row_5425	0.0023375	0.0154225	9.61459	1	139.07	1.48509	DTX2
ZNF251	row_1692	0.00316342	0.0238929	9.01366	1	143.05	2.17258	ZNF251		HDGFL3	row_5264	0.00233669	0.0154225	9.61527	1	139.07	1.52909	HDGFL3
ANKRD9	row_6942	0.00317844	0.0239822	9.00445	1	143.05	1.82699	ANKRD9		AGO1	row_4049	0.00234344	0.0154452	9.6096	1	139.07	1.80094	AGO1
NOMO2	row_3891	0.00321377	0.0242244	8.98296	1	143.05	1.54669	NOMO2		MANBA	row_472	0.00234704	0.0154524	9.60659	1	139.07	1.39982	MANBA
ZNHIT1	row_4046	0.0032296	0.0243193	8.97341	1	143.05	-0.366073	ZNHIT1		PRAG1	row_5098	0.00236982	0.0155858	9.58761	1	139.07	2.04041	PRAG1
ZNRF1	row_4581	0.00327384	0.0246277	8.94697	1	143.05	1.00033	ZNRF1		MTR	row_2769	0.00238501	0.015669	9.57506	1	139.07	1.15875	MTR
MRPL17	row_7139	0.00331033	0.0248523	8.92545	1	143.05	0.693497	MRPL17		WASL	row_4264	0.00238964	0.0156826	9.57125	1	139.07	1.67172	WASL
KCNH4	row_4429	0.00330709	0.0248523	8.92735	1	143.05	3.28413	KCNH4		SMURF1	row_5758	0.00239348	0.0156912	9.5681	1	139.07	1.8542	SMURF1
ITGB2	row_706	0.00332235	0.0249028	8.91841	1	143.05	-0.569348	ITGB2		PPP6R3	row_3247	0.00242256	0.0158649	9.54439	1	139.07	1.04355	PPP6R3
HIST1H2AB	row_2272	0.00332369	0.0249028	8.91763	1	143.05	2.55049	HIST1H2AB		GAPVD1	row_3963	0.00247045	0.0161614	9.50597	1	139.07	1.17441	GAPVD1
GCDH	row_6106	0.00333092	0.0249321	8.91341	1	143.05	0.654657	GCDH		CTDSPL2	row_2751	0.00248576	0.0162443	9.49385	1	139.07	1.10152	CTDSPL2
METTL6	row_6508	0.0033615	0.0251358	8.89567	1	143.05	1.21263	METTL6		HNRNPAB	row_3383	0.00249827	0.0162916	9.484	1	139.07	0.878121	HNRNPAB
C1orf56	row_210	0.00339181	0.0253372	8.87825	1	143.05	-1.29999	C1orf56		C16orf72	row_2697	0.00249611	0.0162916	9.4857	1	139.07	0.941583	C16orf72
SEPT1	row_1657	0.00341351	0.0254739	8.86587	1	143.05	0.634788	SEPT1		CASP8	row_1670	0.00251865	0.0163968	9.46807	1	139.07	0.889394	CASP8
HDGFL3	row_7462	0.00342954	0.0255535	8.85678	1	143.05	0.93154	HDGFL3		NUP153	row_1338	0.00252238	0.0163968	9.46517	1	139.07	1.14795	NUP153
PRMT3	row_1124	0.00343098	0.0255535	8.85596	1	143.05	1.41654	PRMT3		PIAS2	row_2330	0.00251978	0.0163968	9.46719	1	139.07	1.25341	PIAS2
ZSCAN16-AS1	row_594	0.00343701	0.025573	8.85256	1	143.05	-0.697049	ZSCAN16-AS1		FAM13B	row_289	0.00252592	0.0164	9.46242	1	139.07	1.22439	FAM13B
CBX3	row_342	0.00346015	0.0256596	8.83954	1	143.05	0.48021	CBX3		IGHMBP2	row_2153	0.00252819	0.0164	9.46065	1	139.07	1.55738	IGHMBP2
TFG	row_1476	0.00346219	0.0256596	8.8384	1	143.05	0.531629	TFG		RAB11FIP1	row_329	0.00254054	0.0164628	9.4511	1	139.07	0.785483	RAB11FIP1
CDKN1A	row_208	0.00345393	0.0256596	8.84303	1	143.05	1.51675	CDKN1A		PARP8	row_5489	0.00256708	0.0165999	9.43073	1	139.07	0.760628	PARP8
COL6A2	row_3957	0.00346233	0.0256596	8.83832	1	143.05	2.72694	COL6A2		RBM4	row_5824	0.00256704	0.0165999	9.43076	1	139.07	0.930383	RBM4
RPL31	row_1192	0.00350694	0.0259645	8.81349	1	143.05	-0.494836	RPL31		ZNF91	row_949	0.00258851	0.0167086	9.41443	1	139.07	1.095	ZNF91
MT3	row_2369	0.00352494	0.0260721	8.80357	1	143.05	34.4604	MT3		NUFIP1	row_5149	0.0025893	0.0167086	9.41384	1	139.07	1.50797	NUFIP1
BIN1	row_3746	0.00354789	0.0261644	8.79099	1	143.05	-0.665252	BIN1		RING1	row_4825	0.00259902	0.0167538	9.4065	1	139.07	0.99294	RING1
SRSF11	row_4452	0.00354461	0.0261644	8.79278	1	143.05	0.274866	SRSF11		SPTLC2	row_1693	0.00260591	0.0167807	9.40131	1	139.07	1.11497	SPTLC2
DHRS4	row_3532	0.00354103	0.0261644	8.79474	1	143.05	1.08426	DHRS4		USP10	row_894	0.00261003	0.0167896	9.39822	1	139.07	1.03645	USP10
KDM1A	row_4738	0.00357272	0.0263216	8.77748	1	143.05	0.855498	KDM1A		FBXO44	row_2787	0.00261979	0.0168349	9.3909	1	139.07	1.25848	FBXO44
GNA14	row_5134	0.00358765	0.0263971	8.7694	1	143.05	-2.69953	GNA14		NADK	row_2619	0.00265907	0.0170695	9.36176	1	139.07	1.11209	NADK
FDX1	row_3405	0.00359	0.0263971	8.76813	1	143.05	0.625978	FDX1		RGPD8	row_1152	0.00267618	0.0171615	9.3492	1	139.07	2.13235	RGPD8
LIN9	row_2580	0.00359582	0.0264139	8.76499	1	143.05	2.46599	LIN9		SNX13	row_4003	0.00268309	0.0171879	9.34416	1	139.07	1.20499	SNX13
NCOA2	row_1719	0.00362519	0.0266037	8.74923	1	143.05	-0.804215	NCOA2		CRIP1	row_105	0.00268892	0.0171964	9.3399	1	139.07	0.973685	CRIP1
HIST2H2AB	row_1859	0.00364017	0.0266875	8.74124	1	143.05	2.23688	HIST2H2AB		GATD3B	row_1985	0.00268999	0.0171964	9.33913	1	139.07	1.68404	GATD3B
ANAPC4	row_5874	0.00364611	0.0267049	8.73809	1	143.05	1.36135	ANAPC4		MAPK13	row_1609	0.0027126	0.017323	9.32275	1	139.07	1.31056	MAPK13
NUDCD1	row_6423	0.00366946	0.0268497	8.72573	1	143.05	1.20151	NUDCD1		NEMP2	row_5899	0.00273299	0.0174352	9.30809	1	139.07	1.8679	NEMP2
RPL14	row_800	0.00373985	0.0273381	8.68895	1	143.05	-0.164505	RPL14		CRTC3	row_3913	0.00273946	0.0174584	9.30346	1	139.07	1.00916	CRTC3
DUSP4	row_847	0.00381027	0.0278257	8.65286	1	143.05	1.47777	DUSP4		HIST2H2AB	row_5025	0.00275459	0.0175367	9.29269	1	139.07	2.713	HIST2H2AB
REXO2	row_3660	0.00381755	0.0278518	8.64917	1	143.05	0.700665	REXO2		LCP1	row_1756	0.00279421	0.0177706	9.26477	1	139.07	0.482054	LCP1
ATP5MF	row_5305	0.00383127	0.0278976	8.64223	1	143.05	0.333586	ATP5MF		PAXX	row_3056	0.00282981	0.01796	9.24001	1	139.07	0.466989	PAXX
XRCC2	row_2561	0.00382991	0.0278976	8.64292	1	143.05	4.37824	XRCC2		TNFAIP3	row_038	0.00282946	0.01796	9.24026	1	139.07	0.822506	TNFAIP3
RPL37	row_1756	0.00384798	0.027965	8.63382	1	143.05	-0.258734	RPL37		IDS	row_1743	0.00283962	0.0180037	9.23325	1	139.07	0.780706	IDS
KRT86	row_097	0.00384745	0.027965	8.63408	1	143.05	1.00964	KRT86		ADAR	row_2112	0.00284605	0.018026	9.22883	1	139.07	0.783179	ADAR
ZFP62	row_3404	0.00387306	0.02812	8.62126	1	143.05	-1.35967	ZFP62		MKI67	row_4141	0.00286467	0.0181253	9.21609	1	139.07	1.91633	MKI67
PSMA3	row_5903	0.00397827	0.0288559	8.56947	1	143.05	0.616313	PSMA3		CBLB	row_4771	0.00287487	0.0181712	9.20914	1	139.07	0.771149	CBLB
DNM2	row_2342	0.00398534	0.0288792	8.56605	1	143.05	0.709789	DNM2		SMIM27	row_5490	0.00289999	0.018271	9.19215	1	139.07	-1.12547	SMIM27
CSPP1	row_1684	0.0040384	0.0292355	8.5405	1	143.05	0.936533	CSPP1		MRPL47	row_5318	0.00290548	0.018271	9.18846	1	139.07	-0.779937	MRPL47
FAS	row_1916	0.00405662	0.0293391	8.53181	1	143.05	1.40272	FAS		TOM1	row_5581	0.00289499	0.018271	9.19553	1	139.07	1.2104	TOM1
MHENCR	row_5237	0.0041155	0.0297363	8.50401	1	143.05	-0.893166	MHENCR		FAM199X	row_1886	0.00290272	0.018271	9.19032	1	139.07	1.45171	FAM199X
NAT10	row_6839	0.00414461	0.0299178	8.49041	1	143.05	0.881429	NAT10		PRMT3	row_2904	0.00290175	0.018271	9.19096	1	139.07	1.62697	PRMT3
MFSD14C	row_5653	0.00420931	0.0303556	8.46053	1	143.05	1.29084	MFSD14C		LDLR	row_794	0.00291695	0.0183059	9.18076	1	139.07	1.2092	LDLR
RBM25	row_1327	0.00425879	0.0306241	8.438	1	143.05	0.327797	RBM25		ATP7A	row_5229	0.00291485	0.0183059	9.18217	1	139.07	1.425	ATP7A
MYO1D	row_7274	0.00425573	0.0306241	8.43939	1	143.05	1.46731	MYO1D		RPS21	row_5709	0.00292417	0.0183257	9.17594	1	139.07	-0.366019	RPS21
IL2RA	row_2749	0.00425122	0.0306241	8.44143	1	143.05	1.8174	IL2RA		POLM	row_5629	0.00292606	0.0183257	9.17468	1	139.07	1.23694	POLM
DUSP2	row_015	0.00428799	0.0308045	8.42483	1	143.05	1.30451	DUSP2		RASA1	row_1334	0.00293653	0.0183727	9.1677	1	139.07	1.13314	RASA1
BIVM	row_4236	0.00432581	0.0310465	8.40791	1	143.05	-0.766417	BIVM		C4orf3	row_1133	0.0029569	0.0184814	9.15421	1	139.07	-0.515687	C4orf3
U2SURP	row_1285	0.00439731	0.0315295	8.37634	1	143.05	0.554368	U2SURP		SLC35E2B	row_1820	0.00296235	0.0184967	9.15061	1	139.07	1.16544	SLC35E2B
C6orf48	row_159	0.0044115	0.031601	8.37014	1	143.05	-0.70225	C6orf48		NIN	row_4644	0.00297656	0.0185666	9.14127	1	139.07	1.21716	NIN
LINC00539	row_6092	0.00442505	0.0316678	8.36423	1	143.05	0.915761	LINC00539		ANKH	row_5119	0.00300969	0.0187543	9.11967	1	139.07	1.57012	ANKH
EMP1	row_4010	0.00445091	0.0318225	8.35301	1	143.05	2.68818	EMP1		TTC14	row_1632	0.00301535	0.0187706	9.11601	1	139.07	0.86575	TTC14
RPS18	row_433	0.00448108	0.0320077	8.34001	1	143.05	-0.223178	RPS18		FGFBP2	row_322	0.00306036	0.0190316	9.08711	1	139.07	1.27628	FGFBP2
EGFL8	row_6009	0.0045899	0.0327227	8.29386	1	143.05	35.9195	EGFL8		ZNF569	row_2386	0.0030688	0.0190649	9.08174	1	139.07	2.06634	ZNF569
PTPN18	row_786	0.00461055	0.0328075	8.28522	1	143.05	0.802836	PTPN18		AMPD2	row_1674	0.00307319	0.019073	9.07895	1	139.07	1.35271	AMPD2
SPATA1	row_3951	0.00460847	0.0328075	8.28609	1	143.05	3.22261	SPATA1		TCEAL8	row_1294	0.00308041	0.0190985	9.07437	1	139.07	-1.14013	TCEAL8
ATF3	row_050	0.00462432	0.0328743	8.27949	1	143.05	1.10577	ATF3		DCAF8	row_5310	0.00309109	0.0191098	9.06763	1	139.07	1.01691	DCAF8
LY6E	row_1856	0.00465718	0.0330765	8.26588	1	143.05	0.617289	LY6E		KDM3A	row_1218	0.00309461	0.0191098	9.06541	1	139.07	1.04118	KDM3A
EPHA4	row_1975	0.004673	0.0331575	8.25936	1	143.05	-0.804716	EPHA4		POLRMT	row_4978	0.00308949	0.0191098	9.06864	1	139.07	1.48143	POLRMT
NCF4	row_6864	0.00469815	0.0333044	8.24905	1	143.05	2.12374	NCF4		TNRC18	row_354	0.00309181	0.0191098	9.06717	1	139.07	1.57182	TNRC18
C11orf98	row_2537	0.00474101	0.0335766	8.2316	1	143.05	2.08032	C11orf98		RB1-DT	row_2184	0.0031456	0.0194052	9.03355	1	139.07	3.29902	RB1-DT
DNM1L	row_1092	0.00475429	0.0336341	8.22622	1	143.05	0.631558	DNM1L		GNL3	row_1525	0.00316275	0.0194915	9.02296	1	139.07	0.889068	GNL3
NME4	row_2224	0.00475811	0.0336341	8.22468	1	143.05	0.787187	NME4		DCTN1	row_1889	0.0031694	0.019513	9.01887	1	139.07	1.11552	DCTN1
GPSM2	row_1452	0.0047884	0.0337846	8.21249	1	143.05	1.80764	GPSM2		SERINC1	row_2542	0.00317379	0.0195206	9.01617	1	139.07	0.795105	SERINC1
PERP	row_797	0.00478745	0.0337846	8.21287	1	143.05	2.11909	PERP		XPO4	row_1156	0.00317783	0.0195259	9.0137	1	139.07	1.20341	XPO4
KMT2D	row_1922	0.00482092	0.0339704	8.1995	1	143.05	-1.00941	KMT2D		NBAS	row_887	0.0032125	0.0197193	8.99256	1	139.07	1.27588	NBAS
ARHGAP18	row_3131	0.0048238	0.0339704	8.19835	1	143.05	0.966243	ARHGAP18		AOAH	row_213	0.00322092	0.0197513	8.98747	1	139.07	0.76459	AOAH
RNASE1	row_2149	0.00485867	0.0341839	8.18452	1	143.05	2.40649	RNASE1		ACAP2	row_850	0.00323176	0.0197982	8.98092	1	139.07	0.858742	ACAP2
CRIM1	row_980	0.00487193	0.0342451	8.17929	1	143.05	-1.26664	CRIM1		CXCR4	row_023	0.0032423	0.019843	8.97459	1	139.07	-0.974577	CXCR4
MRPL41	row_1001	0.00489413	0.0343689	8.17056	1	143.05	0.46977	MRPL41		KHDRBS1	row_501	0.0032668	0.0199731	8.95993	1	139.07	0.766089	KHDRBS1
SELENOK	row_335	0.00490757	0.034431	8.1653	1	143.05	-0.482819	SELENOK		ACTR8	row_1624	0.00327477	0.0200021	8.95519	1	139.07	1.43623	ACTR8
ENO3	row_3693	0.00492023	0.0344876	8.16036	1	143.05	2.5787	ENO3		MSN	row_542	0.00328802	0.0200631	8.94733	1	139.07	0.461748	MSN
C4orf46	row_1147	0.00493908	0.0345874	8.15302	1	143.05	1.65094	C4orf46		CDS2	row_5057	0.00329903	0.0201104	8.94083	1	139.07	1.04939	CDS2
LY9	row_1671	0.00497827	0.0348293	8.13786	1	143.05	-0.699462	LY9		MBNL1	row_1419	0.0033165	0.0201969	8.93055	1	139.07	0.576019	MBNL1
HIST1H4D	row_7356	0.00500136	0.0349582	8.12898	1	143.05	3.07063	HIST1H4D		CAB39	row_4521	0.00334505	0.0203324	8.91387	1	139.07	1.02981	CAB39
PARG	row_4438	0.00500707	0.0349656	8.12679	1	143.05	1.04969	PARG		DIP2B	row_3610	0.00336749	0.0204469	8.90087	1	139.07	1.37952	DIP2B
WASHC2A	row_3821	0.00502974	0.0350912	8.11813	1	143.05	1.05525	WASHC2A		ALG11	row_5401	0.00339087	0.0205686	8.88742	1	139.07	1.85019	ALG11
SEC22B	row_6759	0.00503461	0.0350925	8.11628	1	143.05	0.610666	SEC22B		TNKS	row_5336	0.00341033	0.0206663	8.87629	1	139.07	1.15853	TNKS
CKB	row_1878	0.00508186	0.035389	8.09837	1	143.05	2.10038	CKB		ALG10	row_3534	0.00341604	0.0206806	8.87304	1	139.07	2.52994	ALG10
HOPX	row_705	0.00509928	0.0354774	8.09181	1	143.05	-0.83261	HOPX		SMARCC1	row_678	0.00343292	0.0207624	8.86346	1	139.07	0.807614	SMARCC1
LINC00920	row_3314	0.00519196	0.0360698	8.0573	1	143.05	-1.52869	LINC00920		GPCPD1	row_341	0.00345854	0.0208969	8.84901	1	139.07	0.969951	GPCPD1
HIST1H4F	row_2088	0.00519405	0.0360698	8.05652	1	143.05	3.01262	HIST1H4F		SLC3A2	row_3170	0.00346924	0.0209002	8.84301	1	139.07	0.729126	SLC3A2
C9orf40	row_7058	0.005207	0.0361262	8.05176	1	143.05	1.73244	C9orf40		PICALM	row_5691	0.00346782	0.0209002	8.84381	1	139.07	0.768197	PICALM
AC089984.1	row_6065	0.00522653	0.0361931	8.04458	1	143.05	-39.9294	AC089984.1		MAPKAP1	row_2395	0.00346868	0.0209002	8.84332	1	139.07	1.14747	MAPKAP1
FMN1	row_3260	0.00524558	0.0361931	8.03762	1	143.05	-2.53839	FMN1		TBX21	row_185	0.00350039	0.021052	8.82565	1	139.07	1.29662	TBX21
TRAT1	row_2848	0.00523899	0.0361931	8.04002	1	143.05	-0.546378	TRAT1		HIST2H3D	row_3978	0.00350128	0.021052	8.82515	1	139.07	3.30932	HIST2H3D
DNAJC21	row_2030	0.00523365	0.0361931	8.04198	1	143.05	0.873377	DNAJC21		ODF2	row_5751	0.00351959	0.0211415	8.81502	1	139.07	1.02348	ODF2
PDE4A	row_2014	0.00524202	0.0361931	8.03892	1	143.05	1.38245	PDE4A		ANKRD13C	row_1428	0.00353794	0.0212311	8.80493	1	139.07	1.3078	ANKRD13C
AP3S2	row_487	0.00522423	0.0361931	8.04543	1	143.05	1.80749	AP3S2		TMEM94	row_4027	0.00354393	0.0212387	8.80164	1	139.07	1.47035	TMEM94
BICD1	row_3285	0.00525128	0.0361991	8.03554	1	143.05	1.19612	BICD1		CACTIN	row_2611	0.00354609	0.0212387	8.80046	1	139.07	1.87085	CACTIN
GPR132	row_3268	0.00526108	0.0362214	8.03197	1	143.05	-1.26182	GPR132		MFSD14A	row_606	0.00355829	0.0212911	8.79379	1	139.07	1.42443	MFSD14A
UNC93B1	row_2754	0.00527097	0.0362214	8.02837	1	143.05	-0.729388	UNC93B1		ZNF746	row_2444	0.00357634	0.0213783	8.78397	1	139.07	1.81735	ZNF746
PVT1	row_1640	0.00526842	0.0362214	8.0293	1	143.05	1.45468	PVT1		EXOSC10	row_2180	0.00358367	0.0214014	8.77999	1	139.07	1.23141	EXOSC10
MCTP2	row_2756	0.00527383	0.0362214	8.02733	1	143.05	1.65606	MCTP2		TUBGCP2	row_4911	0.00359414	0.0214233	8.77433	1	139.07	0.89876	TUBGCP2
NOP58	row_3344	0.00528042	0.0362335	8.02494	1	143.05	0.595269	NOP58		FBXO34	row_3748	0.00359429	0.0214233	8.77425	1	139.07	0.960755	FBXO34
NAPG	row_982	0.00532493	0.0365055	8.00887	1	143.05	0.948143	NAPG		GK5	row_1935	0.00360046	0.0214394	8.77092	1	139.07	0.929221	GK5
PMAIP1	row_430	0.00533555	0.0365449	8.00506	1	143.05	0.82792	PMAIP1		MTOR	row_1652	0.00361085	0.0214806	8.76533	1	139.07	1.37266	MTOR
SPON2	row_460	0.00537548	0.0367848	7.99079	1	143.05	-0.992596	SPON2		COG4	row_4877	0.00364408	0.0216573	8.74755	1	139.07	1.07794	COG4
PHLDB3	row_2058	0.00540911	0.0369812	7.97886	1	143.05	0.956501	PHLDB3		TRIP11	row_3701	0.00365147	0.0216804	8.74362	1	139.07	0.895083	TRIP11
LINC002481	row_3770	0.00547798	0.0373916	7.95466	1	143.05	-0.949917	LINC002481		SCRIB	row_5444	0.00366296	0.0217277	8.73753	1	139.07	1.97773	SCRIB
UBXN4	row_2061	0.00548409	0.0373916	7.95253	1	143.05	0.424095	UBXN4		RASSF4	row_3656	0.00366727	0.0217324	8.73525	1	139.07	1.34793	RASSF4
B4GALNT1	row_187	0.00548188	0.0373916	7.9533	1	143.05	2.04782	B4GALNT1		FAF2	row_3644	0.00370787	0.0219519	8.71389	1	139.07	1.12435	FAF2
RBBP6	row_353	0.00551036	0.0375365	7.94339	1	143.05	0.676947	RBBP6		AC005837.1	row_3104	0.00371947	0.0219994	8.70784	1	139.07	2.72049	AC005837.1
ARL4A	row_200	0.00553076	0.0376413	7.93633	1	143.05	-0.552304	ARL4A		ATP10D	row_2040	0.00372526	0.0220126	8.70482	1	139.07	1.36292	ATP10D
NOP56	row_3652	0.00554173	0.0376818	7.93254	1	143.05	0.573111	NOP56		DMAC2	row_2026	0.00377223	0.0222501	8.68054	1	139.07	-1.18954	DMAC2
AC009005.1	row_6381	0.00556315	0.0377931	7.92517	1	143.05	2.37992	AC009005.1		SLC7A6	row_1190	0.00377268	0.0222501	8.68031	1	139.07	1.19724	SLC7A6
KATNA1	row_4916	0.00557032	0.0378076	7.9227	1	143.05	0.917888	KATNA1		SNRPB2	row_2758	0.00378059	0.0222597	8.67624	1	139.07	-0.588054	SNRPB2
SLC41A1	row_1344	0.00559391	0.0379334	7.91463	1	143.05	0.98227	SLC41A1		UPP1	row_4626	0.00378401	0.0222597	8.67449	1	139.07	0.759608	UPP1
PHB	row_5135	0.00559972	0.0379385	7.91265	1	143.05	0.305284	PHB		LCP2	row_615	0.00378512	0.0222597	8.67393	1	139.07	0.818567	LCP2
AP001347.1	row_4460	0.00560857	0.0379642	7.90963	1	143.05	37.5856	AP001347.1		KAT6A	row_1909	0.00381587	0.0224191	8.65825	1	139.07	0.872858	KAT6A
MPZL2	row_5006	0.00567493	0.0383787	7.88715	1	143.05	1.00387	MPZL2		SPTLC1	row_4402	0.00382662	0.0224395	8.6528	1	139.07	1.0819	SPTLC1
USP37	row_1893	0.00572563	0.0386867	7.87017	1	143.05	1.09102	USP37		SLC12A7	row_3349	0.00382351	0.0224395	8.65437	1	139.07	1.88196	SLC12A7
VDR	row_7013	0.00577673	0.0389968	7.85321	1	143.05	2.1102	VDR		SIDT2	row_3648	0.00383237	0.0224519	8.64989	1	139.07	1.67741	SIDT2
KHDRBS1	row_807	0.00581175	0.039198	7.84167	1	143.05	0.585556	KHDRBS1		HBG1	row_638	0.0038369	0.0224572	8.6476	1	139.07	3.34763	HBG1
GBP5	row_1041	0.00581782	0.0392037	7.83968	1	143.05	0.723727	GBP5		RUNX3	row_965	0.00384431	0.0224792	8.64387	1	139.07	0.582315	RUNX3
IMPA2	row_4222	0.00582677	0.0392287	7.83674	1	143.05	1.19888	IMPA2		AC011446.2	row_4303	0.00385221	0.0225041	8.63989	1	139.07	4.03443	AC011446.2
LRRC25	row_4599	0.00590441	0.0397158	7.81149	1	143.05	1.7407	LRRC25		SKIL	row_290	0.00386302	0.0225459	8.63446	1	139.07	0.857251	SKIL
ZAP70	row_804	0.00596628	0.0400959	7.79161	1	143.05	0.686821	ZAP70		SHOC2	row_3823	0.00387884	0.0226168	8.62655	1	139.07	0.864523	SHOC2
B4GALT3	row_5221	0.00602842	0.0404773	7.77185	1	143.05	0.690843	B4GALT3		ZNF84	row_4677	0.00389243	0.0226746	8.61978	1	139.07	1.3918	ZNF84
G3BP2	row_2317	0.00608296	0.040807	7.75468	1	143.05	0.543898	G3BP2		MPND	row_3764	0.00391317	0.0227739	8.60949	1	139.07	2.00287	MPND
SMARCA4	row_2189	0.00610126	0.0408931	7.74896	1	143.05	0.625816	SMARCA4		TXNRD1	row_3744	0.00392344	0.0228122	8.60441	1	139.07	0.991088	TXNRD1
ADCY3	row_6782	0.00611729	0.040964	7.74396	1	143.05	3.19985	ADCY3		ENOSF1	row_3072	0.00392999	0.0228287	8.60119	1	139.07	0.992996	ENOSF1
PDZD2	row_1326	0.00618051	0.0411482	7.72437	1	143.05	-0.876957	PDZD2		ARHGAP12	row_2591	0.00393631	0.022844	8.59807	1	139.07	1.26821	ARHGAP12
KIAA2026	row_4121	0.0061832	0.0411482	7.72354	1	143.05	-0.771135	KIAA2026		GZMK	row_094	0.00396943	0.0230145	8.58186	1	139.07	-0.714413	GZMK
EVI2A	row_1190	0.00615518	0.0411482	7.73219	1	143.05	-0.71792	EVI2A		INPP1	row_349	0.00399681	0.0231297	8.56856	1	139.07	1.12456	INPP1
CXCR5	row_4023	0.0061742	0.0411482	7.72632	1	143.05	-0.613877	CXCR5		RTEL1	row_5548	0.00399476	0.0231297	8.56955	1	139.07	3.37886	RTEL1
ETFB	row_3304	0.00618315	0.0411482	7.72356	1	143.05	0.54047	ETFB		CDK13	row_2780	0.0040676	0.0235173	8.53461	1	139.07	0.894482	CDK13
DNAJB1	row_009	0.00616196	0.0411482	7.7301	1	143.05	0.956578	DNAJB1		PIBF1	row_1625	0.00408104	0.023573	8.52822	1	139.07	1.20491	PIBF1
ADAM19	row_3521	0.0061683	0.0411482	7.72814	1	143.05	1.25581	ADAM19		MCEE	row_5259	0.00408866	0.0235949	8.52462	1	139.07	1.51293	MCEE
CKAP5	row_1936	0.00622049	0.0413596	7.71209	1	143.05	0.82862	CKAP5		PGP	row_3408	0.00409998	0.0236381	8.51927	1	139.07	1.69755	PGP
SLC19A2	row_4933	0.00628933	0.0417803	7.69114	1	143.05	1.20535	SLC19A2		TTBK2	row_3876	0.00411627	0.0237099	8.51161	1	139.07	1.78996	TTBK2
PHC2	row_1646	0.00630727	0.0418254	7.68572	1	143.05	-0.787346	PHC2		SOAT1	row_1266	0.00412984	0.0237658	8.50525	1	139.07	1.13629	SOAT1
BCKDHA	row_1259	0.00630269	0.0418254	7.6871	1	143.05	1.50691	BCKDHA		MAPK14	row_3802	0.00413851	0.0237935	8.5012	1	139.07	0.969339	MAPK14
EIF2AK3	row_1139	0.00636678	0.0421827	7.66784	1	143.05	1.67425	EIF2AK3		SLC35A1	row_4243	0.00414593	0.023814	8.49773	1	139.07	1.68219	SLC35A1
N4BP2L2	row_2484	0.00638446	0.0422253	7.66257	1	143.05	-0.438771	N4BP2L2		E4F1	row_4039	0.00415395	0.0238379	8.494	1	139.07	1.32318	E4F1
SLC25A33	row_957	0.00638313	0.0422253	7.66296	1	143.05	1.03297	SLC25A33		RNF31	row_1287	0.00416593	0.0238844	8.48843	1	139.07	2.38664	RNF31
CEP192	row_6818	0.00642547	0.0424217	7.65039	1	143.05	1.073	CEP192		THOP1	row_1349	0.00417567	0.023918	8.48392	1	139.07	1.38564	THOP1
RAD50	row_4167	0.00642181	0.0424217	7.65147	1	143.05	1.50412	RAD50		TPT1	row_161	0.00419419	0.0240018	8.47537	1	139.07	-0.420746	TPT1
S1PR3	row_2997	0.00643273	0.0424323	7.64824	1	143.05	-2.01478	S1PR3		TTC17	row_6037	0.00420394	0.0240353	8.47089	1	139.07	0.884897	TTC17
TRDC	row_019	0.00646106	0.0425816	7.63988	1	143.05	0.783195	TRDC		ATP8A1	row_1154	0.00425312	0.0242715	8.44843	1	139.07	0.926152	ATP8A1
U2AF1	row_302	0.00647195	0.042616	7.63668	1	143.05	1.36242	U2AF1		ZFYVE26	row_1981	0.00426665	0.0243262	8.4423	1	139.07	2.30633	ZFYVE26
VPS26A	row_6237	0.00654277	0.043025	7.61598	1	143.05	0.61889	VPS26A		SMCR5	row_6098	0.00429131	0.0243543	8.43117	1	139.07	-34.6323	SMCR5
ST3GAL4	row_4769	0.00654554	0.043025	7.61518	1	143.05	1.84906	ST3GAL4		CD27	row_605	0.0042763	0.0243543	8.43793	1	139.07	-1.3696	CD27
RPS23	row_213	0.00659134	0.0432881	7.60192	1	143.05	-0.178691	RPS23		WASHC2A	row_806	0.00428287	0.0243543	8.43497	1	139.07	1.25488	WASHC2A
ASCC3	row_5326	0.00661849	0.0434105	7.59411	1	143.05	0.852865	ASCC3		JAK2	row_345	0.00428343	0.0243543	8.43472	1	139.07	1.66627	JAK2
TIMM10B	row_2679	0.00662155	0.0434105	7.59323	1	143.05	1.06084	TIMM10B		AC092683.1	row_1342	0.00428913	0.0243543	8.43215	1	139.07	2.05755	AC092683.1
LTBR	row_3173	0.00662804	0.0434151	7.59137	1	143.05	2.10616	LTBR		NECTIN1	row_4628	0.00429616	0.0243594	8.42899	1	139.07	39.2094	NECTIN1
RPS6KA3	row_1076	0.00670193	0.0438608	7.57031	1	143.05	-0.430997	RPS6KA3		CLK4	row_833	0.00432265	0.0244422	8.41712	1	139.07	0.861792	CLK4
HNRNPH2	row_1387	0.00671446	0.0439045	7.56676	1	143.05	-0.74071	HNRNPH2		IL1RAP	row_1699	0.00431942	0.0244422	8.41856	1	139.07	2.26266	IL1RAP
CCDC47	row_2813	0.00673278	0.0439859	7.56159	1	143.05	0.826001	CCDC47		ANKRD26	row_784	0.00433052	0.0244624	8.41361	1	139.07	1.32084	ANKRD26
SLC25A30	row_3166	0.00674418	0.0440221	7.55837	1	143.05	-1.47321	SLC25A30		CEBPB	row_691	0.00433416	0.0244624	8.41199	1	139.07	1.54454	CEBPB
UCHL5	row_4187	0.00675919	0.0440817	7.55415	1	143.05	0.757117	UCHL5		MT2A	row_189	0.00434232	0.0244861	8.40836	1	139.07	-0.841971	MT2A
LNPK	row_4067	0.00678119	0.0441867	7.54798	1	143.05	0.92238	LNPK		ZNF141	row_3374	0.00437937	0.0246509	8.39197	1	139.07	1.65786	ZNF141
TSNAX	row_846	0.00681573	0.0443732	7.53833	1	143.05	-0.933964	TSNAX		ITGAX	row_982	0.00437953	0.0246509	8.3919	1	139.07	1.9788	ITGAX
NUDCD2	row_2856	0.00682916	0.0444221	7.5346	1	143.05	0.480575	NUDCD2		SMIM30	row_3016	0.00442263	0.0248586	8.37301	1	139.07	-1.79237	SMIM30
ZNF777	row_4627	0.00683931	0.0444496	7.53178	1	143.05	35.657	ZNF777		YLPM1	row_2960	0.0044245	0.0248586	8.37219	1	139.07	1.16415	YLPM1
FBXL14	row_7051	0.00688065	0.0446795	7.52034	1	143.05	32.5557	FBXL14		LRRC37A3	row_3285	0.00443314	0.0248845	8.36843	1	139.07	2.94493	LRRC37A3
WAPL	row_6417	0.00689166	0.0447123	7.51731	1	143.05	-0.518697	WAPL		IKZF3	row_390	0.00446176	0.0250224	8.35602	1	139.07	0.763208	IKZF3
SPECC1L	row_5638	0.00696519	0.0451114	7.49717	1	143.05	0.899966	SPECC1L		GTPBP1	row_931	0.00449549	0.0251718	8.3415	1	139.07	0.764119	GTPBP1
HIST1H2BI	row_6963	0.00696363	0.0451114	7.49759	1	143.05	33.7889	HIST1H2BI		VEGFB	row_3549	0.00449657	0.0251718	8.34104	1	139.07	2.27434	VEGFB
NFKB1	row_497	0.00700282	0.0452958	7.48695	1	143.05	0.549816	NFKB1		FP671120.3	row_125	0.00451426	0.0252479	8.33347	1	139.07	1.96565	FP671120.3
SNIP1	row_5316	0.00700575	0.0452958	7.48615	1	143.05	1.03111	SNIP1		AUP1	row_2303	0.00452254	0.0252485	8.32994	1	139.07	0.563586	AUP1
GALNT2	row_7461	0.00703017	0.0453956	7.47955	1	143.05	0.797857	GALNT2		SUPT7L	row_2372	0.00452174	0.0252485	8.33028	1	139.07	0.905847	SUPT7L
ADTRP	row_643	0.0070333	0.0453956	7.47871	1	143.05	1.60385	ADTRP		MYO1D	row_3993	0.00452847	0.0252587	8.32742	1	139.07	3.36212	MYO1D
TMEM107	row_2720	0.00704089	0.0454056	7.47666	1	143.05	0.748696	TMEM107		VPS13B	row_3125	0.00457018	0.0254453	8.30975	1	139.07	1.1926	VPS13B
CD3G	row_1860	0.00709013	0.0456838	7.46345	1	143.05	-1.11259	CD3G		AL353708.3	row_5411	0.00456708	0.0254453	8.31106	1	139.07	3.24415	AL353708.3
CYP 20.00	row_2103	0.00710914	0.0457298	7.45837	1	143.05	-0.864007	CYP 20.00		NOTCH1	row_804	0.00459038	0.0255348	8.30125	1	139.07	1.1312	NOTCH1
KLF3	row_652	0.00711556	0.0457298	7.45666	1	143.05	-0.723299	KLF3		LCOR	row_751	0.00462905	0.0257267	8.2851	1	139.07	1.05132	LCOR
PCOLCE	row_3165	0.00711179	0.0457298	7.45767	1	143.05	1.03806	PCOLCE		ZNF646	row_3413	0.00463861	0.0257566	8.28113	1	139.07	2.01373	ZNF646
TC2N	row_2220	0.00717182	0.0460519	7.44173	1	143.05	-0.518969	TC2N		PDE8A	row_511	0.00466698	0.0258909	8.26938	1	139.07	1.78611	PDE8A
RER1	row_3608	0.00721481	0.0462883	7.43041	1	143.05	0.413394	RER1		IQCG	row_4937	0.00467338	0.025903	8.26674	1	139.07	2.00205	IQCG
M6PR	row_1022	0.00722701	0.0463018	7.42721	1	143.05	-0.401008	M6PR		SUSD1	row_1899	0.00468164	0.0259255	8.26335	1	139.07	1.77241	SUSD1
HK2	row_6076	0.00722925	0.0463018	7.42662	1	143.05	1.9373	HK2		ZNF462	row_2218	0.00472252	0.0261285	8.24661	1	139.07	4.13712	ZNF462
IGSF8	row_4208	0.00724019	0.0463153	7.42376	1	143.05	1.10845	IGSF8		PHACTR4	row_5050	0.00473319	0.0261361	8.24227	1	139.07	1.05857	PHACTR4
RNASEL	row_4546	0.00724372	0.0463153	7.42283	1	143.05	1.68826	RNASEL		ANKIB1	row_1036	0.00473298	0.0261361	8.24235	1	139.07	1.1762	ANKIB1
CALCOCO1	row_4942	0.00726737	0.0463874	7.41666	1	143.05	-0.851052	CALCOCO1		RAB3GAP1	row_3500	0.00473661	0.0261361	8.24088	1	139.07	1.66455	RAB3GAP1
STRN	row_6911	0.0072634	0.0463874	7.41769	1	143.05	0.867979	STRN		DDX5	row_1556	0.00474764	0.0261632	8.2364	1	139.07	0.433585	DDX5
PRDM2	row_6896	0.00729523	0.0465257	7.40941	1	143.05	0.747597	PRDM2		USP7	row_1404	0.00475001	0.0261632	8.23544	1	139.07	1.09983	USP7
EIF4A1	row_3863	0.00730235	0.0465315	7.40756	1	143.05	0.505228	EIF4A1		AL391244.3	row_4780	0.00476501	0.0262225	8.22937	1	139.07	39.4217	AL391244.3
CCL5	row_138	0.00733968	0.0467297	7.39791	1	143.05	1.2793	CCL5		INTS1	row_3330	0.00476972	0.026225	8.22747	1	139.07	1.25464	INTS1
GPR35	row_1522	0.0073793	0.0469421	7.38771	1	143.05	1.00445	GPR35		PCNX4	row_2281	0.00486931	0.0267487	8.18773	1	139.07	0.832467	PCNX4
MESP1	row_5980	0.00743584	0.0472617	7.37326	1	143.05	1.55072	MESP1		NCAPD2	row_2278	0.0049015	0.0268777	8.17506	1	139.07	1.40508	NCAPD2
GPAT4	row_2389	0.00745264	0.0473284	7.36899	1	143.05	0.902397	GPAT4		AC018410.1	row_4587	0.00490089	0.0268777	8.1753	1	139.07	39.4297	AC018410.1
ALDOA	row_100	0.00751662	0.0476137	7.35281	1	143.05	0.934646	ALDOA		IGF2BP2	row_3093	0.00495419	0.0271425	8.15451	1	139.07	0.915941	IGF2BP2
BAMBI	row_165	0.00751527	0.0476137	7.35315	1	143.05	1.68355	BAMBI		STX1A	row_5965	0.00496344	0.027169	8.15093	1	139.07	2.31134	STX1A
AC058791.1	row_5005	0.00751241	0.0476137	7.35388	1	143.05	1.93993	AC058791.1		YPEL5	row_280	0.0049944	0.0273142	8.13898	1	139.07	0.644472	YPEL5
MIB1	row_4487	0.00754269	0.0477047	7.34626	1	143.05	-0.695321	MIB1		GIT1	row_3511	0.00500293	0.0273367	8.1357	1	139.07	1.72316	GIT1
SUCO	row_5530	0.00754465	0.0477047	7.34577	1	143.05	0.777857	SUCO		SEL1L	row_1671	0.00501706	0.0273896	8.13028	1	139.07	1.09122	SEL1L
ULBP3	row_6262	0.00755006	0.0477047	7.34442	1	143.05	32.4035	ULBP3		CLCN3	row_4331	0.00504656	0.0275263	8.11902	1	139.07	1.02124	CLCN3
NOL9	row_6969	0.00756135	0.0477358	7.34159	1	143.05	0.96457	NOL9		NDUFA2	row_3353	0.00505823	0.0275426	8.11458	1	139.07	-0.534625	NDUFA2
CREG1	row_465	0.00757765	0.0477985	7.33752	1	143.05	1.53118	CREG1		RAP1GAP2	row_954	0.00505848	0.0275426	8.11449	1	139.07	1.25637	RAP1GAP2
C12orf57	row_1621	0.00762646	0.0480109	7.32537	1	143.05	0.534103	C12orf57		INTS6	row_873	0.00506362	0.0275463	8.11254	1	139.07	0.828006	INTS6
BTG3	row_1991	0.00763694	0.0480109	7.32278	1	143.05	0.623017	BTG3		RPL36AL	row_1354	0.00507532	0.0275856	8.10811	1	139.07	-0.395443	RPL36AL
SLC2A3	row_075	0.00762857	0.0480109	7.32485	1	143.05	0.739961	SLC2A3		RNF220	row_1155	0.00508076	0.0275908	8.10605	1	139.07	1.26873	RNF220
RNASEK	row_294	0.00763234	0.0480109	7.32391	1	143.05	1.16993	RNASEK		GOLGA1	row_2712	0.00510788	0.0277137	8.09583	1	139.07	1.56483	GOLGA1
GADD45B	row_065	0.00766763	0.0481635	7.31519	1	143.05	0.788365	GADD45B		KIAA0753	row_3810	0.0051455	0.0278933	8.08175	1	139.07	1.90061	KIAA0753
CRIP1	row_104	0.00767532	0.0481714	7.3133	1	143.05	0.958793	CRIP1		DNAJC3	row_2178	0.0051743	0.0280248	8.07103	1	139.07	0.750006	DNAJC3
SLC20A1	row_483	0.0077273	0.0484571	7.30054	1	143.05	0.724652	SLC20A1		MICALL2	row_4610	0.00520969	0.0281917	8.05796	1	139.07	4.12526	MICALL2
PNMT	row_3024	0.00774963	0.0485566	7.29508	1	143.05	-1.42881	PNMT		TRG-AS1	row_4956	0.00525161	0.0283869	8.04258	1	139.07	-1.5221	TRG-AS1
GATAD2A	row_3005	0.00778079	0.0487111	7.2875	1	143.05	0.698791	GATAD2A		GPHN	row_1379	0.00525956	0.0283869	8.03968	1	139.07	1.28733	GPHN
TNFRSF1B	row_1763	0.00779007	0.0487285	7.28525	1	143.05	0.827167	TNFRSF1B		ERF	row_2446	0.00526453	0.0283889	8.03787	1	139.07	1.40605	ERF
FAAH	row_7177	0.0078091	0.0488068	7.28064	1	143.05	35.2335	FAAH		TMC6	row_4642	0.00528353	0.0284665	8.03096	1	139.07	0.64917	TMC6
RSRP1	row_4516	0.00783257	0.0488721	7.27496	1	143.05	0.411672	RSRP1		GRAMD1A	row_2034	0.00532686	0.0286749	8.0153	1	139.07	0.903367	GRAMD1A
PRELID2	row_6319	0.00782813	0.0488721	7.27604	1	143.05	1.15466	PRELID2		AL033528.2	row_4732	0.00541365	0.0291167	7.98432	1	139.07	2.46594	AL033528.2
ANKLE2	row_4515	0.00788115	0.0491343	7.26328	1	143.05	0.892204	ANKLE2		PSEN1	row_1676	0.00543062	0.0291825	7.97833	1	139.07	1.07876	PSEN1
IRF9	row_3436	0.00790452	0.0492391	7.25769	1	143.05	-1.56117	IRF9		LINC01504	row_3712	0.00544233	0.02922	7.9742	1	139.07	1.85179	LINC01504
NDUFV2	row_2744	0.00792364	0.0493173	7.25313	1	143.05	0.346365	NDUFV2		COG6	row_4793	0.00548988	0.0294497	7.95753	1	139.07	1.49778	COG6
EXTL2	row_2621	0.00794577	0.049414	7.24786	1	143.05	1.29054	EXTL2		DENND6A	row_4828	0.00549975	0.0294769	7.9541	1	139.07	1.13395	DENND6A
NDUFS5	row_1485	0.0080789	0.0502003	7.21649	1	143.05	0.229202	NDUFS5		CD320	row_710	0.00551109	0.0295121	7.95015	1	139.07	1.01851	CD320
HIST2H2AC	row_2084	0.00812161	0.0503787	7.20654	1	143.05	1.08358	HIST2H2AC		AL021368.2	row_4580	0.00552516	0.0295617	7.94527	1	139.07	2.66183	AL021368.2
HIST1H1E	row_105	0.00812191	0.0503787	7.20647	1	143.05	1.74882	HIST1H1E		EZR	row_2219	0.00554132	0.0296226	7.93967	1	139.07	0.658669	EZR
RBM14-RBM4	row_6768	0.00812777	0.0503787	7.20511	1	143.05	35.2313	RBM14-RBM4		MAFG	row_1406	0.00560332	0.029928	7.91838	1	139.07	1.86188	MAFG
PLA2G6	row_3568	0.00816326	0.0505569	7.19689	1	143.05	-1.01586	PLA2G6		LINC00685	row_4987	0.00563665	0.030054	7.90703	1	139.07	-34.4506	LINC00685
E2F4	row_2602	0.00817068	0.0505611	7.19518	1	143.05	0.760433	E2F4		GTPBP6	row_1430	0.0056338	0.030054	7.90799	1	139.07	1.25668	GTPBP6
NECTIN2	row_1801	0.00818033	0.0505791	7.19295	1	143.05	1.03307	NECTIN2		SLC20A1	row_645	0.005651	0.0301045	7.90216	1	139.07	0.790344	SLC20A1
POU4F1	row_5864	0.00820378	0.0506823	7.18755	1	143.05	-4.28011	POU4F1		IPO9	row_1635	0.00569209	0.0302711	7.8883	1	139.07	1.3022	IPO9
ITGA4	row_523	0.00827461	0.0510778	7.17134	1	143.05	0.780881	ITGA4		CHAF1A	row_2520	0.00568755	0.0302711	7.88982	1	139.07	1.70147	CHAF1A
CISD1	row_2990	0.00833914	0.0513916	7.15669	1	143.05	0.649048	CISD1		LRRC24	row_4352	0.0056987	0.0302802	7.88608	1	139.07	39.6874	LRRC24
DENND6B	row_7170	0.00833342	0.0513916	7.15798	1	143.05	1.84352	DENND6B		EIF4A3	row_4362	0.00570509	0.030288	7.88393	1	139.07	0.69808	EIF4A3
UROD	row_1816	0.00835982	0.0514767	7.15202	1	143.05	0.570104	UROD		IRF2BP2	row_2228	0.00572353	0.0303598	7.87776	1	139.07	0.84847	IRF2BP2
QSOX1	row_2376	0.00839262	0.051634	7.14464	1	143.05	0.942786	QSOX1		ABHD14A	row_4359	0.00575421	0.0304963	7.86754	1	139.07	-3.74435	ABHD14A
GOLGA8B	row_1240	0.00839912	0.051634	7.14318	1	143.05	1.03327	GOLGA8B		TIFA	row_338	0.00581454	0.0307896	7.8476	1	139.07	-1.20139	TIFA
AES	row_3000	0.00841692	0.051701	7.13919	1	143.05	-0.418385	AES		SLC6A6	row_5340	0.00582677	0.0308279	7.84358	1	139.07	1.2553	SLC6A6
GNL3	row_2102	0.00843194	0.0517509	7.13583	1	143.05	0.526805	GNL3		MLST8	row_5676	0.00583691	0.0308551	7.84025	1	139.07	1.03779	MLST8
RPL38	row_305	0.00847123	0.0519495	7.12707	1	143.05	-0.384386	RPL38		SELPLG	row_3375	0.00589224	0.0310835	7.82223	1	139.07	0.746279	SELPLG
ALDH7A1	row_7405	0.00849959	0.0520808	7.12077	1	143.05	1.64307	ALDH7A1		RALGDS	row_1380	0.00589523	0.0310835	7.82125	1	139.07	0.949013	RALGDS
TTC38	row_3935	0.00852401	0.0521878	7.11537	1	143.05	0.895534	TTC38		ATG13	row_2915	0.00591627	0.0311412	7.81445	1	139.07	1.0296	ATG13
PDE9A	row_1126	0.00855353	0.0523258	7.10886	1	143.05	1.17649	PDE9A		C7orf26	row_2196	0.00591489	0.0311412	7.81489	1	139.07	1.34269	C7orf26
CDK12	row_3137	0.00856712	0.0523424	7.10587	1	143.05	0.66359	CDK12		PTBP3	row_4892	0.00595445	0.0312887	7.80216	1	139.07	0.739907	PTBP3
LINC01679	row_6444	0.0085702	0.0523424	7.10519	1	143.05	2.97908	LINC01679		ZMAT1	row_2840	0.00597905	0.0313913	7.79428	1	139.07	2.18168	ZMAT1
ARL4D	row_1885	0.00864764	0.0527724	7.08825	1	143.05	1.66373	ARL4D		NPIPA8	row_2881	0.00598495	0.0313955	7.7924	1	139.07	5.29703	NPIPA8
GALK1	row_2831	0.00868293	0.0529447	7.08058	1	143.05	0.885284	GALK1		PSIP1	row_3419	0.0060018	0.0314572	7.78703	1	139.07	0.792036	PSIP1
HMGCR	row_4975	0.00873067	0.0531925	7.07026	1	143.05	1.13426	HMGCR		VILL	row_3725	0.00606609	0.0317671	7.76669	1	139.07	1.49804	VILL
CD38	row_461	0.0088257	0.0537279	7.04989	1	143.05	1.66257	CD38		ZNF791	row_3005	0.00607663	0.0317953	7.76337	1	139.07	0.817385	ZNF791
KDSR	row_3636	0.00895543	0.0544734	7.02245	1	143.05	0.611286	KDSR		ZNF808	row_435	0.0060905	0.0318409	7.75902	1	139.07	1.61909	ZNF808
ROMO1	row_1457	0.00898313	0.0545093	7.01664	1	143.05	0.328412	ROMO1		TRAT1	row_3506	0.00610387	0.0318838	7.75484	1	139.07	-0.933738	TRAT1
ARHGEF39	row_2469	0.00898145	0.0545093	7.01699	1	143.05	1.05701	ARHGEF39		CFAP97	row_4428	0.0061267	0.031976	7.74771	1	139.07	0.852338	CFAP97
CCDC134	row_2037	0.00898254	0.0545093	7.01676	1	143.05	1.37577	CCDC134		FP236383.2	row_207	0.0061392	0.0320141	7.74382	1	139.07	1.84224	FP236383.2
CREBZF	row_5294	0.00902884	0.0547424	7.0071	1	143.05	0.689857	CREBZF		WDR75	row_4813	0.00617198	0.0321579	7.73366	1	139.07	1.25756	WDR75
HMGB3	row_6587	0.00909137	0.055077	6.99412	1	143.05	0.685099	HMGB3		MTRNR2L8	row_077	0.00618555	0.0322014	7.72947	1	139.07	2.77453	MTRNR2L8
GAPVD1	row_3576	0.00914284	0.0552994	6.98352	1	143.05	0.635409	GAPVD1		CD46	row_5221	0.00619177	0.0322066	7.72755	1	139.07	0.841628	CD46
HACD1	row_4976	0.00913663	0.0552994	6.98479	1	143.05	1.86718	HACD1		SIMC1	row_3232	0.00623138	0.0323853	7.71539	1	139.07	1.70842	SIMC1
HTATSF1	row_3558	0.0091505	0.0553012	6.98194	1	143.05	0.479927	HTATSF1		AP1M1	row_4538	0.00623915	0.0323984	7.71301	1	139.07	0.834774	AP1M1
GADD45GIP1	row_1276	0.00920487	0.055561	6.97081	1	143.05	0.37174	GADD45GIP1		AC136475.9	row_667	0.00624991	0.0324048	7.70973	1	139.07	-4.02639	AC136475.9
AMT	row_5613	0.00920831	0.055561	6.97011	1	143.05	2.23106	AMT		FP236383.3	row_261	0.00625089	0.0324048	7.70943	1	139.07	1.8128	FP236383.3
EP400	row_3950	0.00927183	0.0558544	6.9572	1	143.05	0.764327	EP400		PITPNM1	row_4154	0.0062696	0.0324745	7.70373	1	139.07	1.40081	PITPNM1
CD300LF	row_3520	0.00926856	0.0558544	6.95786	1	143.05	3.59597	CD300LF		MGAT5	row_2318	0.00627939	0.0324979	7.70075	1	139.07	1.41026	MGAT5
LTC4S	row_599	0.00933676	0.0562004	6.94409	1	143.05	-0.558187	LTC4S		CEP120	row_1608	0.00628738	0.032512	7.69833	1	139.07	1.61466	CEP120
CCDC174	row_4233	0.00936355	0.0563164	6.93872	1	143.05	-0.725418	CCDC174		RND1	row_2121	0.00629404	0.0325192	7.69631	1	139.07	-3.34743	RND1
DDIT3	row_2269	0.00940224	0.0565039	6.93098	1	143.05	0.693763	DDIT3		USP46	row_1027	0.00629931	0.0325192	7.69471	1	139.07	1.97223	USP46
WSB1	row_325	0.00942882	0.0566182	6.92568	1	143.05	0.61902	WSB1		TCF12	row_2584	0.00636798	0.0328462	7.67405	1	139.07	1.11889	TCF12
CCNJL	row_4281	0.00948863	0.0569318	6.91381	1	143.05	2.24559	CCNJL		HLA-DQB1	row_1004	0.0063763	0.0328616	7.67156	1	139.07	2.16671	HLA-DQB1
IQGAP3	row_3571	0.00952829	0.0571241	6.90598	1	143.05	3.28653	IQGAP3		PTPN11	row_1963	0.00640373	0.0329755	7.66338	1	139.07	0.973755	PTPN11
LINC00299	row_348	0.00954806	0.0571641	6.9021	1	143.05	-0.644085	LINC00299		RABEP2	row_3026	0.00642878	0.0330769	7.65594	1	139.07	0.995107	RABEP2
GPR137B	row_3656	0.00955022	0.0571641	6.90167	1	143.05	1.39888	GPR137B		SOD1	row_184	0.00645648	0.0331807	7.64775	1	139.07	-0.712673	SOD1
SLC9A3R2	row_4346	0.00960931	0.0574719	6.8901	1	143.05	2.21904	SLC9A3R2		NUP205	row_3268	0.00645972	0.0331807	7.64679	1	139.07	1.60659	NUP205
GRK6	row_1636	0.00961964	0.0574879	6.88809	1	143.05	1.0424	GRK6		LEXM	row_3873	0.00647796	0.0332467	7.64142	1	139.07	40.901	LEXM
CTNNB1	row_261	0.00963314	0.0575145	6.88546	1	143.05	-0.720368	CTNNB1		TBL3	row_2407	0.00651172	0.0333922	7.63152	1	139.07	1.30188	TBL3
HIST1H2BL	row_4631	0.00963942	0.0575145	6.88423	1	143.05	3.26851	HIST1H2BL		SRRT	row_5078	0.00652799	0.03342	7.62677	1	139.07	0.801787	SRRT
FN3KRP	row_4685	0.00966865	0.057643	6.87856	1	143.05	0.741359	FN3KRP		SGSH	row_674	0.0065278	0.03342	7.62682	1	139.07	1.53649	SGSH
NGRN	row_863	0.00968032	0.0576667	6.8763	1	143.05	1.20574	NGRN		CUX1	row_1942	0.00654275	0.0334401	7.62247	1	139.07	0.947565	CUX1
THAP3	row_5171	0.00970031	0.05774	6.87243	1	143.05	1.05583	THAP3		SULT1A3	row_5570	0.00654042	0.0334401	7.62315	1	139.07	2.12258	SULT1A3
BSCL2	row_4837	0.00992133	0.0590087	6.83021	1	143.05	1.38807	BSCL2		OSBPL9	row_2650	0.00658171	0.0336114	7.61117	1	139.07	0.868304	OSBPL9
ITK	row_6144	0.0099439	0.0590493	6.82595	1	143.05	0.608052	ITK		CCDC15	row_3124	0.00662249	0.0337534	7.59941	1	139.07	2.84876	CCDC15
ST20-MTHFS	row_7164	0.0099406	0.0590493	6.82657	1	143.05	3.38712	ST20-MTHFS		FCER1A	row_2815	0.00662593	0.0337534	7.59842	1	139.07	5.24721	FCER1A
FLNB	row_1665	0.00999263	0.0592448	6.81679	1	143.05	-0.642623	FLNB		GSR	row_1852	0.0066651	0.0339249	7.5872	1	139.07	1.16554	GSR
LAMP1	row_1538	0.00998554	0.0592448	6.81812	1	143.05	0.738937	LAMP1		SLC1A5	row_2724	0.00675599	0.0343592	7.56143	1	139.07	1.25129	SLC1A5
TPM4	row_632	0.0100077	0.0592872	6.81398	1	143.05	0.366917	TPM4		ZBTB25	row_1397	0.00678377	0.034472	7.55363	1	139.07	1.03772	ZBTB25
PMS1	row_1274	0.0100198	0.0593121	6.81171	1	143.05	0.946356	PMS1		SIRT7	row_2880	0.00680736	0.0345067	7.54703	1	139.07	0.879663	SIRT7
TFIP11	row_5243	0.0101358	0.0599513	6.79016	1	143.05	1.01545	TFIP11		COL6A2	row_788	0.00680478	0.0345067	7.54775	1	139.07	1.27463	COL6A2
SERPINE1	row_568	0.0101802	0.0601668	6.78198	1	143.05	2.66883	SERPINE1		LMTK2	row_2700	0.00680671	0.0345067	7.54721	1	139.07	1.82551	LMTK2
RORC	row_286	0.010217	0.0603369	6.77522	1	143.05	-0.519571	RORC		FBXL5	row_1049	0.00684871	0.0346878	7.53551	1	139.07	0.937115	FBXL5
CENPS	row_2549	0.0102423	0.0604386	6.77059	1	143.05	1.93563	CENPS		CARNMT1	row_2530	0.00686907	0.0347371	7.52987	1	139.07	1.1578	CARNMT1
TP53INP1	row_996	0.0102649	0.0604398	6.76647	1	143.05	-1.17938	TP53INP1		NPIPB12	row_3321	0.00686971	0.0347371	7.52969	1	139.07	1.79463	NPIPB12
AC007952.4	row_233	0.0102518	0.0604398	6.76886	1	143.05	-1.06627	AC007952.4		RHBDF2	row_3664	0.00687972	0.0347474	7.52693	1	139.07	0.969116	RHBDF2
RBM12	row_2052	0.0102748	0.0604398	6.76468	1	143.05	-0.720676	RBM12		DHX8	row_796	0.00688301	0.0347474	7.52602	1	139.07	1.08416	DHX8
AC008035.1	row_5632	0.0102715	0.0604398	6.76527	1	143.05	35.9953	AC008035.1		ZNF592	row_941	0.00690428	0.0348263	7.52015	1	139.07	1.45366	ZNF592
PCGF2	row_966	0.0103306	0.0605784	6.75453	1	143.05	-2.63881	PCGF2		VEZT	row_2513	0.00692909	0.0348659	7.51333	1	139.07	0.976265	VEZT
MINK1	row_4252	0.0103122	0.0605784	6.75788	1	143.05	1.04183	MINK1		ZFAND3	row_4007	0.00692664	0.0348659	7.51401	1	139.07	1.10447	ZFAND3
AC022706.1	row_6789	0.010315	0.0605784	6.75736	1	143.05	2.56244	AC022706.1		ZFHX3	row_2179	0.00692832	0.0348659	7.51355	1	139.07	1.64117	ZFHX3
DCUN1D3	row_6193	0.0103279	0.0605784	6.75503	1	143.05	2.67147	DCUN1D3		FLNB	row_829	0.0069654	0.03502	7.5034	1	139.07	1.11682	FLNB
ZNF555	row_4582	0.0103798	0.0608193	6.74565	1	143.05	37.2073	ZNF555		ELOVL5	row_1046	0.00698819	0.035106	7.4972	1	139.07	0.618228	ELOVL5
UVRAG	row_1444	0.0103892	0.0608266	6.74396	1	143.05	0.788117	UVRAG		DTX3	row_2379	0.0070005	0.0351392	7.49385	1	139.07	1.32822	DTX3
YPEL5	row_215	0.0104172	0.060943	6.73893	1	143.05	-0.525834	YPEL5		POLR2L	row_3578	0.00702934	0.0352553	7.48604	1	139.07	-0.590412	POLR2L
DHRS12	row_2991	0.0105916	0.0619153	6.70788	1	143.05	1.27225	DHRS12		C5orf24	row_1172	0.0070663	0.0354118	7.47608	1	139.07	0.878892	C5orf24
TRMT10C	row_6607	0.0106334	0.0621111	6.70053	1	143.05	0.597398	TRMT10C		CLTB	row_1509	0.00707989	0.0354133	7.47244	1	139.07	0.722145	CLTB
BIK	row_2460	0.0106547	0.0621869	6.69679	1	143.05	-1.12223	BIK		MBNL2	row_281	0.0070775	0.0354133	7.47308	1	139.07	1.08363	MBNL2
DYNC1H1	row_7160	0.010675	0.0622571	6.69323	1	143.05	0.57793	DYNC1H1		LINC00299	row_3296	0.00708382	0.0354133	7.47138	1	139.07	1.87035	LINC00299
GNLY	row_714	0.0106848	0.0622656	6.69153	1	143.05	2.9489	GNLY		ARHGAP45	row_803	0.00709358	0.0354335	7.46877	1	139.07	0.71803	ARHGAP45
SCLY	row_2493	0.0107103	0.0623659	6.68707	1	143.05	0.914846	SCLY		PCSK7	row_5493	0.00712692	0.0354949	7.45986	1	139.07	0.629881	PCSK7
TOP3B	row_4705	0.0108697	0.0632452	6.65948	1	143.05	1.66769	TOP3B		ALG12	row_2177	0.00711889	0.0354949	7.462	1	139.07	1.11382	ALG12
Z93241.1	row_788	0.0108929	0.0633311	6.6555	1	143.05	0.891107	Z93241.1		ABR	row_2887	0.0071289	0.0354949	7.45934	1	139.07	1.20665	ABR
AC111182.1	row_3960	0.0109574	0.0636338	6.64448	1	143.05	-1.98332	AC111182.1		NOL6	row_2892	0.0071124	0.0354949	7.46373	1	139.07	2.04092	NOL6
AMMECR1L	row_2886	0.010962	0.0636338	6.64371	1	143.05	1.42198	AMMECR1L		ME2	row_4655	0.00714021	0.0355225	7.45633	1	139.07	0.719368	ME2
BMP2K	row_4266	0.0110053	0.0638357	6.63635	1	143.05	1.10993	BMP2K		SBK1	row_6063	0.0071549	0.035567	7.45242	1	139.07	1.45429	SBK1
ELK3	row_3255	0.0110264	0.0639087	6.63277	1	143.05	-0.456581	ELK3		CPT1A	row_4286	0.00716692	0.035587	7.44924	1	139.07	1.31903	CPT1A
PRDX2	row_4149	0.0110516	0.0640053	6.62852	1	143.05	0.217703	PRDX2		LRIG2	row_5752	0.00717047	0.035587	7.4483	1	139.07	1.50381	LRIG2
HBEGF	row_4835	0.0110642	0.0640291	6.62638	1	143.05	1.47228	HBEGF		GOLGA8A	row_1567	0.00723251	0.035866	7.43195	1	139.07	1.19049	GOLGA8A
RFX7	row_5011	0.011127	0.0641452	6.61582	1	143.05	-1.1125	RFX7		BTBD7	row_5535	0.00725009	0.0359243	7.42734	1	139.07	1.20353	BTBD7
LPIN2	row_1295	0.0110975	0.0641452	6.62078	1	143.05	0.703062	LPIN2		ACTRT3	row_3535	0.00740067	0.036641	7.38835	1	139.07	-37.8559	ACTRT3
TSPYL2	row_275	0.0111018	0.0641452	6.62006	1	143.05	0.81478	TSPYL2		TNFRSF10A	row_1308	0.00747315	0.036911	7.36988	1	139.07	1.4635	TNFRSF10A
PLOD3	row_4806	0.0111176	0.0641452	6.61741	1	143.05	0.883927	PLOD3		GPR25	row_2874	0.00747271	0.036911	7.36999	1	139.07	1.59777	GPR25
RIOK3	row_1769	0.0111731	0.0643116	6.60812	1	143.05	0.60554	RIOK3		TPM2	row_3354	0.00746322	0.036911	7.3724	1	139.07	2.16504	TPM2
SLC25A25	row_1094	0.0111705	0.0643116	6.60855	1	143.05	1.26343	SLC25A25		NECAP1	row_5293	0.00755456	0.0372833	7.34934	1	139.07	0.836876	NECAP1
TRGC2	row_1068	0.0113386	0.0652142	6.58071	1	143.05	-0.882618	TRGC2		IRF7	row_1795	0.00761774	0.037535	7.33357	1	139.07	0.788152	IRF7
AC105052.3	row_5063	0.0113721	0.0653569	6.57521	1	143.05	3.48681	AC105052.3		ZSCAN29	row_2676	0.00761197	0.037535	7.335	1	139.07	2.07921	ZSCAN29
PPME1	row_1140	0.0114051	0.0654903	6.56981	1	143.05	1.02043	PPME1		WDR47	row_1104	0.00766467	0.0377361	7.32193	1	139.07	1.32831	WDR47
AL390728.5	row_1953	0.0114128	0.0654903	6.56855	1	143.05	1.84402	AL390728.5		BLM	row_3728	0.00772533	0.0380045	7.30701	1	139.07	1.44364	BLM
APEX2	row_2179	0.0114383	0.0655865	6.56439	1	143.05	0.812996	APEX2		ELF2	row_4176	0.00773705	0.0380318	7.30414	1	139.07	0.75374	ELF2
RPS16	row_794	0.011467	0.0656524	6.55971	1	143.05	-0.255156	RPS16		DGKQ	row_4505	0.00778744	0.038249	7.29185	1	139.07	1.4571	DGKQ
CARS2	row_6406	0.0114673	0.0656524	6.55968	1	143.05	0.868881	CARS2		ARL8A	row_5933	0.00782493	0.038372	7.28276	1	139.07	1.31317	ARL8A
AKR7A2	row_2265	0.0115133	0.0658657	6.55221	1	143.05	0.34182	AKR7A2		PPAT	row_1825	0.00782086	0.038372	7.28374	1	139.07	1.39026	PPAT
CYCS	row_201	0.0115533	0.0660439	6.54576	1	143.05	-0.464441	CYCS		ZHX2	row_4539	0.00784479	0.0384388	7.27796	1	139.07	1.08182	ZHX2
THAP7	row_1715	0.0115676	0.0660608	6.54346	1	143.05	0.742748	THAP7		NUP98	row_1957	0.00791212	0.0386774	7.2618	1	139.07	0.952936	NUP98
C15orf48	row_2274	0.0115827	0.0660608	6.54103	1	143.05	4.56298	C15orf48		SMG5	row_3322	0.00791026	0.0386774	7.26224	1	139.07	1.10068	SMG5
KIAA1211	row_7102	0.0115775	0.0660608	6.54185	1	143.05	35.1079	KIAA1211		NDST2	row_1407	0.00791228	0.0386774	7.26176	1	139.07	2.17561	NDST2
MBNL2	row_334	0.0116599	0.0664507	6.52866	1	143.05	1.17503	MBNL2		DNAJC13	row_3035	0.00792481	0.038708	7.25876	1	139.07	1.30287	DNAJC13
SNRNP70	row_6902	0.0116812	0.0665216	6.52526	1	143.05	0.294454	SNRNP70		MZF1	row_5680	0.00793688	0.0387362	7.25589	1	139.07	1.1437	MZF1
HSPA14	row_6450	0.0117245	0.0666541	6.51836	1	143.05	1.08745	HSPA14		EVI2B	row_839	0.00795804	0.0388088	7.25085	1	139.07	-1.18975	EVI2B
SLFN12L	row_727	0.0117234	0.0666541	6.51855	1	143.05	1.11296	SLFN12L		LRCH1	row_1271	0.00799053	0.0389365	7.24315	1	139.07	1.22432	LRCH1
AC004839.1	row_7224	0.0117311	0.0666541	6.51732	1	143.05	35.2711	AC004839.1		ATL2	row_2143	0.00799904	0.0389472	7.24113	1	139.07	1.48036	ATL2
UAP1	row_760	0.0117579	0.0667558	6.51307	1	143.05	0.944121	UAP1		TRAP1	row_3008	0.00805789	0.0392028	7.22727	1	139.07	0.985528	TRAP1
OGA	row_554	0.0117668	0.0667559	6.51166	1	143.05	-0.45304	OGA		ARHGAP30	row_6120	0.00809287	0.0393419	7.21909	1	139.07	0.61241	ARHGAP30
HERC3	row_7159	0.0118543	0.0672015	6.49787	1	143.05	-0.904851	HERC3		ZMPSTE24	row_4033	0.00814465	0.0395625	7.20703	1	139.07	1.19455	ZMPSTE24
RAD51	row_6933	0.0118871	0.0673365	6.49273	1	143.05	33.7091	RAD51		XIAP	row_4598	0.00818841	0.0396191	7.19691	1	139.07	0.928728	XIAP
ARL6IP1	row_783	0.0119849	0.067805	6.47749	1	143.05	0.565808	ARL6IP1		TFDP1	row_2290	0.00818121	0.0396191	7.19857	1	139.07	1.00866	TFDP1
ANKRD36B	row_1561	0.011997	0.067805	6.47563	1	143.05	1.6582	ANKRD36B		SEC24C	row_3775	0.00818108	0.0396191	7.1986	1	139.07	1.02695	SEC24C
AC083880.1	row_2190	0.0119929	0.067805	6.47625	1	143.05	1.81758	AC083880.1		GALNT2	row_1180	0.00816775	0.0396191	7.20168	1	139.07	1.13152	GALNT2
MIR4458HG	row_3062	0.012038	0.0678322	6.46928	1	143.05	-1.05238	MIR4458HG		HOOK2	row_4464	0.00818556	0.0396191	7.19757	1	139.07	1.17291	HOOK2
GMIP	row_1906	0.0120308	0.0678322	6.47039	1	143.05	1.05433	GMIP		SUPV3L1	row_3962	0.00822269	0.0397538	7.18902	1	139.07	1.00406	SUPV3L1
ABHD11	row_1130	0.0120193	0.0678322	6.47217	1	143.05	1.23468	ABHD11		ENO1	row_336	0.00823975	0.039805	7.1851	1	139.07	-0.607879	ENO1
NPW	row_2793	0.0120217	0.0678322	6.4718	1	143.05	35.1583	NPW		KLF13	row_2566	0.00826096	0.0398763	7.18025	1	139.07	0.834369	KLF13
SLC27A3	row_6098	0.0120499	0.0678487	6.46744	1	143.05	1.26894	SLC27A3		VPS26B	row_1701	0.00828689	0.0399078	7.17433	1	139.07	1.11404	VPS26B
ERG28	row_4105	0.0121336	0.0681397	6.45457	1	143.05	0.527264	ERG28		PWP2	row_2377	0.00828035	0.0399078	7.17582	1	139.07	1.60055	PWP2
FKBP11	row_5563	0.012115	0.0681397	6.45742	1	143.05	0.534239	FKBP11		AC027290.1	row_4764	0.00828241	0.0399078	7.17535	1	139.07	2.23956	AC027290.1
MAPRE2	row_597	0.0121392	0.0681397	6.45371	1	143.05	0.804329	MAPRE2		MRPS18C	row_5559	0.00830653	0.0399451	7.16986	1	139.07	-0.819239	MRPS18C
PCBP3	row_5788	0.012147	0.0681397	6.45251	1	143.05	1.22438	PCBP3		MTHFR	row_2421	0.00831407	0.0399451	7.16814	1	139.07	1.62841	MTHFR
C1QC	row_3235	0.0121307	0.0681397	6.45501	1	143.05	2.42516	C1QC		TRERF1	row_1291	0.0083081	0.0399451	7.1695	1	139.07	1.63292	TRERF1
SF3A2	row_2056	0.0121577	0.0681485	6.45088	1	143.05	0.604148	SF3A2		ACAD11	row_1138	0.0083268	0.0399751	7.16526	1	139.07	2.39784	ACAD11
EIF4A3	row_671	0.0123117	0.0689603	6.42749	1	143.05	0.559209	EIF4A3		CEP250	row_4867	0.00834926	0.0400518	7.16017	1	139.07	1.05633	CEP250
RTEL1	row_7421	0.0124267	0.0695524	6.41022	1	143.05	3.02519	RTEL1		EPG5	row_3727	0.00840644	0.0402948	7.14728	1	139.07	0.92313	EPG5
BCL11A	row_2688	0.0124685	0.0697342	6.40399	1	143.05	3.47421	BCL11A		MAPK8IP3	row_1803	0.00842304	0.040343	7.14356	1	139.07	1.27605	MAPK8IP3
NCAM1	row_2142	0.0124935	0.0698223	6.40026	1	143.05	1.55367	NCAM1		ZNF407	row_3195	0.00851026	0.0407291	7.12412	1	139.07	1.41814	ZNF407
SLC33A1	row_2792	0.0125144	0.0698346	6.39717	1	143.05	-1.16301	SLC33A1		GRASP	row_415	0.00853357	0.040809	7.11896	1	139.07	1.21135	GRASP
NEMP1	row_4082	0.0125104	0.0698346	6.39775	1	143.05	1.35808	NEMP1		TBC1D23	row_3917	0.00855138	0.0408625	7.11503	1	139.07	1.05706	TBC1D23
RASA3	row_1553	0.0125363	0.0699053	6.39391	1	143.05	-1.03323	RASA3		POFUT2	row_1020	0.00856808	0.0409106	7.11135	1	139.07	1.3148	POFUT2
MCAT	row_2557	0.0125725	0.070044	6.38857	1	143.05	0.980637	MCAT		C1RL	row_665	0.00857963	0.0409341	7.10881	1	139.07	1.80122	C1RL
NPTX2	row_4247	0.0125799	0.070044	6.38747	1	143.05	36.1701	NPTX2		CSK	row_528	0.00862142	0.0410496	7.09965	1	139.07	0.682665	CSK
NAV1	row_2231	0.012596	0.0700817	6.38509	1	143.05	-1.0644	NAV1		CREBBP	row_4751	0.00863713	0.0410496	7.09621	1	139.07	0.804721	CREBBP
REEP4	row_5647	0.0126198	0.070162	6.38159	1	143.05	0.890975	REEP4		MAPKAPK2	row_4578	0.00863337	0.0410496	7.09703	1	139.07	0.884416	MAPKAPK2
APEH	row_3411	0.0126807	0.0704482	6.37267	1	143.05	0.809732	APEH		CRTC2	row_834	0.00862719	0.0410496	7.09838	1	139.07	1.08647	CRTC2
MBOAT7	row_1435	0.0127145	0.0705837	6.36773	1	143.05	0.704311	MBOAT7		HEATR6	row_3105	0.00861163	0.0410496	7.10179	1	139.07	2.03097	HEATR6
SYNJ2BP	row_6462	0.0127693	0.0708146	6.35974	1	143.05	-1.17663	SYNJ2BP		DCAF1	row_5610	0.0086668	0.041159	7.08975	1	139.07	1.36842	DCAF1
COPB2	row_2635	0.0127938	0.0708146	6.35618	1	143.05	0.62573	COPB2		HIST2H3C	row_2556	0.00869864	0.0412784	7.08283	1	139.07	3.99869	HIST2H3C
CDK17	row_2519	0.0127893	0.0708146	6.35685	1	143.05	1.0476	CDK17		RNF165	row_3167	0.00871078	0.0413042	7.0802	1	139.07	1.37794	RNF165
PVR	row_6961	0.0127821	0.0708146	6.35789	1	143.05	1.19939	PVR		C1QC	row_4367	0.00872118	0.0413218	7.07796	1	139.07	2.61917	C1QC
RCSD1	row_950	0.012804	0.0708188	6.3547	1	143.05	-0.38211	RCSD1		ABCB8	row_4399	0.0087545	0.0414478	7.07077	1	139.07	1.33327	ABCB8
TADA2B	row_2054	0.0128902	0.0712426	6.34227	1	143.05	-1.26861	TADA2B		OGT	row_3528	0.00876889	0.0414841	7.06767	1	139.07	0.69382	OGT
ARHGAP33	row_3487	0.0129062	0.0712789	6.33996	1	143.05	1.74134	ARHGAP33		BLVRB	row_356	0.00883277	0.0417223	7.05399	1	139.07	2.04006	BLVRB
DCUN1D5	row_5035	0.0129593	0.0714667	6.33235	1	143.05	0.535558	DCUN1D5		DYNLRB1	row_1921	0.00885203	0.0417813	7.04989	1	139.07	-0.666786	DYNLRB1
IRF7	row_588	0.0129527	0.0714667	6.3333	1	143.05	0.796816	IRF7		ADD1	row_5705	0.00896865	0.0422671	7.02524	1	139.07	0.706067	ADD1
TNFAIP8L2	row_6776	0.0129884	0.0715488	6.32819	1	143.05	-1.13745	TNFAIP8L2		EFHD2	row_453	0.00897568	0.0422679	7.02376	1	139.07	0.600343	EFHD2
TMIGD2	row_6108	0.0129933	0.0715488	6.3275	1	143.05	-0.30629	TMIGD2		DIS3L2	row_892	0.00900879	0.0423915	7.01683	1	139.07	1.11025	DIS3L2
AL121820.1	row_6547	0.0130435	0.0717726	6.32035	1	143.05	34.0032	AL121820.1		GPBP1L1	row_4074	0.0090291	0.0424274	7.01259	1	139.07	0.873335	GPBP1L1
HSPH1	row_042	0.0131096	0.0720838	6.31097	1	143.05	0.989308	HSPH1		ELP1	row_1679	0.00903018	0.0424274	7.01237	1	139.07	1.3697	ELP1
RNMT	row_3920	0.0131399	0.0721971	6.3067	1	143.05	0.488499	RNMT		PDE1C	row_3769	0.0090729	0.0425957	7.00348	1	139.07	1.32756	PDE1C
MEX3B	row_1661	0.013176	0.0723424	6.30162	1	143.05	1.2423	MEX3B		NUTM2B-AS1	row_1350	0.0090801	0.0425971	7.00199	1	139.07	0.788139	NUTM2B-AS1
LRBA	row_708	0.0132373	0.072573	6.29301	1	143.05	-0.564451	LRBA		POLR2K	row_840	0.00913442	0.042625	6.99076	1	139.07	-0.602973	POLR2K
PLA2G16	row_4088	0.0132335	0.072573	6.29355	1	143.05	0.968672	PLA2G16		MCL1	row_104	0.00912973	0.042625	6.99173	1	139.07	0.590231	MCL1
CDKN2D	row_915	0.0132721	0.0727108	6.28815	1	143.05	0.896282	CDKN2D		PHF6	row_3153	0.00913194	0.042625	6.99127	1	139.07	0.980248	PHF6
HIST1H4I	row_5814	0.0133758	0.0732254	6.27374	1	143.05	2.28349	HIST1H4I		TLE3	row_5135	0.00910616	0.042625	6.99659	1	139.07	1.04021	TLE3
SH2D2A	row_260	0.0134005	0.0733067	6.27033	1	143.05	1.45468	SH2D2A		SIN3B	row_4985	0.00911548	0.042625	6.99467	1	139.07	1.17366	SIN3B
C10orf105	row_6140	0.0134279	0.0734032	6.26654	1	143.05	-37.7922	C10orf105		FBXL17	row_3930	0.00912431	0.042625	6.99285	1	139.07	1.69743	FBXL17
PIGV	row_6717	0.0135364	0.0739426	6.25164	1	143.05	-0.751833	PIGV		ATP9A	row_3363	0.00909851	0.042625	6.99818	1	139.07	2.57091	ATP9A
SPATA13	row_5441	0.0135602	0.0740183	6.2484	1	143.05	1.64075	SPATA13		WRN	row_1479	0.00915085	0.0426694	6.98738	1	139.07	1.20039	WRN
RHOXF1	row_5866	0.0136204	0.074293	6.2402	1	143.05	-35.0078	RHOXF1		NSMCE3	row_936	0.00917235	0.0427374	6.98297	1	139.07	0.912223	NSMCE3
ST6GALNAC6	row_7453	0.0136405	0.0743485	6.23747	1	143.05	1.34561	ST6GALNAC6		AREL1	row_4202	0.00918105	0.0427456	6.98118	1	139.07	1.25737	AREL1
AP1M1	row_3917	0.0136541	0.0743685	6.23563	1	143.05	0.591836	AP1M1		MAIP1	row_2190	0.00919051	0.0427574	6.97925	1	139.07	1.17195	MAIP1
CTR9	row_2233	0.0136952	0.0745384	6.23007	1	143.05	0.609506	CTR9		ANGEL2	row_3110	0.00922238	0.0428733	6.97273	1	139.07	1.08659	ANGEL2
ITGB1BP1	row_2080	0.0137884	0.0749915	6.21752	1	143.05	0.587944	ITGB1BP1		USP14	row_3946	0.00926003	0.042999	6.96507	1	139.07	0.802867	USP14
GATM	row_2828	0.0138073	0.0750399	6.21498	1	143.05	3.34403	GATM		FOXJ3	row_3095	0.00926336	0.042999	6.96439	1	139.07	1.06607	FOXJ3
CD70	row_4197	0.0138409	0.0751676	6.2105	1	143.05	2.42164	CD70		LRRC75A	row_2972	0.00936527	0.0434114	6.94382	1	139.07	-3.20453	LRRC75A
RIF1	row_1074	0.0138611	0.075223	6.2078	1	143.05	0.474559	RIF1		FCHSD1	row_4030	0.00938036	0.0434114	6.94079	1	139.07	1.28365	FCHSD1
DTNB	row_3852	0.0138784	0.0752622	6.2055	1	143.05	0.811047	DTNB		NFIC	row_1554	0.00937438	0.0434114	6.94199	1	139.07	1.43014	NFIC
TP63	row_5086	0.0140012	0.0758736	6.18921	1	143.05	-1.8511	TP63		JMJD7-PLA2G4B	row_5584	0.00937432	0.0434114	6.942	1	139.07	4.01975	JMJD7-PLA2G4B
KPNA3	row_5030	0.0140515	0.0760362	6.18258	1	143.05	0.590115	KPNA3		DSE	row_5191	0.00939108	0.0434285	6.93864	1	139.07	1.7005	DSE
IL22	row_5211	0.0140505	0.0760362	6.18272	1	143.05	4.2559	IL22		MEGF9	row_903	0.00945474	0.0436901	6.92595	1	139.07	2.13071	MEGF9
SLC16A14	row_2931	0.0140729	0.0760899	6.17977	1	143.05	-1.34243	SLC16A14		APC	row_1267	0.00948651	0.0438041	6.91964	1	139.07	1.03361	APC
PTGS2	row_322	0.0140817	0.0760899	6.17861	1	143.05	1.42013	PTGS2		CST3	row_128	0.0096326	0.0444454	6.89093	1	139.07	1.76159	CST3
RARG	row_327	0.0140943	0.0761033	6.17696	1	143.05	-0.720834	RARG		DNA2	row_4528	0.00970796	0.0447596	6.8763	1	139.07	3.22399	DNA2
FUT8	row_1191	0.0141589	0.0763968	6.16852	1	143.05	0.819213	FUT8		AC092053.2	row_4777	0.00972914	0.0448238	6.87221	1	139.07	2.36538	AC092053.2
EPRS	row_6563	0.0142984	0.0770939	6.15041	1	143.05	0.578093	EPRS		SMARCA5	row_1595	0.0097604	0.0449008	6.86619	1	139.07	0.657654	SMARCA5
OXNAD1	row_669	0.0143483	0.0773076	6.14397	1	143.05	0.743274	OXNAD1		KANSL3	row_1038	0.00975555	0.0449008	6.86712	1	139.07	1.1506	KANSL3
AGAP2	row_3942	0.0144164	0.0776191	6.13523	1	143.05	1.5898	AGAP2		DENND4A	row_3601	0.00977661	0.0449418	6.86307	1	139.07	0.804554	DENND4A
RHEBL1	row_1619	0.0144898	0.0779583	6.12585	1	143.05	1.40502	RHEBL1		C8orf82	row_5636	0.00980465	0.0450371	6.8577	1	139.07	1.86892	C8orf82
RPL4	row_2665	0.0145025	0.0779704	6.12424	1	143.05	-0.22277	RPL4		NDUFA4	row_1727	0.00984946	0.0452093	6.84914	1	139.07	-0.450368	NDUFA4
PPP4C	row_6766	0.014539	0.0781109	6.1196	1	143.05	0.303307	PPP4C		SERAC1	row_1096	0.00987891	0.0453108	6.84354	1	139.07	2.15591	SERAC1
CD81	row_3267	0.014645	0.0785678	6.1062	1	143.05	0.474653	CD81		HBP1	row_2388	0.00988707	0.0453145	6.84199	1	139.07	0.697427	HBP1
KLF10	row_485	0.0146369	0.0785678	6.10722	1	143.05	1.25976	KLF10		TANC2	row_2198	0.00990288	0.0453533	6.83899	1	139.07	1.31194	TANC2
FAM50A	row_1205	0.0146589	0.0785859	6.10445	1	143.05	0.75381	FAM50A		DDX19B	row_4536	0.00993763	0.0454787	6.83242	1	139.07	-1.34062	DDX19B
TAF15	row_4013	0.0146986	0.0787424	6.09946	1	143.05	0.511797	TAF15		SCML4	row_259	0.00996062	0.0455164	6.82808	1	139.07	1.00371	SCML4
CLTB	row_2253	0.0147814	0.0790282	6.08911	1	143.05	0.666991	CLTB		PIK3R4	row_1687	0.00995682	0.0455164	6.8288	1	139.07	1.38309	PIK3R4
KIF16B	row_5288	0.0147751	0.0790282	6.08989	1	143.05	0.988414	KIF16B		CDK5RAP1	row_3086	0.00998754	0.0456056	6.82302	1	139.07	0.908488	CDK5RAP1
A1BG	row_2936	0.0147835	0.0790282	6.08884	1	143.05	2.60562	A1BG		ATP2C1	row_2068	0.0100256	0.0456996	6.81589	1	139.07	1.24771	ATP2C1
LIPA	row_767	0.014837	0.0792577	6.08217	1	143.05	1.31439	LIPA		RALGAPA2	row_1684	0.0100225	0.0456996	6.81647	1	139.07	1.43473	RALGAPA2
ZNF250	row_991	0.0148933	0.0794452	6.07519	1	143.05	1.93977	ZNF250		CSRNP2	row_1717	0.0100304	0.0456996	6.815	1	139.07	1.70865	CSRNP2
SNX20	row_1455	0.0149593	0.0796232	6.06704	1	143.05	-0.611059	SNX20		SURF6	row_521	0.0100834	0.0459072	6.80512	1	139.07	1.16959	SURF6
SRSF9	row_436	0.0149692	0.0796232	6.06583	1	143.05	0.570747	SRSF9		KIAA0391	row_3558	0.0101096	0.0459928	6.80024	1	139.07	1.52386	KIAA0391
CTU2	row_2648	0.014952	0.0796232	6.06795	1	143.05	1.26768	CTU2		AIF1	row_182	0.0101365	0.0460812	6.79526	1	139.07	-1.00972	AIF1
ZMYND12	row_6590	0.0149416	0.0796232	6.06922	1	143.05	36.7384	ZMYND12		AEBP2	row_889	0.0101786	0.0462383	6.7875	1	139.07	1.01585	AEBP2
PAF1	row_7038	0.014985	0.0796511	6.06388	1	143.05	0.54007	PAF1		TERC	row_4165	0.0101863	0.0462392	6.78608	1	139.07	4.86969	TERC
JUP	row_7326	0.0150333	0.0798511	6.05795	1	143.05	0.836102	JUP		PTGDR	row_249	0.0101981	0.046259	6.7839	1	139.07	0.822345	PTGDR
CNP	row_1840	0.0151082	0.0801354	6.0488	1	143.05	0.634994	CNP		SESN1	row_319	0.010226	0.0463174	6.77878	1	139.07	0.780484	SESN1
TMEM237	row_2578	0.0151031	0.0801354	6.04942	1	143.05	0.884543	TMEM237		CTNNAL1	row_1290	0.0102259	0.0463174	6.77881	1	139.07	1.17618	CTNNAL1
PSMD3	row_6832	0.0151337	0.0802139	6.04569	1	143.05	0.575954	PSMD3		TPP2	row_2571	0.0102471	0.0463786	6.77493	1	139.07	0.80326	TPP2
CTSH	row_655	0.0151519	0.0802539	6.04347	1	143.05	0.54767	CTSH		VKORC1	row_2313	0.0102692	0.0464446	6.7709	1	139.07	-2.14079	VKORC1
SIAH2	row_3175	0.0152669	0.0808055	6.02956	1	143.05	0.928083	SIAH2		METRN	row_5068	0.0103288	0.04668	6.76005	1	139.07	3.56485	METRN
CD68	row_2353	0.0153338	0.0811029	6.02149	1	143.05	1.97757	CD68		RRAS2	row_2802	0.0103528	0.0467543	6.7557	1	139.07	1.03327	RRAS2
IGSF10	row_2323	0.0153624	0.0811066	6.01807	1	143.05	-1.01415	IGSF10		TRAC	row_463	0.0103766	0.0468277	6.75139	1	139.07	-1.30091	TRAC
SSFA2	row_7340	0.0153778	0.0811066	6.01623	1	143.05	0.889619	SSFA2		PALB2	row_4724	0.0104099	0.0469437	6.74539	1	139.07	2.46671	PALB2
TULP3	row_6853	0.0153778	0.0811066	6.01622	1	143.05	1.19838	TULP3		UBA5	row_1414	0.0104236	0.046971	6.74294	1	139.07	0.906117	UBA5
CXCL16	row_7406	0.0153466	0.0811066	6.01996	1	143.05	1.30976	CXCL16		EGLN1	row_4474	0.0104418	0.0470186	6.73967	1	139.07	1.18864	EGLN1
GLUL	row_603	0.0153937	0.0811333	6.01432	1	143.05	0.508762	GLUL		ELOA	row_2684	0.0104873	0.0471891	6.73153	1	139.07	1.01324	ELOA
UBA7	row_5145	0.0154101	0.081163	6.01236	1	143.05	0.845259	UBA7		TIMM44	row_2580	0.0105434	0.0473725	6.72154	1	139.07	1.00597	TIMM44
TWSG1	row_2442	0.0154341	0.0812322	6.0095	1	143.05	1.20735	TWSG1		FES	row_2095	0.0105361	0.0473725	6.72284	1	139.07	1.3616	FES
PHIP	row_5986	0.0155327	0.081515	5.99777	1	143.05	0.298501	PHIP		NUDCD3	row_640	0.0105685	0.0474505	6.7171	1	139.07	1.10541	NUDCD3
PFKFB3	row_457	0.0155398	0.081515	5.99694	1	143.05	0.706001	PFKFB3		PRRG2	row_5030	0.0106017	0.0475651	6.71122	1	139.07	2.38069	PRRG2
SLC39A4	row_3769	0.0155334	0.081515	5.99769	1	143.05	0.837048	SLC39A4		RAD52	row_712	0.0106558	0.0477732	6.70169	1	139.07	1.91011	RAD52
HYPK	row_5392	0.0155422	0.081515	5.99665	1	143.05	1.19342	HYPK		RGL2	row_630	0.0106639	0.0477748	6.70027	1	139.07	1.08514	RGL2
VGF	row_6829	0.0155323	0.081515	5.99782	1	143.05	2.83954	VGF		SLC25A25-AS1	row_886	0.0106817	0.0478196	6.69716	1	139.07	2.91264	SLC25A25-AS1
FUT2	row_6589	0.0155841	0.0816776	5.9917	1	143.05	-37.9477	FUT2		CARD6	row_3977	0.0106977	0.0478567	6.69435	1	139.07	2.05742	CARD6
BCO2	row_5088	0.0156081	0.0817464	5.98887	1	143.05	38.0525	BCO2		ATF6B	row_2226	0.0107681	0.0481367	6.68208	1	139.07	0.76002	ATF6B
CREB1	row_2294	0.0156444	0.081822	5.9846	1	143.05	-0.502826	CREB1		ASB3	row_3226	0.0108447	0.0484437	6.66884	1	139.07	1.12339	ASB3
FANCC	row_5369	0.0156377	0.081822	5.98539	1	143.05	1.58351	FANCC		ZNF778	row_2525	0.0108731	0.0485356	6.66395	1	139.07	1.82682	ZNF778
PTTG1IP	row_3702	0.0156727	0.0818562	5.98127	1	143.05	0.545249	PTTG1IP		HTATSF1	row_3164	0.0109291	0.0487151	6.65434	1	139.07	0.751788	HTATSF1
RAB43	row_4108	0.0156716	0.0818562	5.9814	1	143.05	2.76557	RAB43		AC005332.6	row_2441	0.0109291	0.0487151	6.65435	1	139.07	2.26944	AC005332.6
BOLA3	row_2917	0.0157458	0.0821808	5.97271	1	143.05	0.462267	BOLA3		GMIP	row_3498	0.0109587	0.0488115	6.6493	1	139.07	0.997901	GMIP
KCNAB2	row_4479	0.0157853	0.0823295	5.9681	1	143.05	0.804246	KCNAB2		SMARCC2	row_2922	0.010979	0.0488669	6.64583	1	139.07	0.821854	SMARCC2
KIF18A	row_5010	0.0158151	0.0824276	5.96464	1	143.05	1.21357	KIF18A		CTBP1	row_1442	0.0110036	0.0488866	6.64164	1	139.07	0.785463	CTBP1
TRAF5	row_3743	0.0158377	0.0824881	5.96201	1	143.05	-0.468223	TRAF5		COL4A4	row_1718	0.0110072	0.0488866	6.64103	1	139.07	1.62357	COL4A4
GLMN	row_1077	0.0159056	0.0827841	5.95415	1	143.05	0.699885	GLMN		DNAJC27-AS1	row_5055	0.0110037	0.0488866	6.64162	1	139.07	2.30166	DNAJC27-AS1
ZDHHC21	row_3657	0.0159281	0.0828437	5.95155	1	143.05	-0.713097	ZDHHC21		OPA1	row_1499	0.0110208	0.0489116	6.63873	1	139.07	1.04667	OPA1
AL096677.1	row_7268	0.0159745	0.0830277	5.9462	1	143.05	34.8372	AL096677.1		HAUS6	row_1206	0.0110563	0.049034	6.63272	1	139.07	1.14163	HAUS6
COL1A2	row_3591	0.0160352	0.0832852	5.93923	1	143.05	3.63131	COL1A2		CISD2	row_1232	0.0110835	0.0491103	6.62814	1	139.07	-0.831245	CISD2
ARPC1A	row_5881	0.0161039	0.0835026	5.93138	1	143.05	-1.36158	ARPC1A		XPC	row_4086	0.0110894	0.0491103	6.62713	1	139.07	0.938036	XPC
IQCB1	row_6175	0.0161104	0.0835026	5.93063	1	143.05	0.737493	IQCB1		STK11	row_4009	0.0111217	0.0492177	6.62171	1	139.07	1.40383	STK11
ACTN1	row_2091	0.0160905	0.0835026	5.93291	1	143.05	1.18491	ACTN1		NLRC5	row_3369	0.0111668	0.049382	6.61415	1	139.07	1.16243	NLRC5
CHD4	row_5742	0.0161596	0.0836996	5.92503	1	143.05	0.328522	CHD4		DOCK10	row_1448	0.0112417	0.0495713	6.60166	1	139.07	0.800286	DOCK10
SLC2A1	row_1562	0.0161798	0.0837465	5.92273	1	143.05	0.947785	SLC2A1		DUSP22	row_5356	0.0112197	0.0495713	6.60532	1	139.07	0.988529	DUSP22
ABHD10	row_1088	0.0162904	0.0842026	5.91023	1	143.05	1.03046	ABHD10		KLF4	row_1385	0.0112334	0.0495713	6.60304	1	139.07	2.02337	KLF4
HIST1H2AG	row_818	0.0162875	0.0842026	5.91055	1	143.05	1.93802	HIST1H2AG		ADAP2	row_2384	0.0112401	0.0495713	6.60193	1	139.07	3.90395	ADAP2
LINC00663	row_6242	0.0163209	0.0843023	5.90679	1	143.05	33.4256	LINC00663		ATP1A1	row_1682	0.0112818	0.0496769	6.59502	1	139.07	0.69093	ATP1A1
TSEN54	row_6511	0.0163578	0.0844345	5.90265	1	143.05	0.545376	TSEN54		RFTN1	row_636	0.0113399	0.0498971	6.58543	1	139.07	0.850998	RFTN1
HIST1H2BF	row_2213	0.0163848	0.084516	5.89961	1	143.05	1.89121	HIST1H2BF		ATP5ME	row_793	0.0114418	0.0502739	6.56873	1	139.07	-0.478023	ATP5ME
TMEM14B	row_2330	0.0164704	0.084899	5.89005	1	143.05	0.385719	TMEM14B		MTREX	row_3723	0.0114392	0.0502739	6.56915	1	139.07	0.82201	MTREX
DNAH6	row_5978	0.0164918	0.0849508	5.88767	1	143.05	-39.4101	DNAH6		UBASH3B	row_3118	0.0115479	0.0506678	6.55152	1	139.07	1.20146	UBASH3B
SIAH1	row_3308	0.0165301	0.0850314	5.88341	1	143.05	0.803338	SIAH1		SPICE1	row_2794	0.0115438	0.0506678	6.55218	1	139.07	1.66673	SPICE1
THAP2	row_4982	0.0165279	0.0850314	5.88365	1	143.05	0.912569	THAP2		FAM53B	row_474	0.0115665	0.0507134	6.54851	1	139.07	1.28277	FAM53B
SLC7A5	row_1152	0.016561	0.0851322	5.87998	1	143.05	0.954286	SLC7A5		SLMAP	row_943	0.0116185	0.0508395	6.54016	1	139.07	0.887064	SLMAP
ING1	row_6659	0.0166991	0.0857832	5.86474	1	143.05	1.04791	ING1		DDX58	row_1305	0.0116227	0.0508395	6.53948	1	139.07	0.981705	DDX58
PDCD4	row_5352	0.0167167	0.0858146	5.86281	1	143.05	0.552298	PDCD4		STAT2	row_2296	0.0116282	0.0508395	6.53859	1	139.07	1.13307	STAT2
CSTB	row_3016	0.0167414	0.0858828	5.8601	1	143.05	0.399144	CSTB		USP6NL	row_3508	0.0116179	0.0508395	6.54025	1	139.07	1.72104	USP6NL
ZHX2	row_2420	0.0167615	0.0859271	5.8579	1	143.05	-1.05526	ZHX2		TTN	row_236	0.0116477	0.0508885	6.53547	1	139.07	1.62558	TTN
RPL18A	row_2251	0.0168179	0.0861572	5.85175	1	143.05	-0.154449	RPL18A		ZXDC	row_1391	0.0117342	0.0512303	6.52167	1	139.07	1.90172	ZXDC
CWH43	row_7187	0.0168551	0.0862888	5.84769	1	143.05	-3.31561	CWH43		RPS27L	row_2366	0.0117459	0.051245	6.51982	1	139.07	-0.656552	RPS27L
SMIM27	row_3399	0.0168998	0.0864589	5.84283	1	143.05	-0.573282	SMIM27		EXOSC6	row_1853	0.0117599	0.05127	6.51759	1	139.07	1.28962	EXOSC6
HIST1H1A	row_6498	0.0169245	0.0865259	5.84016	1	143.05	2.47732	HIST1H1A		ZNF189	row_1124	0.0118181	0.0514871	6.5084	1	139.07	1.60966	ZNF189
AHCYL2	row_1250	0.0170184	0.0869468	5.83002	1	143.05	1.27992	AHCYL2		SACM1L	row_1052	0.0118441	0.0515639	6.50431	1	139.07	0.748646	SACM1L
VTI1A	row_3060	0.0171806	0.0877159	5.81263	1	143.05	0.680087	VTI1A		TWF2	row_2182	0.0118555	0.0515675	6.50251	1	139.07	0.550314	TWF2
SLC1A3	row_6015	0.017238	0.087949	5.80652	1	143.05	33.9686	SLC1A3		USP11	row_870	0.01187	0.0515675	6.50024	1	139.07	0.8292	USP11
CHST12	row_2195	0.017265	0.0880266	5.80366	1	143.05	-0.824839	CHST12		SPAST	row_1918	0.0118655	0.0515675	6.50094	1	139.07	1.11965	SPAST
LRCH4	row_3192	0.0173051	0.0881114	5.79941	1	143.05	-0.613272	LRCH4		NDUFC2	row_393	0.0118975	0.051578	6.49593	1	139.07	-1.28859	NDUFC2
RRM2B	row_6401	0.0172964	0.0881114	5.80033	1	143.05	0.951063	RRM2B		SF3B3	row_2041	0.0118886	0.051578	6.49733	1	139.07	0.891171	SF3B3
C11orf24	row_5620	0.0173381	0.0882196	5.79592	1	143.05	1.654	C11orf24		ZNF605	row_1378	0.0118969	0.051578	6.49601	1	139.07	1.73555	ZNF605
UPF3B	row_4391	0.0173659	0.0883009	5.79299	1	143.05	0.555337	UPF3B		AC098850.3	row_5840	0.0119066	0.0515812	6.4945	1	139.07	2.53418	AC098850.3
CTSF	row_2712	0.0174331	0.0885227	5.78592	1	143.05	-0.787762	CTSF		SLFN13	row_1932	0.0119183	0.0515867	6.49267	1	139.07	0.857849	SLFN13
TSPAN15	row_2944	0.0174273	0.0885227	5.78652	1	143.05	-0.477063	TSPAN15		BRD8	row_2361	0.0119449	0.0516386	6.48851	1	139.07	1.02136	BRD8
CCDC66	row_3486	0.0174771	0.0886261	5.7813	1	143.05	-0.633443	CCDC66		AC245297.3	row_932	0.0119968	0.0518265	6.48044	1	139.07	-1.13129	AC245297.3
SPINDOC	row_6312	0.0174656	0.0886261	5.7825	1	143.05	1.88216	SPINDOC		ZUP1	row_523	0.0120194	0.051888	6.47693	1	139.07	1.30245	ZUP1
AUP1	row_4614	0.0175839	0.0891074	5.77015	1	143.05	0.370844	AUP1		BTBD8	row_3888	0.0120453	0.0519632	6.47293	1	139.07	1.8849	BTBD8
LAMTOR2	row_3036	0.0176191	0.0892255	5.76649	1	143.05	0.340085	LAMTOR2		C16orf70	row_1273	0.0120704	0.0520291	6.46906	1	139.07	1.65975	C16orf70
CXCL3	row_891	0.0176389	0.0892657	5.76443	1	143.05	1.51504	CXCL3		GDPD3	row_3447	0.0120774	0.0520291	6.46797	1	139.07	3.20731	GDPD3
RHOBTB3	row_1441	0.0176579	0.0893018	5.76246	1	143.05	0.976201	RHOBTB3		UBXN2A	row_2562	0.0120964	0.0520743	6.46506	1	139.07	0.796003	UBXN2A
COPS2	row_4924	0.0177068	0.0894887	5.7574	1	143.05	0.551457	COPS2		SRGN	row_337	0.012129	0.0521379	6.46003	1	139.07	-0.424973	SRGN
KRBA2	row_3469	0.0177292	0.0895415	5.75509	1	143.05	1.52978	KRBA2		NOP14	row_718	0.0121365	0.0521379	6.45889	1	139.07	0.988356	NOP14
ZBTB43	row_4398	0.0177861	0.0897682	5.74923	1	143.05	0.847008	ZBTB43		RANBP6	row_5117	0.0121283	0.0521379	6.46015	1	139.07	1.44703	RANBP6
BLVRA	row_519	0.0178299	0.0899289	5.74473	1	143.05	0.770265	BLVRA		TOR1B	row_1150	0.0122386	0.0525401	6.44329	1	139.07	1.27839	TOR1B
WHRN	row_1434	0.017887	0.0901561	5.73888	1	143.05	0.939093	WHRN		ERAP2	row_2130	0.0122815	0.0526875	6.43678	1	139.07	0.912844	ERAP2
RASSF4	row_5621	0.0179159	0.0902412	5.73593	1	143.05	1.66085	RASSF4		MRPL38	row_601	0.0122944	0.052706	6.43484	1	139.07	1.46939	MRPL38
NOV	row_6872	0.017937	0.090287	5.73377	1	143.05	32.5508	NOV		TMOD3	row_3113	0.0123102	0.0527374	6.43244	1	139.07	0.670271	TMOD3
SMURF2	row_851	0.0179845	0.0904653	5.72894	1	143.05	1.14242	SMURF2		CCDC28B	row_3245	0.0123358	0.0528104	6.42858	1	139.07	-0.763656	CCDC28B
IRF4	row_257	0.0180003	0.0904839	5.72734	1	143.05	1.49	IRF4		TMUB2	row_530	0.012347	0.0528215	6.42689	1	139.07	1.02903	TMUB2
POMP	row_1157	0.0180284	0.0905649	5.72448	1	143.05	0.362138	POMP		UBAC2-AS1	row_3478	0.0123852	0.0529481	6.42115	1	139.07	2.20677	UBAC2-AS1
CCDC69	row_3358	0.018053	0.0906275	5.72199	1	143.05	-0.434986	CCDC69		NUMA1	row_3591	0.0124111	0.0530221	6.41727	1	139.07	0.809889	NUMA1
WDR11	row_5764	0.0180838	0.0907216	5.71887	1	143.05	-0.661351	WDR11		KIF2A	row_1599	0.0124629	0.0531136	6.40951	1	139.07	0.66145	KIF2A
TMED7	row_1246	0.0181132	0.0907285	5.7159	1	143.05	-0.887793	TMED7		ZMYND8	row_3628	0.0124669	0.0531136	6.40892	1	139.07	0.956727	ZMYND8
PCAT6	row_6572	0.0181211	0.0907285	5.7151	1	143.05	1.60488	PCAT6		TRAPPC9	row_2719	0.0124623	0.0531136	6.4096	1	139.07	1.1299	TRAPPC9
GATD3B	row_2257	0.0181215	0.0907285	5.71506	1	143.05	1.70518	GATD3B		ITPR3	row_4405	0.012444	0.0531136	6.41234	1	139.07	1.46845	ITPR3
MECP2	row_1695	0.0182045	0.0910832	5.70671	1	143.05	-0.504699	MECP2		MTSS1	row_310	0.0125261	0.0533184	6.40012	1	139.07	0.964758	MTSS1
GALNT4	row_2955	0.018217	0.0910849	5.70546	1	143.05	2.89833	GALNT4		MLLT3	row_1068	0.0125323	0.0533184	6.39919	1	139.07	0.979392	MLLT3
ACTR3	row_728	0.0182298	0.0910884	5.70417	1	143.05	0.297169	ACTR3		SYNE3	row_3307	0.0125628	0.0534113	6.39468	1	139.07	1.82145	SYNE3
LONRF3	row_1513	0.0182718	0.0912373	5.69997	1	143.05	1.50047	LONRF3		GRK5	row_2025	0.0125938	0.0535063	6.39009	1	139.07	1.56605	GRK5
SLIRP	row_2321	0.0184308	0.091939	5.68415	1	143.05	0.514829	SLIRP		TRAF6	row_2572	0.0126152	0.0535602	6.38694	1	139.07	1.2135	TRAF6
IARS	row_1044	0.0184419	0.091939	5.68304	1	143.05	0.561827	IARS		ERRFI1	row_5784	0.0126444	0.0536474	6.38264	1	139.07	2.86285	ERRFI1
POMC	row_1355	0.0184491	0.091939	5.68233	1	143.05	0.612537	POMC		AL392046.1	row_3594	0.0126532	0.0536476	6.38135	1	139.07	3.52775	AL392046.1
PARP16	row_5700	0.0185666	0.0924632	5.67074	1	143.05	1.14836	PARP16		TMEM86B	row_1606	0.0126869	0.0537537	6.37641	1	139.07	2.25742	TMEM86B
NDUFA13	row_212	0.0186431	0.0927825	5.66323	1	143.05	0.530519	NDUFA13		SNHG25	row_178	0.0127773	0.0540996	6.36322	1	139.07	-3.06312	SNHG25
ERF	row_2730	0.0187149	0.0930781	5.65621	1	143.05	1.02395	ERF		D2HGDH	row_2415	0.0128457	0.0543519	6.3533	1	139.07	1.0844	D2HGDH
DEK	row_7239	0.01876	0.0932407	5.65182	1	143.05	0.222216	DEK		AC025164.1	row_723	0.0128776	0.0544497	6.34869	1	139.07	0.867679	AC025164.1
ZNF397	row_4445	0.0188012	0.0933835	5.64782	1	143.05	-0.996203	ZNF397		BANF1	row_5699	0.0129048	0.054527	6.34478	1	139.07	-0.483099	BANF1
YPEL3	row_1826	0.0188676	0.0936322	5.64138	1	143.05	-0.575013	YPEL3		CDKN1A	row_5179	0.0129632	0.0547364	6.33639	1	139.07	0.908037	CDKN1A
NOM1	row_4143	0.0188815	0.0936322	5.64005	1	143.05	0.823119	NOM1		ZKSCAN1	row_1199	0.0129874	0.0548012	6.33293	1	139.07	0.950505	ZKSCAN1
CHPT1	row_2973	0.0188887	0.0936322	5.63934	1	143.05	1.22174	CHPT1		BCL9L	row_5989	0.0130747	0.0551318	6.32049	1	139.07	1.24328	BCL9L
KBTBD8	row_6298	0.018923	0.09374	5.63604	1	143.05	1.7912	KBTBD8		FEM1B	row_5170	0.0131306	0.0553297	6.31258	1	139.07	1.10511	FEM1B
KCNQ1OT1	row_5832	0.0189783	0.0939518	5.63072	1	143.05	0.881909	KCNQ1OT1		FBRS	row_3956	0.0131859	0.055525	6.30477	1	139.07	0.982579	FBRS
CDC42SE1	row_3271	0.0190102	0.094044	5.62765	1	143.05	-0.391379	CDC42SE1		LMNB2	row_5240	0.0132327	0.0556838	6.29821	1	139.07	1.43965	LMNB2
NPEPPS	row_1917	0.019022	0.094044	5.62652	1	143.05	0.624115	NPEPPS		KLRF1	row_267	0.013292	0.0558715	6.28991	1	139.07	-0.800695	KLRF1
ITPR1	row_644	0.0190556	0.0941482	5.6233	1	143.05	0.843161	ITPR1		GFPT1	row_1462	0.0132954	0.0558715	6.28944	1	139.07	1.36181	GFPT1
NPDC1	row_5142	0.0191144	0.0943766	5.61768	1	143.05	-1.22164	NPDC1		MTMR6	row_3315	0.0133281	0.0558948	6.28488	1	139.07	0.995244	MTMR6
MSH3	row_4454	0.0191398	0.0943776	5.61526	1	143.05	0.682978	MSH3		AC254633.1	row_3238	0.0133162	0.0558948	6.28654	1	139.07	3.77971	AC254633.1
URI1	row_4869	0.0191319	0.0943776	5.61601	1	143.05	0.696061	URI1		IGSF6	row_5289	0.0133252	0.0558948	6.28528	1	139.07	5.05354	IGSF6
SH3BGRL3	row_1555	0.0192589	0.0949026	5.60395	1	143.05	0.211483	SH3BGRL3		SRFBP1	row_4325	0.0133552	0.0559705	6.28111	1	139.07	1.01106	SRFBP1
DDIT4	row_064	0.019347	0.0952743	5.59563	1	143.05	0.495171	DDIT4		FNDC3B	row_1663	0.013405	0.0560708	6.27422	1	139.07	1.06442	FNDC3B
MRC2	row_1399	0.0193928	0.095437	5.59133	1	143.05	1.58481	MRC2		INTS2	row_5269	0.0134065	0.0560708	6.27402	1	139.07	1.506	INTS2
VPS35	row_6042	0.0194095	0.0954567	5.58976	1	143.05	0.426768	VPS35		ATRIP	row_5640	0.0133995	0.0560708	6.27498	1	139.07	1.86003	ATRIP
BCL2L14	row_5537	0.0194948	0.0958133	5.58177	1	143.05	-37.929	BCL2L14		DHX33	row_1191	0.013425	0.0561103	6.27145	1	139.07	1.77586	DHX33
EZH1	row_4543	0.019711	0.0968124	5.56168	1	143.05	-0.870202	EZH1		UBE2Q2	row_1578	0.0134353	0.0561156	6.27003	1	139.07	0.950332	UBE2Q2
BNIP3	row_981	0.0198441	0.0973803	5.54943	1	143.05	1.07455	BNIP3		ITFG1	row_5053	0.0134925	0.0563163	6.26215	1	139.07	0.892755	ITFG1
ZDHHC14	row_3412	0.0198526	0.0973803	5.54865	1	143.05	1.516	ZDHHC14		AZIN1	row_1569	0.0135274	0.0563473	6.25737	1	139.07	0.724401	AZIN1
NUP98	row_3953	0.0198824	0.0974627	5.54592	1	143.05	0.548295	NUP98		RIOK3	row_4386	0.0135186	0.0563473	6.25857	1	139.07	0.749383	RIOK3
COL4A3BP	row_3969	0.0199048	0.0975087	5.54387	1	143.05	0.608293	COL4A3BP		TTC39B	row_1463	0.0135197	0.0563473	6.25842	1	139.07	0.783569	TTC39B
PAPSS1	row_3690	0.0199216	0.0975274	5.54233	1	143.05	0.402778	PAPSS1		RNF111	row_1226	0.0135749	0.056507	6.25088	1	139.07	1.10873	RNF111
USB1	row_4288	0.019987	0.0977199	5.53637	1	143.05	0.745378	USB1		RAI1	row_5428	0.0136065	0.0566005	6.24657	1	139.07	1.38038	RAI1
MRPS24	row_320	0.0199824	0.0977199	5.53679	1	143.05	1.31234	MRPS24		CRYBG1	row_3794	0.013715	0.0569899	6.23185	1	139.07	0.784947	CRYBG1
ARHGAP45	row_2371	0.0200735	0.0979421	5.52851	1	143.05	-0.558366	ARHGAP45		PI4K2B	row_442	0.0137356	0.0570221	6.22907	1	139.07	1.63792	PI4K2B
SLC39A7	row_4773	0.0201045	0.0979421	5.52571	1	143.05	0.593639	SLC39A7		HEXDC	row_5768	0.0137565	0.0570705	6.22626	1	139.07	1.29324	HEXDC
HIST1H2BN	row_4134	0.020071	0.0979421	5.52874	1	143.05	1.02091	HIST1H2BN		ZGPAT	row_587	0.0137771	0.0571178	6.22348	1	139.07	1.53826	ZGPAT
SNAPC4	row_6863	0.0201238	0.0979421	5.52396	1	143.05	1.34527	SNAPC4		EIF2B3	row_1716	0.0138166	0.0572428	6.21819	1	139.07	1.12986	EIF2B3
HIST1H3A	row_3477	0.0201159	0.0979421	5.52467	1	143.05	1.62274	HIST1H3A		UBE2G2	row_1250	0.013951	0.0577223	6.20026	1	139.07	0.754242	UBE2G2
ESRRA	row_4719	0.0200951	0.0979421	5.52656	1	143.05	1.68556	ESRRA		MAP2K7	row_580	0.0139478	0.0577223	6.20068	1	139.07	0.982058	MAP2K7
COL6A3	row_3668	0.0201195	0.0979421	5.52435	1	143.05	4.1038	COL6A3		PPP6R1	row_4695	0.0140262	0.0579943	6.19032	1	139.07	0.839119	PPP6R1
RNF157	row_5055	0.0201405	0.0979596	5.52245	1	143.05	-0.827611	RNF157		UQCRH	row_3392	0.0141349	0.0584046	6.17604	1	139.07	-0.38654	UQCRH
PRELID3A	row_6914	0.0201666	0.0980229	5.5201	1	143.05	38.0436	PRELID3A		MAN2A2	row_570	0.0141661	0.0584944	6.17195	1	139.07	1.57369	MAN2A2
MAP3K4	row_2918	0.0203167	0.0986401	5.50661	1	143.05	0.84425	MAP3K4		ZFAND5	row_2995	0.0142006	0.0585585	6.16745	1	139.07	0.603732	ZFAND5
CLDN11	row_5783	0.0203199	0.0986401	5.50633	1	143.05	38.1844	CLDN11		CENPT	row_1784	0.0141971	0.0585585	6.16791	1	139.07	1.05056	CENPT
PIK3IP1	row_967	0.0204304	0.0991123	5.49647	1	143.05	-0.540661	PIK3IP1		BAALC	row_973	0.0143245	0.05903	6.15139	1	139.07	1.0962	BAALC
OLMALINC	row_3991	0.0205988	0.0998651	5.48154	1	143.05	-1.37973	OLMALINC		GNA13	row_1898	0.014428	0.0593866	6.13808	1	139.07	0.808002	GNA13
MDK	row_551	0.0206296	0.0999495	5.47883	1	143.05	2.58371	MDK		PTCD3	row_4089	0.0144303	0.0593866	6.13779	1	139.07	0.882696	PTCD3
ARRDC3	row_2467	0.0206642	0.100015	5.47578	1	143.05	-0.488552	ARRDC3		AC243829.1	row_5982	0.0144857	0.0595749	6.13071	1	139.07	2.35033	AC243829.1
ETFA	row_3875	0.0206697	0.100015	5.4753	1	143.05	0.345806	ETFA		STK38	row_4641	0.0145084	0.0596284	6.12782	1	139.07	0.753316	STK38
AC002467.1	row_2044	0.0208733	0.100935	5.4575	1	143.05	-0.880991	AC002467.1		CNOT6L	row_2760	0.0145756	0.0597851	6.11928	1	139.07	0.573848	CNOT6L
NPIPB4	row_3572	0.0209167	0.101079	5.45373	1	143.05	1.30003	NPIPB4		FAR1	row_3865	0.0145732	0.0597851	6.11959	1	139.07	0.94948	FAR1
OBSCN	row_3607	0.0209319	0.101088	5.45241	1	143.05	1.71219	OBSCN		ZNF862	row_5901	0.014557	0.0597851	6.12164	1	139.07	1.77229	ZNF862
ENOSF1	row_1224	0.0209649	0.101117	5.44955	1	143.05	0.632172	ENOSF1		MYEF2	row_5133	0.0145921	0.0598129	6.11719	1	139.07	1.71412	MYEF2
AC112220.4	row_5581	0.0210084	0.101197	5.44579	1	143.05	-39.6348	AC112220.4		BRWD1-AS2	row_4500	0.0146121	0.0598552	6.11466	1	139.07	3.95471	BRWD1-AS2
DCAKD	row_2339	0.0210017	0.101197	5.44636	1	143.05	1.16258	DCAKD		TSR3	row_5542	0.0146291	0.059885	6.11251	1	139.07	1.15254	TSR3
FHOD1	row_5875	0.0210348	0.101259	5.44351	1	143.05	0.710879	FHOD1		CLASRP	row_6090	0.0146927	0.0601058	6.10449	1	139.07	0.879957	CLASRP
ZNF256	row_6395	0.0210529	0.101281	5.44195	1	143.05	1.72691	ZNF256		GLRX	row_4321	0.0147231	0.0601901	6.10068	1	139.07	-0.55535	GLRX
CBFA2T2	row_2534	0.0211756	0.10161	5.4314	1	143.05	-0.605972	CBFA2T2		MCM3AP	row_856	0.0148646	0.0607283	6.08302	1	139.07	1.09931	MCM3AP
RELT	row_2180	0.0211699	0.10161	5.43189	1	143.05	0.752878	RELT		ACY1	row_5505	0.0148763	0.060736	6.08156	1	139.07	1.79422	ACY1
AQR	row_4205	0.0211411	0.10161	5.43436	1	143.05	0.786165	AQR		ZNF107	row_2891	0.0149696	0.0610765	6.07002	1	139.07	1.43358	ZNF107
JCHAIN	row_421	0.0211549	0.10161	5.43318	1	143.05	3.35828	JCHAIN		PPP3CB	row_1019	0.0150181	0.0612338	6.06406	1	139.07	1.09098	PPP3CB
RPN1	row_7223	0.0212188	0.101687	5.4277	1	143.05	0.492699	RPN1		NOMO2	row_2924	0.0152077	0.0619658	6.04092	1	139.07	1.56951	NOMO2
NMI	row_5612	0.0212122	0.101687	5.42827	1	143.05	0.560597	NMI		HSPA4	row_279	0.0152423	0.0619839	6.03673	1	139.07	0.728668	HSPA4
RCCD1	row_4716	0.0213228	0.102121	5.41883	1	143.05	1.27162	RCCD1		2023-03-03	row_428	0.015223	0.0619839	6.03906	1	139.07	0.953091	2023-03-03
CSNK2B	row_412	0.021369	0.102277	5.4149	1	143.05	0.546641	CSNK2B		ZNF296	row_855	0.0152354	0.0619839	6.03756	1	139.07	1.22762	ZNF296
AC007365.1	row_6519	0.0214217	0.102464	5.41043	1	143.05	33.3581	AC007365.1		UPF1	row_4159	0.0154073	0.0626138	6.01687	1	139.07	1.18244	UPF1
PGGHG	row_266	0.0214677	0.102616	5.40654	1	143.05	-0.804293	PGGHG		ARL 1.00	row_2766	0.0154218	0.0626316	6.01513	1	139.07	0.881536	ARL 1.00
FARP1	row_3078	0.0214809	0.102616	5.40543	1	143.05	0.867568	FARP1		EDC4	row_4855	0.015486	0.0628508	6.00748	1	139.07	1.56494	EDC4
RTL5	row_6748	0.0215183	0.102729	5.40228	1	143.05	34.9506	RTL5		PLSCR3	row_670	0.0155376	0.0630188	6.00135	1	139.07	1.70523	PLSCR3
BTN3A3	row_2434	0.0216614	0.102902	5.39026	1	143.05	-1.65273	BTN3A3		ACOX1	row_1179	0.01559	0.0631898	5.99515	1	139.07	1.16324	ACOX1
R3HDM1	row_1900	0.0216593	0.102902	5.39044	1	143.05	0.699417	R3HDM1		IGSF8	row_2123	0.0156209	0.0632736	5.9915	1	139.07	1.10082	IGSF8
ESCO1	row_1591	0.0216602	0.102902	5.39036	1	143.05	0.898912	ESCO1		CTPS1	row_2741	0.0156386	0.0632888	5.98942	1	139.07	1.07983	CTPS1
CBWD2	row_770	0.0215884	0.102902	5.39638	1	143.05	1.18001	CBWD2		AC139530.1	row_3449	0.0156555	0.0632888	5.98743	1	139.07	1.82789	AC139530.1
NFE2L3	row_1797	0.0216448	0.102902	5.39165	1	143.05	1.18052	NFE2L3		KANTR	row_3567	0.0156497	0.0632888	5.98812	1	139.07	2.58934	KANTR
SPINK2	row_177	0.0216644	0.102902	5.39001	1	143.05	1.34348	SPINK2		USP38	row_4365	0.0156705	0.0633082	5.98566	1	139.07	0.912993	USP38
ERICH6	row_7030	0.0216513	0.102902	5.3911	1	143.05	33.2936	ERICH6		DDIT3	row_258	0.0156819	0.0633128	5.98432	1	139.07	0.697323	DDIT3
MZB1	row_6071	0.0215724	0.102902	5.39772	1	143.05	34.8778	MZB1		HNRNPA1L2	row_464	0.0157326	0.0634757	5.97838	1	139.07	-3.13215	HNRNPA1L2
SPATS2L	row_828	0.0217935	0.10345	5.37924	1	143.05	0.503298	SPATS2L		SMAD4	row_797	0.0157486	0.0634989	5.97651	1	139.07	1.13821	SMAD4
EEF1G	row_038	0.0218175	0.103499	5.37724	1	143.05	1.32186	EEF1G		PINK1	row_3758	0.0157694	0.0635413	5.97408	1	139.07	1.65991	PINK1
MKS1	row_3860	0.0218969	0.103744	5.37066	1	143.05	1.1077	MKS1		CGRRF1	row_5576	0.0158012	0.0636278	5.97037	1	139.07	1.1045	CGRRF1
CHST7	row_4184	0.0220155	0.10424	5.36087	1	143.05	1.26913	CHST7		PAK1	row_3262	0.0158513	0.0637877	5.96455	1	139.07	1.42852	PAK1
FASLG	row_2097	0.0221715	0.104912	5.34809	1	143.05	1.16655	FASLG		APOL6	row_401	0.0158785	0.0638556	5.96139	1	139.07	0.66835	APOL6
ULBP1	row_5985	0.02222	0.105076	5.34413	1	143.05	35.2132	ULBP1		DUSP5	row_177	0.0159278	0.0640122	5.95568	1	139.07	1.046	DUSP5
GIMAP6	row_2038	0.0222635	0.105203	5.34059	1	143.05	-0.785895	GIMAP6		RGPD2	row_4713	0.0160569	0.0644889	5.94083	1	139.07	2.04213	RGPD2
TRADD	row_3035	0.0222749	0.105203	5.33967	1	143.05	-0.615461	TRADD		SLC19A2	row_4661	0.0161873	0.0649704	5.92595	1	139.07	1.60319	SLC19A2
UGGT2	row_3442	0.022341	0.105449	5.3343	1	143.05	1.55012	UGGT2		TADA2A	row_2982	0.0162664	0.0652456	5.91698	1	139.07	1.3895	TADA2A
ACTR1B	row_4721	0.0223806	0.105503	5.3311	1	143.05	0.47537	ACTR1B		CELF2	row_2985	0.0162877	0.0652882	5.91458	1	139.07	0.52125	CELF2
GATA3	row_398	0.0223772	0.105503	5.33137	1	143.05	0.707842	GATA3		UHRF1BP1L	row_1324	0.0163443	0.0654302	5.9082	1	139.07	1.17664	UHRF1BP1L
EIF1AD	row_4929	0.0224006	0.105531	5.32948	1	143.05	0.832128	EIF1AD		SP4	row_1584	0.0163894	0.0655681	5.90314	1	139.07	0.939941	SP4
AL049840.1	row_5766	0.0224201	0.105556	5.32791	1	143.05	-3.81874	AL049840.1		PIK3C2A	row_586	0.0164123	0.0656174	5.90056	1	139.07	0.882049	PIK3C2A
CCDC65	row_3348	0.0224431	0.105598	5.32605	1	143.05	-3.07358	CCDC65		TOX2	row_595	0.0164603	0.0657667	5.8952	1	139.07	1.03292	TOX2
AP005482.1	row_6699	0.0224723	0.105669	5.32369	1	143.05	33.7842	AP005482.1		ERMARD	row_6104	0.0164909	0.0658462	5.89179	1	139.07	1.73797	ERMARD
HSD17B1	row_2152	0.0225312	0.105814	5.31896	1	143.05	-1.66585	HSD17B1		PSMA3-AS1	row_4270	0.0165098	0.0658788	5.88969	1	139.07	0.768333	PSMA3-AS1
EGR2	row_4591	0.0225235	0.105814	5.31957	1	143.05	1.21481	EGR2		AL365205.1	row_1773	0.0165574	0.0660261	5.8844	1	139.07	2.47045	AL365205.1
TMEM243	row_1204	0.0225729	0.105943	5.31562	1	143.05	-0.376072	TMEM243		HIST1H2AC	row_284	0.0165709	0.0660374	5.88289	1	139.07	0.892339	HIST1H2AC
SAT1	row_611	0.0226204	0.106099	5.31181	1	143.05	0.551401	SAT1		KIAA1958	row_2200	0.0166503	0.0662682	5.87411	1	139.07	1.75931	KIAA1958
UBC	row_757	0.0226932	0.106374	5.306	1	143.05	0.405277	UBC		F8A3	row_4172	0.0166478	0.0662682	5.87439	1	139.07	2.60416	F8A3
ELOA	row_1281	0.0227337	0.106498	5.30277	1	143.05	0.758792	ELOA		GRINA	row_3193	0.0166681	0.0662961	5.87215	1	139.07	0.777312	GRINA
LIN7A	row_3722	0.0227985	0.106734	5.29763	1	143.05	2.20087	LIN7A		SMC4	row_2900	0.0167327	0.0664563	5.86504	1	139.07	0.639948	SMC4
ATP5F1D	row_359	0.0229229	0.107183	5.28778	1	143.05	0.348808	ATP5F1D		ADAM12	row_4152	0.0167239	0.0664563	5.86601	1	139.07	1.12497	ADAM12
IL10RA	row_4590	0.0229175	0.107183	5.28821	1	143.05	2.02992	IL10RA		POLR3A	row_1600	0.0167407	0.0664563	5.86417	1	139.07	1.31382	POLR3A
CAV1	row_2034	0.022966	0.107251	5.28439	1	143.05	1.52014	CAV1		IQCB1	row_897	0.0168138	0.0667037	5.85617	1	139.07	0.927778	IQCB1
PRKAB2	row_1481	0.0229642	0.107251	5.28454	1	143.05	1.54214	PRKAB2		NME2	row_059	0.0168404	0.0667664	5.85326	1	139.07	1.10035	NME2
BLMH	row_2725	0.0230331	0.107497	5.27912	1	143.05	0.56963	BLMH		GTF2B	row_1435	0.0168589	0.0667968	5.85125	1	139.07	0.67995	GTF2B
CD276	row_5427	0.0231307	0.107886	5.27148	1	143.05	1.63996	CD276		ANKHD1	row_3585	0.0169486	0.067109	5.84151	1	139.07	0.998533	ANKHD1
KCNIP4	row_7145	0.023226	0.108263	5.26405	1	143.05	-1.93509	KCNIP4		ABHD5	row_5670	0.016987	0.067218	5.83735	1	139.07	0.85925	ABHD5
BCAS1	row_573	0.0232906	0.108496	5.25903	1	143.05	-0.483912	BCAS1		B3GNT7	row_686	0.0170677	0.0674506	5.82866	1	139.07	-1.0724	B3GNT7
MCOLN1	row_4204	0.0233058	0.1085	5.25785	1	143.05	1.23536	MCOLN1		MIGA2	row_3968	0.0170672	0.0674506	5.82871	1	139.07	1.2544	MIGA2
SERTAD1	row_306	0.0234095	0.108848	5.24983	1	143.05	0.745181	SERTAD1		TPRA1	row_5455	0.0171507	0.0677354	5.81976	1	139.07	1.03252	TPRA1
EIF4EBP3	row_2520	0.0234037	0.108848	5.25028	1	143.05	3.19388	EIF4EBP3		SMNDC1	row_842	0.0171745	0.0677858	5.81721	1	139.07	0.670377	SMNDC1
SC5D	row_358	0.0234866	0.109139	5.24389	1	143.05	1.1011	SC5D		PTPRD	row_4938	0.0172045	0.067861	5.81401	1	139.07	2.36469	PTPRD
RPS6KA6	row_3298	0.0236523	0.109772	5.2312	1	143.05	-2.3068	RPS6KA6		MAPK1	row_5291	0.0172306	0.0678903	5.81123	1	139.07	0.560724	MAPK1
NIFK-AS1	row_4386	0.023642	0.109772	5.23199	1	143.05	-0.874572	NIFK-AS1		MVD	row_1211	0.0172416	0.0678903	5.81005	1	139.07	0.707038	MVD
WDR86	row_1525	0.0238684	0.110707	5.21479	1	143.05	-0.732662	WDR86		EEF2K	row_2965	0.017245	0.0678903	5.8097	1	139.07	1.66998	EEF2K
MIR497HG	row_2412	0.0239434	0.110986	5.20913	1	143.05	1.92996	MIR497HG		EXOC3	row_2089	0.0172823	0.067939	5.80573	1	139.07	1.05165	EXOC3
TSPOAP1	row_6064	0.0239622	0.111005	5.20771	1	143.05	1.54007	TSPOAP1		SAP25	row_2877	0.0172904	0.067939	5.80488	1	139.07	1.83467	SAP25
AC006207.1	row_6647	0.0241248	0.111689	5.19552	1	143.05	36.6474	AC006207.1		MAP3K10	row_4835	0.0172842	0.067939	5.80553	1	139.07	2.63057	MAP3K10
AC083798.2	row_2735	0.024143	0.111704	5.19415	1	143.05	-1.00268	AC083798.2		TTC39C	row_3350	0.017342	0.0680985	5.79941	1	139.07	0.856534	TTC39C
FZD5	row_1654	0.0242333	0.112022	5.18743	1	143.05	-1.75332	FZD5		ZCCHC7	row_1753	0.0173896	0.0682421	5.79438	1	139.07	0.697565	ZCCHC7
CCNT1	row_6841	0.0242523	0.112022	5.18601	1	143.05	0.459187	CCNT1		BCORL1	row_3119	0.0175103	0.068672	5.7817	1	139.07	3.02793	BCORL1
ATP8B2	row_6397	0.0242566	0.112022	5.18569	1	143.05	2.92223	ATP8B2		PRKCD	row_2227	0.0175305	0.0687074	5.7796	1	139.07	1.20017	PRKCD
KIAA1211L	row_2150	0.0243017	0.112162	5.18234	1	143.05	1.1498	KIAA1211L		GCHFR	row_1539	0.0175558	0.0687194	5.77695	1	139.07	-0.690248	GCHFR
HMOX1	row_1652	0.024326	0.112182	5.18054	1	143.05	1.77543	HMOX1		STX16	row_1812	0.0175541	0.0687194	5.77712	1	139.07	0.798214	STX16
LINC02029	row_7277	0.0243509	0.112182	5.1787	1	143.05	2.37932	LINC02029		ACVR2B	row_4665	0.017698	0.0691883	5.76217	1	139.07	-36.7296	ACVR2B
GDPD5	row_2592	0.0243472	0.112182	5.17897	1	143.05	38.5662	GDPD5		HOXB4	row_2629	0.0176888	0.0691883	5.76312	1	139.07	1.59516	HOXB4
LYPD3	row_2229	0.0243676	0.11219	5.17747	1	143.05	1.25227	LYPD3		ZNF789	row_3295	0.0177104	0.0691928	5.76089	1	139.07	1.77878	ZNF789
TSPOAP1-AS1	row_4907	0.0244114	0.112322	5.17423	1	143.05	-0.678745	TSPOAP1-AS1		DYM	row_3201	0.0177748	0.0694005	5.75424	1	139.07	0.807533	DYM
AC008124.1	row_3861	0.0244656	0.112463	5.17023	1	143.05	-0.644201	AC008124.1		IFNG	row_020	0.0177869	0.0694039	5.75299	1	139.07	-0.762967	IFNG
HSPA2	row_2245	0.0244719	0.112463	5.16976	1	143.05	1.05494	HSPA2		CMKLR1	row_3689	0.0178276	0.0695187	5.7488	1	139.07	3.41594	CMKLR1
CCSER2	row_1576	0.024504	0.112541	5.16741	1	143.05	-0.475823	CCSER2		MOB3C	row_2416	0.0179012	0.0697613	5.74126	1	139.07	1.62791	MOB3C
PRKN	row_4926	0.0247023	0.113114	5.15288	1	143.05	-1.4483	PRKN		FAM157C	row_5377	0.017941	0.0698726	5.73719	1	139.07	2.76611	FAM157C
TLE1	row_443	0.0246917	0.113114	5.15366	1	143.05	-0.697901	TLE1		ARL4C	row_1242	0.0180367	0.0702009	5.72745	1	139.07	0.473711	ARL4C
ANAPC7	row_6889	0.0247042	0.113114	5.15275	1	143.05	0.760103	ANAPC7		KIAA1468	row_930	0.0180916	0.07037	5.7219	1	139.07	1.47625	KIAA1468
TADA1	row_1999	0.0246773	0.113114	5.15471	1	143.05	1.02313	TADA1		ACOT2	row_4843	0.0181237	0.0704507	5.71865	1	139.07	1.22022	ACOT2
KRT18	row_6821	0.0246526	0.113114	5.15651	1	143.05	1.53649	KRT18		PHKA2	row_3485	0.0181848	0.0706435	5.71249	1	139.07	1.4186	PHKA2
PRRT1	row_4732	0.0247488	0.11325	5.14949	1	143.05	35.3242	PRRT1		CLCN6	row_2749	0.0182609	0.0708807	5.70485	1	139.07	1.62827	CLCN6
PAG1	row_3347	0.0247779	0.113314	5.14738	1	143.05	-0.59579	PAG1		AC091057.2	row_1619	0.0182688	0.0708807	5.70406	1	139.07	3.29813	AC091057.2
OSR2	row_6235	0.0248507	0.113529	5.1421	1	143.05	-1.75299	OSR2		RNF19A	row_394	0.0182922	0.070927	5.70171	1	139.07	0.738112	RNF19A
RPRD2	row_4954	0.0248553	0.113529	5.14176	1	143.05	-0.638602	RPRD2		AP002495.2	row_2397	0.0183826	0.0712325	5.6927	1	139.07	2.9574	AP002495.2
C1QTNF4	row_860	0.0248831	0.113587	5.13975	1	143.05	1.35993	C1QTNF4		MBOAT1	row_4840	0.0184147	0.071312	5.68951	1	139.07	2.55979	MBOAT1
A1BG-AS1	row_6238	0.0249575	0.113857	5.13437	1	143.05	34.9559	A1BG-AS1		GON4L	row_5079	0.0184432	0.0713778	5.68668	1	139.07	0.712045	GON4L
LRRC1	row_4420	0.0249765	0.113875	5.13301	1	143.05	1.19621	LRRC1		CSNK1G3	row_2582	0.0185195	0.0715831	5.67913	1	139.07	0.757144	CSNK1G3
USP13	row_506	0.0250222	0.113942	5.12971	1	143.05	-0.587442	USP13		CAPN15	row_2819	0.018622	0.0718894	5.66904	1	139.07	1.16609	CAPN15
MTHFD2L	row_5848	0.0250334	0.113942	5.12891	1	143.05	0.634825	MTHFD2L		PKD1	row_2935	0.0186113	0.0718894	5.67009	1	139.07	1.62515	PKD1
ATAT1	row_6410	0.0250368	0.113942	5.12867	1	143.05	1.44666	ATAT1		PSMA2	row_113	0.0187545	0.072265	5.65609	1	139.07	-1.60785	PSMA2
MCUB	row_2068	0.025157	0.114419	5.12004	1	143.05	-0.529895	MCUB		SYVN1	row_3342	0.018749	0.072265	5.65663	1	139.07	1.12708	SYVN1
MAX	row_771	0.0252152	0.114614	5.11589	1	143.05	-0.372181	MAX		QARS	row_1837	0.0188898	0.0727283	5.64296	1	139.07	-0.788874	QARS
AC108047.1	row_4967	0.0252354	0.114637	5.11444	1	143.05	1.89962	AC108047.1		UGCG	row_1425	0.0188983	0.0727283	5.64213	1	139.07	0.882815	UGCG
MAG	row_3457	0.0252783	0.114762	5.11139	1	143.05	35.9346	MAG		SLF1	row_1178	0.0189744	0.0729757	5.63479	1	139.07	0.988521	SLF1
AP3M2	row_2984	0.0253594	0.115061	5.10563	1	143.05	0.791288	AP3M2		RNF25	row_2994	0.0190133	0.0730799	5.63105	1	139.07	1.36868	RNF25
PINX1	row_2657	0.0254638	0.115465	5.09824	1	143.05	0.75788	PINX1		ZDHHC21	row_2146	0.0190832	0.0732684	5.62435	1	139.07	1.03347	ZDHHC21
PSMD2	row_2008	0.0257049	0.116481	5.0813	1	143.05	0.472194	PSMD2		SEMA4C	row_5294	0.0190861	0.0732684	5.62407	1	139.07	1.28684	SEMA4C
STX18	row_4083	0.0257263	0.116481	5.0798	1	143.05	0.486073	STX18		AUTS2	row_5075	0.0191042	0.073292	5.62235	1	139.07	0.718762	AUTS2
NTHL1	row_3625	0.0257358	0.116481	5.07914	1	143.05	0.785892	NTHL1		MAL	row_4733	0.0192609	0.0738473	5.60744	1	139.07	35.3654	MAL
NEK1	row_729	0.02575	0.116481	5.07815	1	143.05	0.818758	NEK1		C1orf56	row_085	0.0193149	0.0740018	5.60232	1	139.07	-2.95055	C1orf56
RPS28	row_371	0.025784	0.116564	5.07577	1	143.05	-0.158446	RPS28		COTL1	row_121	0.019334	0.0740018	5.60052	1	139.07	0.811696	COTL1
U2AF1L5	row_182	0.0259216	0.117116	5.06621	1	143.05	1.40606	U2AF1L5		CSNK1G1	row_5146	0.0193371	0.0740018	5.60022	1	139.07	1.30823	CSNK1G1
PKN2	row_1923	0.0259828	0.117321	5.06198	1	143.05	0.785139	PKN2		TMEM106A	row_3958	0.0194108	0.0742378	5.59328	1	139.07	-2.75236	TMEM106A
STARD4	row_2715	0.0260154	0.117398	5.05972	1	143.05	0.736421	STARD4		THUMPD1	row_2989	0.0194358	0.0742871	5.59094	1	139.07	0.757024	THUMPD1
PAM16	row_6359	0.0260763	0.117602	5.05552	1	143.05	0.941294	PAM16		DAB2	row_1297	0.0194506	0.0742978	5.58955	1	139.07	1.42469	DAB2
SVIP	row_5686	0.0261511	0.117868	5.05038	1	143.05	0.527674	SVIP		ATG9A	row_628	0.0194638	0.0743022	5.58831	1	139.07	1.94127	ATG9A
PRPF4	row_3759	0.0262454	0.118223	5.04391	1	143.05	0.654414	PRPF4		2023-03-08	row_3249	0.0194898	0.0743552	5.58588	1	139.07	1.08142	2023-03-08
KLF7	row_7133	0.0262922	0.118294	5.04071	1	143.05	-0.989689	KLF7		TAF6	row_1802	0.0195337	0.0744768	5.58178	1	139.07	0.999368	TAF6
AL133415.1	row_5984	0.0262927	0.118294	5.04068	1	143.05	2.74057	AL133415.1		SHPRH	row_5531	0.0195605	0.074487	5.57927	1	139.07	1.04858	SHPRH
SLC49A3	row_6400	0.0264551	0.118881	5.02963	1	143.05	-0.92035	SLC49A3		PPP2R5B	row_689	0.0195578	0.074487	5.57953	1	139.07	1.56842	PPP2R5B
HEBP2	row_1058	0.0264435	0.118881	5.03041	1	143.05	0.696829	HEBP2		ANKRD36B	row_1128	0.0196341	0.0746749	5.57243	1	139.07	1.15918	ANKRD36B
TMEM87A	row_6989	0.026529	0.119142	5.02462	1	143.05	0.53707	TMEM87A		PPA1	row_1144	0.0196705	0.0747673	5.56905	1	139.07	-0.594078	PPA1
PSMC6	row_2314	0.0265493	0.119162	5.02325	1	143.05	0.363615	PSMC6		PSMD9	row_5673	0.0197055	0.0748541	5.56581	1	139.07	0.773794	PSMD9
PPP1R15A	row_084	0.0265702	0.119185	5.02183	1	143.05	0.564884	PPP1R15A		HPS1	row_5823	0.0197188	0.0748586	5.56458	1	139.07	0.709833	HPS1
CHST13	row_7447	0.0267725	0.12002	5.00822	1	143.05	-1.91621	CHST13		CUL1	row_2299	0.0198051	0.07514	5.55662	1	139.07	0.823278	CUL1
GPR183	row_539	0.0267916	0.120034	5.00695	1	143.05	0.666364	GPR183		MIR181A1HG	row_274	0.02004	0.0759796	5.53513	1	139.07	0.782748	MIR181A1HG
MIEN1	row_5121	0.0268788	0.120222	5.00112	1	143.05	-0.323328	MIEN1		IGLV2-8	row_6152	0.020051	0.0759796	5.53414	1	139.07	35.6225	IGLV2-8
ELL2	row_1129	0.0268817	0.120222	5.00092	1	143.05	0.685606	ELL2		RCE1	row_1940	0.020211	0.0765386	5.51967	1	139.07	0.891374	RCE1
SLC25A32	row_1463	0.0268788	0.120222	5.00112	1	143.05	0.807674	SLC25A32		CEBPD	row_133	0.0202402	0.0765552	5.51704	1	139.07	0.899278	CEBPD
RPLP2	row_326	0.0269181	0.120313	4.9985	1	143.05	-0.242423	RPLP2		TRMT10B	row_2191	0.0202383	0.0765552	5.5172	1	139.07	1.15836	TRMT10B
AL137784.2	row_5264	0.0270039	0.120536	4.99279	1	143.05	-39.8729	AL137784.2		LRP12	row_4340	0.0203037	0.0767486	5.51133	1	139.07	2.12193	LRP12
ABLIM1	row_1067	0.027016	0.120536	4.99199	1	143.05	-0.676454	ABLIM1		TCEAL9	row_2229	0.0203473	0.0768663	5.50742	1	139.07	-3.40601	TCEAL9
CALHM6	row_5067	0.0270029	0.120536	4.99286	1	143.05	0.951483	CALHM6		TRAF4	row_3849	0.0203614	0.0768723	5.50617	1	139.07	0.963079	TRAF4
LDLRAD4	row_658	0.0271509	0.120994	4.98305	1	143.05	1.42569	LDLRAD4		ZNF195	row_2800	0.020487	0.0772991	5.49498	1	139.07	0.943379	ZNF195
AC072061.1	row_4981	0.0271489	0.120994	4.98319	1	143.05	2.8061	AC072061.1		PYGO2	row_1415	0.0205565	0.077514	5.48881	1	139.07	1.28277	PYGO2
FKBP4	row_396	0.0273354	0.121743	4.97092	1	143.05	0.736705	FKBP4		UBALD2	row_698	0.0206066	0.0776557	5.48438	1	139.07	0.787652	UBALD2
PSMA1	row_220	0.0273743	0.121822	4.96837	1	143.05	0.447097	PSMA1		TOMM70	row_4031	0.020853	0.0785362	5.46276	1	139.07	0.846397	TOMM70
RAB13	row_3679	0.0274086	0.121852	4.96613	1	143.05	1.57226	RAB13		OAT	row_3069	0.0208713	0.0785561	5.46117	1	139.07	0.753625	OAT
ARMC6	row_3454	0.0274479	0.121954	4.96356	1	143.05	0.902723	ARMC6		CHORDC1	row_096	0.0208838	0.0785561	5.46008	1	139.07	0.825809	CHORDC1
ZNF718	row_4492	0.0275002	0.122115	4.96015	1	143.05	0.974616	ZNF718		AKT1	row_2956	0.0209007	0.0785717	5.45861	1	139.07	1.13323	AKT1
DYSF	row_5649	0.0276602	0.122752	4.94976	1	143.05	3.47861	DYSF		TAF1C	row_4637	0.0209237	0.0786105	5.45661	1	139.07	1.30625	TAF1C
PEX13	row_3423	0.0277944	0.123275	4.9411	1	143.05	1.06113	PEX13		TSIX	row_4184	0.0210029	0.0788599	5.44975	1	139.07	2.43995	TSIX
AXL	row_6318	0.0280028	0.124052	4.92773	1	143.05	-2.4374	AXL		TBL2	row_4568	0.0210191	0.0788726	5.44835	1	139.07	1.38978	TBL2
TMSB4X	row_351	0.0279981	0.124052	4.92802	1	143.05	0.317857	TMSB4X		AKNA	row_635	0.0212032	0.0795153	5.4325	1	139.07	0.533931	AKNA
USP2	row_3975	0.028087	0.124352	4.92235	1	143.05	1.22598	USP2		TMEM209	row_1207	0.0212509	0.0796458	5.42841	1	139.07	1.38063	TMEM209
DYNC1I2	row_1118	0.0281357	0.124494	4.91925	1	143.05	-0.470729	DYNC1I2		TMEM181	row_5018	0.0212945	0.0797451	5.42469	1	139.07	0.84991	TMEM181
ANKRD50	row_942	0.0282861	0.125086	4.90971	1	143.05	1.1585	ANKRD50		RPS6KB1	row_1627	0.0213033	0.0797451	5.42394	1	139.07	0.938547	RPS6KB1
LEMD3	row_2737	0.0284295	0.125437	4.90067	1	143.05	0.747409	LEMD3		FABP5	row_305	0.0213634	0.0798248	5.41883	1	139.07	-0.998772	FABP5
IRF2BPL	row_939	0.0284242	0.125437	4.901	1	143.05	0.848098	IRF2BPL		EIF4EBP2	row_1175	0.0213619	0.0798248	5.41895	1	139.07	-0.811249	EIF4EBP2
CYP4V2	row_2716	0.0284284	0.125437	4.90074	1	143.05	1.56117	CYP4V2		POMZP3	row_3092	0.0213507	0.0798248	5.41991	1	139.07	1.41664	POMZP3
KDM8	row_4697	0.0284467	0.125437	4.89959	1	143.05	2.14863	KDM8		SAMHD1	row_1546	0.0214174	0.079978	5.41424	1	139.07	0.690851	SAMHD1
RORA-AS1	row_4264	0.0284491	0.125437	4.89944	1	143.05	2.97101	RORA-AS1		MBTD1	row_4150	0.0215165	0.0802511	5.40586	1	139.07	1.24376	MBTD1
CFP	row_4702	0.0284826	0.125511	4.89734	1	143.05	-1.28031	CFP		ABHD16A	row_3166	0.0215083	0.0802511	5.40655	1	139.07	1.24519	ABHD16A
MSANTD2	row_5695	0.0285375	0.125679	4.8939	1	143.05	1.22283	MSANTD2		MAP2K3	row_5791	0.0216084	0.0805333	5.39812	1	139.07	0.569765	MAP2K3
GPM6A	row_3978	0.0285829	0.125805	4.89105	1	143.05	2.31817	GPM6A		CYHR1	row_4215	0.0216183	0.0805333	5.39729	1	139.07	1.28771	CYHR1
CAAP1	row_4277	0.0287677	0.126508	4.87953	1	143.05	0.700892	CAAP1		KIAA2026	row_5470	0.0217022	0.0807521	5.39026	1	139.07	0.740707	KIAA2026
CYSTM1	row_1599	0.0287762	0.126508	4.879	1	143.05	1.70333	CYSTM1		GBP5	row_736	0.0217313	0.0807521	5.38783	1	139.07	0.765284	GBP5
PSMA4	row_531	0.028928	0.1271	4.8696	1	143.05	0.393777	PSMA4		BACH1	row_5001	0.0217425	0.0807521	5.3869	1	139.07	0.852243	BACH1
ESD	row_940	0.0290012	0.127273	4.86509	1	143.05	0.369049	ESD		CPOX	row_1516	0.0217392	0.0807521	5.38717	1	139.07	1.41999	CPOX
GOLGA8A	row_437	0.0289939	0.127273	4.86554	1	143.05	0.8245	GOLGA8A		CDHR1	row_3101	0.0217171	0.0807521	5.38902	1	139.07	1.45957	CDHR1
MCM9	row_693	0.0290634	0.127471	4.86126	1	143.05	2.56583	MCM9		CERNA1	row_5404	0.0218516	0.0811087	5.37781	1	139.07	3.76771	CERNA1
APOE	row_2766	0.0290917	0.127521	4.85952	1	143.05	4.37935	APOE		TBC1D15	row_2035	0.0218912	0.0812068	5.37453	1	139.07	0.845482	TBC1D15
CFD	row_4387	0.0291193	0.127567	4.85783	1	143.05	-1.7149	CFD		CPLANE1	row_4166	0.0219287	0.081297	5.37142	1	139.07	1.15761	CPLANE1
BCL2	row_1981	0.029224	0.127901	4.85142	1	143.05	0.572025	BCL2		ZDHHC20	row_681	0.0219789	0.0814342	5.36727	1	139.07	0.785121	ZDHHC20
PRAG1	row_3959	0.0292296	0.127901	4.85108	1	143.05	2.10509	PRAG1		R3HDM1	row_3741	0.0219927	0.0814362	5.36614	1	139.07	0.899651	R3HDM1
AC090912.2	row_1777	0.029265	0.127981	4.84892	1	143.05	-3.06229	AC090912.2		MSL2	row_4922	0.0220509	0.0815541	5.36134	1	139.07	0.805177	MSL2
BBC3	row_5744	0.0292931	0.128029	4.84721	1	143.05	1.27238	BBC3		PMS1	row_3150	0.0220381	0.0815541	5.3624	1	139.07	0.950187	PMS1
RAB5C	row_2717	0.0293265	0.128101	4.84517	1	143.05	0.406482	RAB5C		AC008035.1	row_3536	0.0220758	0.0815971	5.3593	1	139.07	-33.5522	AC008035.1
INIP	row_7352	0.0294595	0.128575	4.8371	1	143.05	0.521569	INIP		WWP2	row_3537	0.022183	0.0819443	5.35052	1	139.07	1.06985	WWP2
CASP7	row_5355	0.0295037	0.128575	4.83442	1	143.05	0.981212	CASP7		NDUFB8	row_134	0.0222353	0.0820882	5.34625	1	139.07	-1.38058	NDUFB8
SNAI1	row_6528	0.0294761	0.128575	4.83609	1	143.05	1.37506	SNAI1		HES6	row_2188	0.0222699	0.0821669	5.34343	1	139.07	1.75282	HES6
SV2A	row_6225	0.0295003	0.128575	4.83463	1	143.05	34.654	SV2A		APPL1	row_1970	0.0222914	0.0821969	5.34169	1	139.07	0.683648	APPL1
CLCN2	row_7419	0.0295478	0.128693	4.83175	1	143.05	36.146	CLCN2		MBTPS2	row_5074	0.0223241	0.0822686	5.33902	1	139.07	1.56073	MBTPS2
OPCML	row_6780	0.0296126	0.128825	4.82785	1	143.05	36.7268	OPCML		AC118549.1	row_3398	0.0223987	0.082494	5.33298	1	139.07	1.01519	AC118549.1
DYRK1A	row_5701	0.0297032	0.12892	4.82239	1	143.05	-0.656036	DYRK1A		IL6R	row_2559	0.0224487	0.082629	5.32894	1	139.07	3.8824	IL6R
SASH3	row_1693	0.0296952	0.12892	4.82287	1	143.05	0.529729	SASH3		HIST4H4	row_1839	0.0224892	0.0827288	5.32567	1	139.07	1.81784	HIST4H4
SPEN	row_1861	0.0296897	0.12892	4.82321	1	143.05	0.649377	SPEN		ITFG2	row_1821	0.022619	0.083107	5.31525	1	139.07	0.84974	ITFG2
AL121983.2	row_4925	0.0296762	0.12892	4.82402	1	143.05	37.9238	AL121983.2		OTUD3	row_1688	0.022618	0.083107	5.31533	1	139.07	1.83995	OTUD3
PAGR1	row_1183	0.0298845	0.129632	4.81154	1	143.05	0.907228	PAGR1		EMD	row_1521	0.0226341	0.083113	5.31404	1	139.07	0.651458	EMD
CNNM2	row_3098	0.0299555	0.129857	4.80731	1	143.05	1.22028	CNNM2		RIMKLB	row_3207	0.0227371	0.0834415	5.30582	1	139.07	1.32959	RIMKLB
C1QA	row_2524	0.0299711	0.129857	4.80638	1	143.05	2.3397	C1QA		CEP44	row_3720	0.0228158	0.0836806	5.29956	1	139.07	1.19397	CEP44
ALG11	row_4135	0.0300057	0.129894	4.80432	1	143.05	1.27384	ALG11		BABAM2	row_598	0.0230356	0.0844364	5.28221	1	139.07	0.806769	BABAM2
HIF1A-AS2	row_6526	0.0300142	0.129894	4.80382	1	143.05	34.2934	HIF1A-AS2		CC2D1A	row_1765	0.0231013	0.0846272	5.27706	1	139.07	1.20892	CC2D1A
AP003486.1	row_4128	0.0301177	0.130042	4.79768	1	143.05	-3.17909	AP003486.1		MXD1	row_419	0.0232275	0.0850299	5.26721	1	139.07	0.706819	MXD1
PABPC4L	row_5092	0.0301052	0.130042	4.79842	1	143.05	-1.88093	PABPC4L		ZNF217	row_519	0.0232388	0.0850299	5.26632	1	139.07	0.882825	ZNF217
ABL1	row_4921	0.0300945	0.130042	4.79905	1	143.05	-0.720848	ABL1		TMEM216	row_3414	0.0233441	0.0853644	5.25815	1	139.07	-1.13567	TMEM216
SPOCK2	row_5915	0.0300795	0.130042	4.79994	1	143.05	-0.412963	SPOCK2		P4HA1	row_2847	0.0233807	0.0853972	5.25531	1	139.07	0.95846	P4HA1
MGAT5	row_2896	0.0301531	0.13012	4.79559	1	143.05	0.604339	MGAT5		LIPE	row_2321	0.0233681	0.0853972	5.25629	1	139.07	1.88551	LIPE
SSBP1	row_5856	0.0302506	0.130466	4.78983	1	143.05	0.256595	SSBP1		AC009403.1	row_3776	0.0234107	0.0854305	5.253	1	139.07	-1.86723	AC009403.1
C16orf95	row_3771	0.0302967	0.130589	4.78712	1	143.05	1.66641	C16orf95		DIDO1	row_1312	0.0234176	0.0854305	5.25247	1	139.07	0.810191	DIDO1
ZNF513	row_5596	0.0305225	0.131487	4.77389	1	143.05	1.61985	ZNF513		SLC17A9	row_5231	0.0234421	0.0854694	5.25057	1	139.07	1.34873	SLC17A9
GRN	row_2041	0.0305443	0.131505	4.77262	1	143.05	0.448535	GRN		NRBP1	row_3135	0.0234739	0.0855349	5.24812	1	139.07	0.557894	NRBP1
C2orf74	row_3217	0.0306417	0.13183	4.76694	1	143.05	-0.678795	C2orf74		XYLT1	row_5655	0.0234945	0.0855594	5.24654	1	139.07	1.68235	XYLT1
RPL21	row_129	0.0306606	0.13183	4.76585	1	143.05	-0.372903	RPL21		ZEB1	row_1109	0.0235156	0.0855856	5.24492	1	139.07	0.895611	ZEB1
DLAT	row_7338	0.0306731	0.13183	4.76512	1	143.05	0.870058	DLAT		SORL1	row_294	0.0236338	0.085916	5.23586	1	139.07	0.761145	SORL1
FAM120A	row_3791	0.0307211	0.131888	4.76234	1	143.05	0.516248	FAM120A		DPF3	row_4929	0.0236342	0.085916	5.23582	1	139.07	1.70245	DPF3
CEP76	row_5768	0.0308805	0.132496	4.75313	1	143.05	0.95405	CEP76		RPL29	row_688	0.0236703	0.0859966	5.23306	1	139.07	-0.243402	RPL29
SLC4A8	row_5306	0.0310239	0.133036	4.74488	1	143.05	34.8722	SLC4A8		HIST1H3G	row_1011	0.0236998	0.086053	5.23081	1	139.07	4.38848	HIST1H3G
EIF2B5	row_4337	0.0311014	0.133292	4.74043	1	143.05	0.570556	EIF2B5		FAM89B	row_3036	0.0238299	0.0864743	5.22093	1	139.07	1.32151	FAM89B
RBMX	row_2176	0.0311829	0.133525	4.73578	1	143.05	0.316352	RBMX		AC104695.3	row_3146	0.0239114	0.0867193	5.21475	1	139.07	-3.92808	AC104695.3
FAM57B	row_4006	0.0311914	0.133525	4.73529	1	143.05	36.8172	FAM57B		RICTOR	row_668	0.0240057	0.08701	5.20765	1	139.07	0.66297	RICTOR
GABPA	row_4851	0.0312628	0.133754	4.73123	1	143.05	0.683099	GABPA		KAT8	row_4210	0.0240337	0.0870605	5.20554	1	139.07	0.828091	KAT8
MYL5	row_2880	0.0313234	0.133937	4.72778	1	143.05	0.848888	MYL5		NPIPA1	row_1712	0.0241595	0.0874648	5.19612	1	139.07	1.69309	NPIPA1
ZNF124	row_3371	0.031349	0.13397	4.72633	1	143.05	1.25127	ZNF124		ZNF43	row_619	0.0242082	0.0875898	5.19248	1	139.07	1.35514	ZNF43
SMIM7	row_1392	0.0314527	0.134337	4.72045	1	143.05	0.551786	SMIM7		TTLL3	row_1979	0.024232	0.0876244	5.19071	1	139.07	1.54155	TTLL3
TUT7	row_2569	0.0317168	0.13537	4.70559	1	143.05	0.742757	TUT7		GIMAP8	row_558	0.0242716	0.0877161	5.18776	1	139.07	1.24573	GIMAP8
CEP41	row_2118	0.0317308	0.13537	4.70481	1	143.05	0.81329	CEP41		NSD1	row_5031	0.0244495	0.0882583	5.17459	1	139.07	0.66754	NSD1
PSMA5	row_5132	0.0319071	0.136045	4.69496	1	143.05	0.340461	PSMA5		SH3GLB2	row_2731	0.0244502	0.0882583	5.17453	1	139.07	1.35808	SH3GLB2
IFFO1	row_5707	0.0320023	0.136373	4.68966	1	143.05	1.1299	IFFO1		MIGA1	row_2216	0.0245535	0.0885638	5.16693	1	139.07	1.05801	MIGA1
ZNF580	row_1471	0.0320995	0.136478	4.68427	1	143.05	0.39737	ZNF580		ZMYM3	row_5142	0.0245636	0.0885638	5.16619	1	139.07	1.33876	ZMYM3
DHRS3	row_1613	0.0320711	0.136478	4.68585	1	143.05	0.758246	DHRS3		JPT1	row_4400	0.0246112	0.0886438	5.1627	1	139.07	-0.586667	JPT1
DNAJC25	row_3537	0.0320991	0.136478	4.68429	1	143.05	1.11692	DNAJC25		CUL4A	row_3450	0.0246275	0.0886438	5.1615	1	139.07	0.952294	CUL4A
AC007240.1	row_6118	0.0320498	0.136478	4.68703	1	143.05	34.8777	AC007240.1		PRH1	row_4333	0.0246289	0.0886438	5.1614	1	139.07	1.20924	PRH1
TSGA10	row_6981	0.0323327	0.137391	4.67142	1	143.05	-1.04009	TSGA10		STAM	row_3024	0.0246665	0.0887276	5.15864	1	139.07	0.845425	STAM
DDX21	row_2356	0.0325612	0.138284	4.65891	1	143.05	0.364974	DDX21		RPS10	row_009	0.024688	0.0887516	5.15707	1	139.07	-1.16084	RPS10
CCDC57	row_874	0.032642	0.138549	4.65452	1	143.05	-0.323816	CCDC57		CCDC88A	row_2438	0.024702	0.0887516	5.15606	1	139.07	1.255	CCDC88A
TNIP2	row_6135	0.0327005	0.138718	4.65134	1	143.05	0.773118	TNIP2		GIGYF2	row_1925	0.0247526	0.0888397	5.15237	1	139.07	0.798626	GIGYF2
SMC5	row_3584	0.0327417	0.138815	4.6491	1	143.05	0.670378	SMC5		MED12	row_4623	0.0247553	0.0888397	5.15217	1	139.07	1.04424	MED12
PRKX	row_2547	0.0327826	0.138909	4.64689	1	143.05	-0.431041	PRKX		MINK1	row_4419	0.0248661	0.0891856	5.14411	1	139.07	1.17998	MINK1
AAK1	row_6041	0.0328794	0.139241	4.64166	1	143.05	-0.335273	AAK1		PARL	row_1318	0.0249015	0.0892607	5.14155	1	139.07	-2.00767	PARL
SCPEP1	row_5662	0.0329264	0.139361	4.63913	1	143.05	0.590665	SCPEP1		ATP2B1	row_1375	0.0250319	0.0896757	5.13214	1	139.07	0.555579	ATP2B1
AHSA1	row_1582	0.0330841	0.139922	4.63065	1	143.05	0.398582	AHSA1		MOB3A	row_4868	0.0250636	0.0897374	5.12986	1	139.07	0.571828	MOB3A
FAM166B	row_6762	0.0330963	0.139922	4.63	1	143.05	2.73262	FAM166B		DCTN4	row_2573	0.0251056	0.0897833	5.12685	1	139.07	0.863063	DCTN4
TMEM64	row_6288	0.0331338	0.140002	4.62799	1	143.05	-0.640053	TMEM64		AK9	row_2289	0.0250991	0.0897833	5.12731	1	139.07	1.46388	AK9
TCTN3	row_1234	0.0332504	0.140021	4.62176	1	143.05	0.531131	TCTN3		PPIA	row_397	0.0251789	0.0899935	5.12159	1	139.07	-0.34029	PPIA
CHD3	row_1233	0.0331571	0.140021	4.62674	1	143.05	0.760938	CHD3		MAFF	row_243	0.0252131	0.0900635	5.11914	1	139.07	0.682535	MAFF
CAD	row_1921	0.0332386	0.140021	4.62239	1	143.05	0.944006	CAD		GYG1	row_5003	0.0252514	0.0901481	5.11641	1	139.07	-0.661026	GYG1
WIPF3	row_6726	0.0332053	0.140021	4.62417	1	143.05	2.13615	WIPF3		NRDE2	row_845	0.0253302	0.0903773	5.1108	1	139.07	1.00442	NRDE2
BBS1	row_6781	0.0332018	0.140021	4.62435	1	143.05	2.73809	BBS1		YBX3	row_5089	0.0253662	0.090407	5.10824	1	139.07	1.25537	YBX3
AC012349.1	row_5155	0.0332167	0.140021	4.62356	1	143.05	36.4449	AC012349.1		HIST1H2AH	row_5927	0.0253679	0.090407	5.10812	1	139.07	1.92728	HIST1H2AH
EDC4	row_5497	0.0333891	0.140527	4.61438	1	143.05	1.06516	EDC4		ZNF131	row_3548	0.0255523	0.0910116	5.09508	1	139.07	0.596366	ZNF131
LMO4	row_2913	0.0335095	0.14091	4.608	1	143.05	0.400158	LMO4		FBXO41	row_2991	0.0255961	0.0911151	5.092	1	139.07	2.28598	FBXO41
HSPA1B	row_002	0.0335178	0.14091	4.60756	1	143.05	0.950038	HSPA1B		AGL	row_1355	0.0258013	0.0917924	5.07763	1	139.07	0.985905	AGL
ADAM17	row_3778	0.0335542	0.140984	4.60564	1	143.05	0.784626	ADAM17		HINFP	row_3323	0.0258438	0.0918377	5.07467	1	139.07	1.15183	HINFP
MANSC1	row_4969	0.0336089	0.141135	4.60275	1	143.05	-1.89199	MANSC1		IL11RA	row_5677	0.0260175	0.0923485	5.06262	1	139.07	2.4727	IL11RA
GNA13	row_6553	0.0337569	0.141598	4.59497	1	143.05	0.445987	GNA13		AC107214.1	row_4046	0.0260577	0.0923849	5.05985	1	139.07	2.9868	AC107214.1
ACADS	row_6258	0.0337492	0.141598	4.59537	1	143.05	0.595817	ACADS		CDKL3	row_3063	0.0260508	0.0923849	5.06032	1	139.07	3.1936	CDKL3
EML2	row_7173	0.0339255	0.142225	4.58614	1	143.05	0.820843	EML2		HIF1A	row_183	0.0260809	0.0924141	5.05824	1	139.07	0.793975	HIF1A
CXCL10	row_2822	0.0339824	0.142384	4.58318	1	143.05	39.2814	CXCL10		STK4	row_1862	0.0261364	0.0925577	5.05442	1	139.07	0.391102	STK4
ZNF70	row_3415	0.0340724	0.142386	4.57849	1	143.05	-2.48275	ZNF70		TMX3	row_3803	0.0262366	0.0928591	5.04754	1	139.07	0.853794	TMX3
TMEM171	row_692	0.0340777	0.142386	4.57822	1	143.05	-0.773518	TMEM171		RPL28	row_2632	0.0262882	0.0929351	5.04401	1	139.07	-0.225738	RPL28
POLR2G	row_4239	0.0340338	0.142386	4.5805	1	143.05	0.232823	POLR2G		NOL8	row_1258	0.0262846	0.0929351	5.04426	1	139.07	0.858681	NOL8
FUCA2	row_5640	0.0340384	0.142386	4.58026	1	143.05	0.44745	FUCA2		TRIM66	row_3243	0.0263263	0.0930166	5.04141	1	139.07	1.66482	TRIM66
MON2	row_3251	0.0340439	0.142386	4.57998	1	143.05	0.756345	MON2		MLC1	row_422	0.0263931	0.0931992	5.03685	1	139.07	0.826824	MLC1
DXO	row_2413	0.0340985	0.142393	4.57714	1	143.05	0.838535	DXO		TXNDC11	row_516	0.0264738	0.0933772	5.03137	1	139.07	0.890837	TXNDC11
PTP4A3	row_3339	0.0341684	0.142527	4.57351	1	143.05	1.20407	PTP4A3		ZC3H7B	row_625	0.0264696	0.0933772	5.03165	1	139.07	1.20938	ZC3H7B
IGFLR1	row_5891	0.0341527	0.142527	4.57432	1	143.05	1.60181	IGFLR1		IARS2	row_1311	0.0265919	0.0937404	5.02337	1	139.07	0.711031	IARS2
TRIM56	row_6964	0.0345195	0.143911	4.55542	1	143.05	-0.574562	TRIM56		CCSAP	row_4903	0.0266419	0.093863	5.01999	1	139.07	1.8466	CCSAP
TMEM41A	row_2312	0.0345755	0.143985	4.55255	1	143.05	0.645956	TMEM41A		MTA2	row_1286	0.0266971	0.09395	5.01628	1	139.07	1.04528	MTA2
PER2	row_3814	0.0345635	0.143985	4.55317	1	143.05	1.24545	PER2		MKS1	row_5930	0.0266842	0.09395	5.01715	1	139.07	1.54885	MKS1
XCL2	row_055	0.0346371	0.144161	4.5494	1	143.05	1.23032	XCL2		FP671120.4	row_324	0.0267654	0.0941367	5.01169	1	139.07	1.58943	FP671120.4
CTDNEP1	row_1965	0.0346876	0.144291	4.54683	1	143.05	-0.613591	CTDNEP1		NEO1	row_4552	0.0268431	0.0943561	5.00649	1	139.07	1.11764	NEO1
HIPK2	row_1396	0.0347874	0.144306	4.54175	1	143.05	-0.544514	HIPK2		SYMPK	row_1678	0.0270024	0.0948622	4.99586	1	139.07	0.989924	SYMPK
NUDT4	row_455	0.0347723	0.144306	4.54251	1	143.05	0.669021	NUDT4		GAB1	row_704	0.0270407	0.0949424	4.99332	1	139.07	1.83351	GAB1
NIPAL3	row_4466	0.0347459	0.144306	4.54386	1	143.05	0.908035	NIPAL3		NENF	row_1633	0.0270733	0.095003	4.99115	1	139.07	1.58546	NENF
NOTCH2NL	row_4201	0.0347268	0.144306	4.54483	1	143.05	1.48927	NOTCH2NL		CRYBG3	row_4890	0.0271083	0.0950715	4.98884	1	139.07	2.4453	CRYBG3
PPP2R3B	row_5153	0.0347787	0.144306	4.54219	1	143.05	1.74688	PPP2R3B		HIST1H2BK	row_551	0.0271364	0.0950984	4.98698	1	139.07	1.14121	HIST1H2BK
FOXJ1	row_4217	0.0348288	0.144398	4.53965	1	143.05	2.81998	FOXJ1		FAM228B	row_1241	0.0271467	0.0950984	4.98629	1	139.07	1.27082	FAM228B
ITGA6	row_2132	0.0350463	0.145139	4.52864	1	143.05	-0.845019	ITGA6		ZNF384	row_2433	0.0272133	0.0952773	4.9819	1	139.07	1.14487	ZNF384
GSTCD	row_2332	0.0350285	0.145139	4.52953	1	143.05	1.09587	GSTCD		FAM117A	row_3571	0.0275447	0.0963829	4.96019	1	139.07	0.915972	FAM117A
GSK3B	row_7469	0.0350935	0.145182	4.52626	1	143.05	0.576973	GSK3B		TTC38	row_5302	0.0275616	0.0963874	4.95909	1	139.07	0.633427	TTC38
SYNM	row_6524	0.0350952	0.145182	4.52617	1	143.05	34.8822	SYNM		WARS2	row_3860	0.0275803	0.0963981	4.95788	1	139.07	1.16535	WARS2
AC084033.3	row_6654	0.0351328	0.145231	4.52428	1	143.05	0.99568	AC084033.3		ARFGEF2	row_1694	0.0277576	0.0969628	4.94639	1	139.07	1.41988	ARFGEF2
GSTM2	row_328	0.0351459	0.145231	4.52362	1	143.05	1.04054	GSTM2		PCNP	row_1850	0.0278562	0.0972523	4.94003	1	139.07	-0.506468	PCNP
C1RL-AS1	row_1663	0.0352996	0.145786	4.51591	1	143.05	0.992962	C1RL-AS1		TTN-AS1	row_3550	0.0279384	0.097429	4.93475	1	139.07	1.18773	TTN-AS1
HNRNPUL2-BSCL2	row_5476	0.0353965	0.146106	4.51107	1	143.05	3.10728	HNRNPUL2-BSCL2		MORN4	row_2722	0.0279342	0.097429	4.93502	1	139.07	4.14759	MORN4
CCR6	row_992	0.0354417	0.146189	4.50882	1	143.05	-0.525209	CCR6		AP5B1	row_1491	0.0280014	0.0975937	4.93071	1	139.07	2.29683	AP5B1
PLPP5	row_5003	0.0354673	0.146189	4.50754	1	143.05	0.595648	PLPP5		BLOC1S1	row_1560	0.0280602	0.097692	4.92696	1	139.07	-1.07673	BLOC1S1
TMSB15B	row_7045	0.0354946	0.146189	4.50618	1	143.05	1.53425	TMSB15B		TRIM39	row_2574	0.0280613	0.097692	4.92689	1	139.07	1.27647	TRIM39
CLDN5	row_4035	0.035494	0.146189	4.50621	1	143.05	1.95143	CLDN5		GDAP1	row_2942	0.028091	0.0977402	4.92499	1	139.07	1.85549	GDAP1
ADGRE2	row_5440	0.0355426	0.146306	4.50379	1	143.05	34.6611	ADGRE2		FAM13A-AS1	row_2173	0.0281242	0.0978007	4.92287	1	139.07	2.70917	FAM13A-AS1
TNFAIP8	row_4368	0.0357532	0.147012	4.49336	1	143.05	-0.343832	TNFAIP8		ANO10	row_2532	0.028152	0.0978422	4.92111	1	139.07	2.18559	ANO10
FSTL1	row_7142	0.0357362	0.147012	4.4942	1	143.05	38.1429	FSTL1		SKAP2	row_3282	0.0282576	0.0981286	4.9144	1	139.07	-1.10712	SKAP2
GIMAP4	row_4211	0.0358131	0.147016	4.4904	1	143.05	-0.910907	GIMAP4		TMEM219	row_2027	0.0282663	0.0981286	4.91385	1	139.07	-0.555836	TMEM219
C17orf49	row_1528	0.0357997	0.147016	4.49107	1	143.05	0.749787	C17orf49		TMEM167A	row_5518	0.028324	0.0982185	4.9102	1	139.07	-0.60085	TMEM167A
IQCN	row_5651	0.0357896	0.147016	4.49157	1	143.05	3.23004	IQCN		CHST14	row_4508	0.0283181	0.0982185	4.91057	1	139.07	1.41004	CHST14
PRDM1	row_3086	0.035869	0.147098	4.48766	1	143.05	0.983121	PRDM1		FTL	row_079	0.0283579	0.0982807	4.90806	1	139.07	-0.501806	FTL
PDGFRA	row_4200	0.0358724	0.147098	4.48748	1	143.05	36.6584	PDGFRA		EPM2AIP1	row_1791	0.0284048	0.0983882	4.9051	1	139.07	1.03688	EPM2AIP1
TFF3	row_7259	0.035917	0.147201	4.48529	1	143.05	36.3879	TFF3		TBC1D17	row_1841	0.0284431	0.0984654	4.90269	1	139.07	0.892113	TBC1D17
INO80	row_3757	0.036017	0.147464	4.48038	1	143.05	0.895699	INO80		ZBTB48	row_4431	0.0284733	0.0985147	4.90079	1	139.07	1.11542	ZBTB48
GATA6	row_4382	0.0360206	0.147464	4.48021	1	143.05	35.7317	GATA6		RAB4B	row_2246	0.0286638	0.0991184	4.88885	1	139.07	2.26546	RAB4B
PTP4A1	row_374	0.0360775	0.147601	4.47742	1	143.05	0.576467	PTP4A1		CEP70	row_4866	0.0287668	0.0994187	4.88244	1	139.07	1.74763	CEP70
CCDC6	row_4691	0.0360934	0.147601	4.47665	1	143.05	0.783116	CCDC6		2023-03-05	row_4561	0.02887	0.0996637	4.87603	1	139.07	0.72853	2023-03-05
TCF20	row_4648	0.0361337	0.147685	4.47468	1	143.05	1.00459	TCF20		MSI2	row_3278	0.028864	0.0996637	4.8764	1	139.07	0.91389	MSI2
ERO1A	row_1793	0.0361848	0.147703	4.47218	1	143.05	0.577086	ERO1A		AC005332.1	row_5732	0.0289029	0.0997216	4.87399	1	139.07	1.91352	AC005332.1
CAMK2G	row_4820	0.036197	0.147703	4.47159	1	143.05	0.585339	CAMK2G		DNAJB2	row_4709	0.0289218	0.099731	4.87283	1	139.07	0.789025	DNAJB2
LYN	row_3180	0.0361707	0.147703	4.47287	1	143.05	0.642533	LYN		SHQ1	row_3427	0.0290214	0.0999818	4.86668	1	139.07	1.34286	SHQ1
SLC25A1	row_1779	0.0363177	0.148034	4.46572	1	143.05	0.783182	SLC25A1		AAED1	row_1741	0.029027	0.0999818	4.86634	1	139.07	1.68551	AAED1
LMF2	row_4408	0.0365783	0.149015	4.45311	1	143.05	0.581773	LMF2		CARHSP1	row_2734	0.029181	0.100384	4.85688	1	139.07	-0.512507	CARHSP1
SMPD1	row_4605	0.0366902	0.14939	4.44772	1	143.05	0.713697	SMPD1		ITGA5	row_500	0.0291926	0.100384	4.85616	1	139.07	0.997698	ITGA5
AL021453.1	row_4973	0.0368323	0.149887	4.44091	1	143.05	1.52637	AL021453.1		SS18L1	row_5472	0.0291703	0.100384	4.85753	1	139.07	1.59104	SS18L1
NIPSNAP3B	row_2728	0.0370438	0.150666	4.43082	1	143.05	1.06241	NIPSNAP3B		BEST1	row_4980	0.0293065	0.10072	4.8492	1	139.07	-1.95592	BEST1
LITAF	row_1255	0.0370651	0.150671	4.42981	1	143.05	1.86971	LITAF		TBC1D9B	row_1766	0.0297114	0.102054	4.82469	1	139.07	0.869807	TBC1D9B
RASAL3	row_1820	0.0371406	0.150815	4.42622	1	143.05	0.691163	RASAL3		CLECL1	row_2006	0.0297515	0.102135	4.82228	1	139.07	-1.67676	CLECL1
HLA-DQA1	row_1333	0.0371353	0.150815	4.42647	1	143.05	2.92512	HLA-DQA1		INF2	row_5981	0.029779	0.102173	4.82063	1	139.07	1.12081	INF2
NLRP3	row_6373	0.0374139	0.151842	4.41331	1	143.05	1.11556	NLRP3		FERMT3	row_3574	0.0298604	0.10221	4.81576	1	139.07	0.608387	FERMT3
GMEB1	row_5416	0.0376775	0.152829	4.40095	1	143.05	0.635183	GMEB1		NEDD9	row_2791	0.0298613	0.10221	4.8157	1	139.07	0.713446	NEDD9
IL1R2	row_2431	0.0377978	0.153234	4.39534	1	143.05	-1.51874	IL1R2		DHRS4	row_937	0.0298727	0.10221	4.81502	1	139.07	1.11661	DHRS4
LBR	row_2427	0.0378467	0.15335	4.39307	1	143.05	0.452814	LBR		DISC1	row_5021	0.0298424	0.10221	4.81683	1	139.07	1.67249	DISC1
PRDM8	row_6448	0.0378746	0.15338	4.39177	1	143.05	34.7918	PRDM8		AL157402.2	row_6162	0.0298378	0.10221	4.81711	1	139.07	46.1684	AL157402.2
VCP	row_2123	0.0379084	0.153434	4.3902	1	143.05	0.436205	VCP		NCLN	row_2547	0.0299987	0.102414	4.80751	1	139.07	0.917826	NCLN
MGLL	row_4156	0.0382025	0.154291	4.3766	1	143.05	0.88451	MGLL		GXYLT1	row_3009	0.0299692	0.102414	4.80926	1	139.07	0.971707	GXYLT1
AP005329.1	row_6007	0.0381649	0.154291	4.37834	1	143.05	37.3564	AP005329.1		LINC01003	row_980	0.0299903	0.102414	4.80801	1	139.07	1.40277	LINC01003
PDLIM4	row_3336	0.0381989	0.154291	4.37677	1	143.05	37.9631	PDLIM4		CCDC7	row_1449	0.029959	0.102414	4.80987	1	139.07	1.56552	CCDC7
GNG13	row_1993	0.0383734	0.154815	4.36875	1	143.05	1.51108	GNG13		ATP13A1	row_4931	0.0300196	0.102428	4.80627	1	139.07	1.12145	ATP13A1
GZMK	row_6426	0.0383579	0.154815	4.36946	1	143.05	2.42184	GZMK		PDLIM5	row_4366	0.030111	0.102684	4.80084	1	139.07	1.16757	PDLIM5
GNL2	row_1245	0.0384906	0.155204	4.36339	1	143.05	0.617379	GNL2		SBF1	row_1916	0.0302494	0.103099	4.79266	1	139.07	0.89848	SBF1
TANC1	row_1966	0.0387544	0.155849	4.35139	1	143.05	-0.657877	TANC1		ZBTB40	row_4723	0.030326	0.103302	4.78815	1	139.07	1.44445	ZBTB40
NINJ1	row_161	0.0387276	0.155849	4.3526	1	143.05	-0.391194	NINJ1		SMCO4	row_4530	0.0303543	0.103342	4.78648	1	139.07	-1.2975	SMCO4
CGRRF1	row_3680	0.0387041	0.155849	4.35367	1	143.05	0.616947	CGRRF1		AC007384.1	row_197	0.0305884	0.104082	4.77278	1	139.07	1.04225	AC007384.1
JMJD1C-AS1	row_7229	0.0387478	0.155849	4.35169	1	143.05	1.85842	JMJD1C-AS1		PTPRB	row_3875	0.0306125	0.104106	4.77138	1	139.07	2.08695	PTPRB
FOLR2	row_6360	0.0386914	0.155849	4.35425	1	143.05	2.66254	FOLR2		TRIM52	row_1356	0.0306402	0.104143	4.76976	1	139.07	1.0327	TRIM52
AL121761.1	row_6311	0.038889	0.156306	4.3453	1	143.05	34.5896	AL121761.1		B4GALNT3	row_4608	0.0307266	0.104307	4.76475	1	139.07	-33.3168	B4GALNT3
CYP26A1	row_362	0.0389977	0.156659	4.34039	1	143.05	1.71764	CYP26A1		CAMK2D	row_597	0.030756	0.104307	4.76304	1	139.07	0.930567	CAMK2D
RPL7	row_292	0.0391958	0.15734	4.3315	1	143.05	-0.363536	RPL7		RARS2	row_2450	0.03075	0.104307	4.76339	1	139.07	0.995959	RARS2
EPC1	row_1596	0.0392091	0.15734	4.3309	1	143.05	0.467991	EPC1		UBL7-AS1	row_4690	0.0307179	0.104307	4.76525	1	139.07	1.25821	UBL7-AS1
SNX1	row_1079	0.0392602	0.157461	4.32861	1	143.05	0.468383	SNX1		ZC3H8	row_2455	0.0308528	0.104577	4.75744	1	139.07	0.791005	ZC3H8
NPLOC4	row_5266	0.0393885	0.157891	4.32289	1	143.05	-0.71717	NPLOC4		ENC1	row_1818	0.0308947	0.104662	4.75502	1	139.07	0.661874	ENC1
ERLIN2	row_6480	0.03962	0.158734	4.3126	1	143.05	1.10685	ERLIN2		FKBP1C	row_4680	0.0309985	0.104902	4.74905	1	139.07	-36.1734	FKBP1C
HAUS3	row_3588	0.0396616	0.158816	4.31076	1	143.05	1.12537	HAUS3		PRKRIP1	row_4454	0.0309997	0.104902	4.74898	1	139.07	0.805959	PRKRIP1
NOTCH2	row_4058	0.039739	0.158862	4.30734	1	143.05	-0.463774	NOTCH2		LIN37	row_4118	0.0310348	0.104964	4.74696	1	139.07	1.66876	LIN37
CENPT	row_2890	0.0397359	0.158862	4.30748	1	143.05	0.565148	CENPT		ANKRD13A	row_4381	0.0310591	0.104988	4.74556	1	139.07	0.864745	ANKRD13A
TMEM9	row_637	0.0396972	0.158862	4.30918	1	143.05	0.663911	TMEM9		LSM 5.00	row_3546	0.031341	0.105825	4.72947	1	139.07	-0.577107	LSM 5.00
AL353708.3	row_5925	0.0397579	0.158862	4.30651	1	143.05	2.64154	AL353708.3		DCUN1D3	row_4939	0.0313265	0.105825	4.73029	1	139.07	2.04839	DCUN1D3
TEX22	row_6915	0.0398626	0.159184	4.30189	1	143.05	-1.8316	TEX22		FCRL3	row_663	0.0313632	0.105842	4.72821	1	139.07	1.01323	FCRL3
NCR3	row_752	0.0398808	0.159184	4.30109	1	143.05	0.494058	NCR3		UBA2	row_1219	0.0314556	0.106017	4.72297	1	139.07	0.556776	UBA2
SDE2	row_4269	0.0399882	0.159528	4.29637	1	143.05	0.687425	SDE2		ERLEC1	row_2955	0.0314837	0.106017	4.72139	1	139.07	0.733834	ERLEC1
RAB4B	row_4261	0.0401243	0.159985	4.29041	1	143.05	1.6143	RAB4B		SNX24	row_2803	0.0314818	0.106017	4.72149	1	139.07	44.6604	SNX24
TLE3	row_2458	0.0402852	0.160541	4.2834	1	143.05	0.793969	TLE3		SLC2A1-AS1	row_2804	0.0314818	0.106017	4.72149	1	139.07	44.6604	SLC2A1-AS1
ZBTB34	row_1527	0.0403247	0.160614	4.28168	1	143.05	-1.04874	ZBTB34		HACL1	row_3657	0.0315545	0.106197	4.71739	1	139.07	0.816684	HACL1
MTG1	row_1216	0.0406914	0.161988	4.26582	1	143.05	0.743023	MTG1		PAFAH1B3	row_2382	0.031607	0.106258	4.71443	1	139.07	-1.02931	PAFAH1B3
COL18A1	row_1498	0.0409187	0.162806	4.25606	1	143.05	-0.92462	COL18A1		S100A12	row_2624	0.0315954	0.106258	4.71508	1	139.07	3.16731	S100A12
AC008083.2	row_5050	0.0409557	0.162867	4.25448	1	143.05	-1.24606	AC008083.2		CAST	row_1189	0.0318925	0.107101	4.69843	1	139.07	0.703432	CAST
TCEAL3	row_2830	0.0410467	0.162974	4.25059	1	143.05	0.783513	TCEAL3		PPP3R1	row_3647	0.0319358	0.10713	4.69601	1	139.07	1.03559	PPP3R1
CCDC77	row_5205	0.0410109	0.162974	4.25212	1	143.05	1.32544	CCDC77		METTL25	row_4036	0.0319311	0.10713	4.69628	1	139.07	1.2201	METTL25
NKAPL	row_7414	0.0410476	0.162974	4.25055	1	143.05	2.67463	NKAPL		RECQL4	row_2463	0.0319843	0.107234	4.69332	1	139.07	2.74018	RECQL4
RPL37A	row_463	0.0413347	0.164027	4.23835	1	143.05	-0.273441	RPL37A		AC025259.3	row_5932	0.0320576	0.107422	4.68924	1	139.07	1.73945	AC025259.3
ZNF695	row_6921	0.0414151	0.164259	4.23495	1	143.05	2.7001	ZNF695		DGKE	row_1031	0.0320843	0.107453	4.68776	1	139.07	1.18695	DGKE
MMP2	row_1594	0.0414836	0.164356	4.23206	1	143.05	2.33728	MMP2		PPM1M	row_3215	0.0322159	0.107835	4.68048	1	139.07	0.929986	PPM1M
LTBP3	row_732	0.0417227	0.165217	4.22201	1	143.05	1.0676	LTBP3		SPIDR	row_1683	0.0323893	0.108357	4.67094	1	139.07	0.842581	SPIDR
COQ10A	row_4814	0.0417982	0.165428	4.21884	1	143.05	1.06119	COQ10A		ALOX5AP	row_073	0.0325093	0.108464	4.66437	1	139.07	-0.450752	ALOX5AP
ARHGDIA	row_5381	0.0419029	0.165582	4.21447	1	143.05	0.286498	ARHGDIA		EIF3D	row_1329	0.032496	0.108464	4.6651	1	139.07	-0.403541	EIF3D
TIMMDC1	row_4404	0.0419253	0.165582	4.21353	1	143.05	0.500483	TIMMDC1		AL357060.1	row_1197	0.0324525	0.108464	4.66748	1	139.07	1.24017	AL357060.1
STK38L	row_1757	0.0419152	0.165582	4.21396	1	143.05	0.800131	STK38L		AMBRA1	row_4513	0.0324619	0.108464	4.66696	1	139.07	1.28282	AMBRA1
GID4	row_6143	0.0419148	0.165582	4.21397	1	143.05	1.11033	GID4		GALNT7	row_2158	0.032485	0.108464	4.6657	1	139.07	1.46816	GALNT7
ACO1	row_1338	0.0419488	0.165587	4.21255	1	143.05	0.645534	ACO1		SNHG12	row_2138	0.0325931	0.108567	4.6598	1	139.07	0.685465	SNHG12
RPP21	row_1565	0.0420045	0.16572	4.21023	1	143.05	0.757918	RPP21		DENND4C	row_948	0.032567	0.108567	4.66122	1	139.07	0.826511	DENND4C
PPIB	row_1627	0.0420711	0.165809	4.20746	1	143.05	0.27467	PPIB		SRCAP	row_5771	0.0325768	0.108567	4.66069	1	139.07	1.27777	SRCAP
CCDC171	row_2010	0.0420506	0.165809	4.20832	1	143.05	0.827572	CCDC171		SDF4	row_538	0.0326987	0.108861	4.65405	1	139.07	0.723324	SDF4
TOX	row_855	0.0421375	0.165968	4.20471	1	143.05	0.409278	TOX		ABCC4	row_1758	0.0327505	0.108974	4.65124	1	139.07	1.9246	ABCC4
OXCT1	row_4464	0.042156	0.165968	4.20394	1	143.05	0.540962	OXCT1		DDAH2	row_2233	0.03284	0.109213	4.64639	1	139.07	-0.78174	DDAH2
GET4	row_883	0.042181	0.16598	4.20291	1	143.05	1.26933	GET4		HDAC6	row_4278	0.0329639	0.10956	4.6397	1	139.07	1.18999	HDAC6
BATF	row_380	0.042308	0.166392	4.19765	1	143.05	-0.456194	BATF		LMF1	row_888	0.0329798	0.10956	4.63885	1	139.07	1.41667	LMF1
SHANK1	row_3874	0.0423846	0.166456	4.19449	1	143.05	-1.28604	SHANK1		MYADM	row_288	0.0330137	0.109613	4.63703	1	139.07	0.644294	MYADM
LRRC14	row_7072	0.0423826	0.166456	4.19457	1	143.05	0.837023	LRRC14		SFSWAP	row_2930	0.0331265	0.10987	4.63097	1	139.07	0.762084	SFSWAP
EGR1	row_063	0.0423907	0.166456	4.19424	1	143.05	1.11398	EGR1		UHRF2	row_4940	0.0331205	0.10987	4.63129	1	139.07	0.910612	UHRF2
ACTA2	row_1301	0.0424985	0.166791	4.1898	1	143.05	3.76188	ACTA2		FOXP1	row_3540	0.0331489	0.109885	4.62977	1	139.07	0.511462	FOXP1
WDR19	row_4316	0.0426101	0.167142	4.18522	1	143.05	1.3663	WDR19		NTAN1	row_2668	0.0332602	0.110157	4.62382	1	139.07	-1.0374	NTAN1
NUDT14	row_4970	0.0426688	0.167255	4.18281	1	143.05	0.631822	NUDT14		HIGD2A	row_5633	0.0332668	0.110157	4.62347	1	139.07	-0.310424	HIGD2A
PGAM4	row_6241	0.0426836	0.167255	4.18221	1	143.05	4.04809	PGAM4		LINC00271	row_4772	0.033507	0.110893	4.6107	1	139.07	4.77502	LINC00271
RARA	row_1228	0.0427324	0.167359	4.18021	1	143.05	0.564688	RARA		KLC2	row_920	0.0335486	0.110971	4.6085	1	139.07	1.35142	KLC2
SLC12A4	row_5614	0.042887	0.167877	4.1739	1	143.05	1.14789	SLC12A4		CCDC130	row_4296	0.033583	0.111026	4.60668	1	139.07	0.773733	CCDC130
LINC01122	row_7089	0.04294	0.167997	4.17175	1	143.05	-2.87867	LINC01122		CROCC	row_1813	0.0336915	0.111324	4.60096	1	139.07	1.59857	CROCC
ATP5F1B	row_2426	0.0429939	0.168032	4.16956	1	143.05	0.251456	ATP5F1B		PEX26	row_1781	0.033804	0.111523	4.59505	1	139.07	0.956812	PEX26
ZNF620	row_3570	0.0429771	0.168032	4.17024	1	143.05	2.03211	ZNF620		CLEC16A	row_1991	0.0337784	0.111523	4.5964	1	139.07	1.09226	CLEC16A
AC008555.1	row_3681	0.0430872	0.16831	4.16577	1	143.05	-3.00075	AC008555.1		USP32	row_4965	0.0338059	0.111523	4.59495	1	139.07	1.0948	USP32
B3GALT5	row_5641	0.0435067	0.16986	4.14887	1	143.05	-0.821649	B3GALT5		TOPORS	row_4065	0.0339605	0.111974	4.58686	1	139.07	0.670559	TOPORS
LINC01140	row_3439	0.0436596	0.170191	4.14275	1	143.05	-3.46721	LINC01140		ACSL4	row_553	0.034126	0.112459	4.57825	1	139.07	1.26633	ACSL4
NDUFS4	row_6611	0.0436355	0.170191	4.14371	1	143.05	-0.293117	NDUFS4		CNTROB	row_5036	0.0342529	0.112761	4.57167	1	139.07	1.30474	CNTROB
S100A4	row_4910	0.0436582	0.170191	4.1428	1	143.05	-0.235159	S100A4		SCML1	row_2284	0.0342543	0.112761	4.5716	1	139.07	1.66704	SCML1
SAMD15	row_4388	0.0436852	0.170202	4.14173	1	143.05	-3.20051	SAMD15		PSME3	row_4747	0.0344292	0.113277	4.56257	1	139.07	0.756481	PSME3
AC020911.2	row_2694	0.0437124	0.170219	4.14064	1	143.05	-1.26961	AC020911.2		MAP4K4	row_1874	0.0344569	0.113282	4.56115	1	139.07	0.821397	MAP4K4
ANKLE1	row_6724	0.0438517	0.170673	4.13509	1	143.05	1.84525	ANKLE1		MPRIP	row_2215	0.0344675	0.113282	4.56061	1	139.07	0.82438	MPRIP
TMEM184B	row_1544	0.043935	0.170686	4.13178	1	143.05	-0.77961	TMEM184B		LINC01560	row_4876	0.0345155	0.113319	4.55814	1	139.07	-33.3218	LINC01560
LIMD2	row_1362	0.043946	0.170686	4.13135	1	143.05	-0.252927	LIMD2		OSBPL2	row_1668	0.0345121	0.113319	4.55832	1	139.07	0.856695	OSBPL2
RBM15	row_4018	0.043886	0.170686	4.13373	1	143.05	0.69542	RBM15		DDX60	row_4556	0.0346555	0.113657	4.55098	1	139.07	0.974212	DDX60
ITSN1	row_1957	0.0439262	0.170686	4.13213	1	143.05	1.06535	ITSN1		ZNF587	row_3441	0.0346488	0.113657	4.55132	1	139.07	1.54131	ZNF587
LRMDA	row_2802	0.0439868	0.170756	4.12973	1	143.05	1.50919	LRMDA		LYRM4	row_4946	0.0347783	0.114	4.54471	1	139.07	-0.835555	LYRM4
HIST1H4A	row_6673	0.0442016	0.171501	4.12124	1	143.05	1.23473	HIST1H4A		TFAM	row_942	0.0348445	0.114156	4.54135	1	139.07	0.545426	TFAM
PRMT9	row_137	0.0442635	0.171595	4.1188	1	143.05	-0.432072	PRMT9		IGLV2-23	row_3260	0.0348847	0.114227	4.53931	1	139.07	4.93898	IGLV2-23
MRPL4	row_1872	0.0442945	0.171595	4.11758	1	143.05	0.444111	MRPL4		RPRD1B	row_5157	0.0350254	0.114627	4.53218	1	139.07	0.969393	RPRD1B
TMEM266	row_7317	0.0442837	0.171595	4.118	1	143.05	35.8308	TMEM266		CPVL	row_5754	0.0351956	0.115062	4.52361	1	139.07	2.67953	CPVL
ABCA2	row_2622	0.0443472	0.171711	4.11551	1	143.05	-0.901846	ABCA2		DIAPH3	row_852	0.0351814	0.115062	4.52432	1	139.07	3.3279	DIAPH3
FAM200A	row_1972	0.0448136	0.173427	4.09728	1	143.05	1.14472	FAM200A		C1orf162	row_1447	0.03534	0.115411	4.51637	1	139.07	-1.53679	C1orf162
CHORDC1	row_397	0.0448643	0.173534	4.09531	1	143.05	0.597688	CHORDC1		DENND1B	row_4492	0.0353376	0.115411	4.51649	1	139.07	0.782159	DENND1B
EMD	row_1782	0.0450489	0.174158	4.08817	1	143.05	0.500154	EMD		ELAC2	row_3337	0.0354117	0.115585	4.51278	1	139.07	0.819877	ELAC2
TGIF1	row_638	0.0451197	0.174342	4.08543	1	143.05	0.589051	TGIF1		CNPY2	row_475	0.0354971	0.115802	4.50852	1	139.07	-1.23319	CNPY2
PRPSAP1	row_2417	0.0452025	0.174482	4.08224	1	143.05	0.446823	PRPSAP1		UBTD2	row_1838	0.0355204	0.115817	4.50736	1	139.07	3.05906	UBTD2
LRRC47	row_6604	0.0452022	0.174482	4.08226	1	143.05	0.711135	LRRC47		TESK1	row_3879	0.0358406	0.116799	4.4915	1	139.07	1.14681	TESK1
PNO1	row_5699	0.0455781	0.175841	4.06785	1	143.05	0.57835	PNO1		MAPK12	row_912	0.0359348	0.117044	4.48686	1	139.07	2.99859	MAPK12
AC005261.1	row_5424	0.0456519	0.176036	4.06503	1	143.05	-1.24005	AC005261.1		IER5	row_1056	0.0360298	0.117292	4.4822	1	139.07	0.555396	IER5
ZNF337-AS1	row_3574	0.0456773	0.176043	4.06406	1	143.05	1.59623	ZNF337-AS1		LRRC8C	row_4108	0.0360838	0.117405	4.47955	1	139.07	1.30874	LRRC8C
FOXK1	row_3201	0.0457427	0.176121	4.06158	1	143.05	-0.824329	FOXK1		LYSMD3	row_2259	0.0361497	0.117558	4.47633	1	139.07	0.730428	LYSMD3
LAT	row_2649	0.0457444	0.176121	4.06151	1	143.05	1.26807	LAT		PCYT2	row_791	0.0365336	0.118681	4.45768	1	139.07	1.20719	PCYT2
GDE1	row_1442	0.0457679	0.176121	4.06062	1	143.05	0.333344	GDE1		UHRF1BP1	row_5244	0.0365983	0.118829	4.45456	1	139.07	1.35483	UHRF1BP1
S100A9	row_4514	0.0458194	0.176138	4.05866	1	143.05	-1.3999	S100A9		PIM3	row_164	0.0366442	0.118853	4.45234	1	139.07	0.790504	PIM3
RABGEF1	row_6994	0.0458122	0.176138	4.05894	1	143.05	0.886645	RABGEF1		SPP1	row_2945	0.0366255	0.118853	4.45325	1	139.07	3.18394	SPP1
AC138207.7	row_7439	0.0459718	0.176543	4.05289	1	143.05	-2.54482	AC138207.7		SLC35D1	row_3173	0.0367383	0.119033	4.44782	1	139.07	0.950478	SLC35D1
SKAP1	row_857	0.0459644	0.176543	4.05317	1	143.05	0.650892	SKAP1		IFIH1	row_1437	0.0367382	0.119033	4.44782	1	139.07	0.990358	IFIH1
DCAF16	row_2336	0.0460374	0.176705	4.05041	1	143.05	0.7074	DCAF16		EDRF1	row_518	0.0367589	0.119037	4.44683	1	139.07	1.01266	EDRF1
AHRR	row_751	0.0464266	0.178107	4.03579	1	143.05	-0.673588	AHRR		CKLF	row_694	0.0368832	0.119127	4.44087	1	139.07	-0.792508	CKLF
GART	row_7123	0.0465005	0.178299	4.03302	1	143.05	0.603807	GART		PGGT1B	row_955	0.0368497	0.119127	4.44248	1	139.07	0.945364	PGGT1B
NKIRAS2	row_2693	0.0465318	0.178328	4.03185	1	143.05	0.596424	NKIRAS2		ZNF814	row_2345	0.0368766	0.119127	4.44119	1	139.07	1.14983	ZNF814
CTSW	row_098	0.0465622	0.178354	4.03072	1	143.05	0.654673	CTSW		TPX2	row_1697	0.0368556	0.119127	4.44219	1	139.07	1.6401	TPX2
TMEM56	row_6325	0.0466521	0.178607	4.02737	1	143.05	34.5926	TMEM56		HLA-DOB	row_3653	0.03682	0.119127	4.4439	1	139.07	4.26868	HLA-DOB
PFN2	row_7306	0.0467926	0.17878	4.02215	1	143.05	-0.814451	PFN2		TNFSF9	row_140	0.0369366	0.119183	4.43832	1	139.07	0.992431	TNFSF9
LYRM1	row_5047	0.0467876	0.17878	4.02233	1	143.05	0.61814	LYRM1		MTA3	row_813	0.0369391	0.119183	4.4382	1	139.07	1.11184	MTA3
AHCTF1	row_6830	0.0467492	0.17878	4.02376	1	143.05	0.683986	AHCTF1		KIAA1841	row_4042	0.036965	0.119204	4.43696	1	139.07	2.11412	KIAA1841
DEPP1	row_7451	0.0467669	0.17878	4.0231	1	143.05	35.9126	DEPP1		Z93930.2	row_3881	0.0370961	0.119564	4.43072	1	139.07	0.974322	Z93930.2
L1TD1	row_6565	0.0468642	0.178962	4.01949	1	143.05	-2.91488	L1TD1		AC115618.1	row_5693	0.0371344	0.119625	4.4289	1	139.07	4.46191	AC115618.1
TMEM150A	row_6733	0.046966	0.179175	4.01572	1	143.05	-0.963324	TMEM150A		OASL	row_3807	0.0371978	0.119704	4.42589	1	139.07	1.07944	OASL
HYOU1	row_3855	0.0469782	0.179175	4.01528	1	143.05	0.662649	HYOU1		AC020765.2	row_3841	0.037184	0.119704	4.42655	1	139.07	1.54461	AC020765.2
MYOM1	row_7283	0.0469917	0.179175	4.01477	1	143.05	1.67003	MYOM1		CYB561	row_1577	0.0372382	0.119772	4.42398	1	139.07	2.78081	CYB561
DGLUCY	row_1540	0.0470873	0.179449	4.01125	1	143.05	0.597964	DGLUCY		AC004982.2	row_4104	0.0374475	0.120382	4.4141	1	139.07	3.12474	AC004982.2
ARFIP1	row_7174	0.0471664	0.179659	4.00834	1	143.05	0.558659	ARFIP1		SYTL2	row_2601	0.037517	0.120418	4.41083	1	139.07	0.60523	SYTL2
EDRF1	row_965	0.0471997	0.179694	4.00711	1	143.05	0.790891	EDRF1		FAM120AOS	row_5765	0.0375084	0.120418	4.41124	1	139.07	0.690674	FAM120AOS
ZNF326	row_796	0.0472736	0.179885	4.00439	1	143.05	0.463	ZNF326		AMMECR1L	row_3343	0.037497	0.120418	4.41177	1	139.07	1.42102	AMMECR1L
KIAA0355	row_4540	0.0474063	0.180298	3.99953	1	143.05	-0.605125	KIAA0355		SERTAD1	row_537	0.0375426	0.120437	4.40963	1	139.07	0.535011	SERTAD1
DBH-AS1	row_4946	0.0474973	0.180369	3.99621	1	143.05	-2.27519	DBH-AS1		COL6A3	row_539	0.0376418	0.120692	4.40498	1	139.07	6.64375	COL6A3
YEATS2	row_2031	0.047479	0.180369	3.99687	1	143.05	0.871788	YEATS2		IFNGR1	row_179	0.0377486	0.120972	4.39999	1	139.07	0.560777	IFNGR1
FGF14-AS2	row_5729	0.0474729	0.180369	3.9971	1	143.05	2.53037	FGF14-AS2		PPM1F	row_3316	0.0378169	0.121128	4.39681	1	139.07	1.22908	PPM1F
UBFD1	row_4029	0.0475363	0.180426	3.99478	1	143.05	0.740145	UBFD1		PHF12	row_2710	0.037899	0.121328	4.39299	1	139.07	0.90175	PHF12
ECD	row_6174	0.0476483	0.18076	3.9907	1	143.05	0.738095	ECD		ZC3H4	row_3368	0.0379766	0.121513	4.38938	1	139.07	1.19279	ZC3H4
ADAM9	row_2494	0.0477795	0.181166	3.98593	1	143.05	1.37568	ADAM9		TBRG1	row_986	0.0380503	0.121686	4.38597	1	139.07	0.657499	TBRG1
SYP	row_3939	0.0478563	0.181365	3.98315	1	143.05	3.48441	SYP		TNPO2	row_1579	0.0381583	0.121968	4.38098	1	139.07	1.34199	TNPO2
SSH2	row_6620	0.0479624	0.181676	3.97931	1	143.05	0.526121	SSH2		YPEL4	row_4344	0.0382662	0.12225	4.37601	1	139.07	2.65732	YPEL4
PRKCD	row_3326	0.0480075	0.181727	3.97768	1	143.05	1.01163	PRKCD		PIGK	row_644	0.0384745	0.122746	4.36646	1	139.07	0.900121	PIGK
VPS13A-AS1	row_6606	0.0480244	0.181727	3.97707	1	143.05	34.3411	VPS13A-AS1		AC020911.2	row_1360	0.0384811	0.122746	4.36616	1	139.07	1.73709	AC020911.2
PWAR6	row_7465	0.0481454	0.182093	3.97271	1	143.05	-2.23591	PWAR6		DEF6	row_5539	0.0385644	0.122837	4.36235	1	139.07	0.501261	DEF6
SH3RF3	row_2656	0.0482425	0.182245	3.96922	1	143.05	-3.02043	SH3RF3		COQ7	row_2317	0.0385694	0.122837	4.36212	1	139.07	0.797291	COQ7
SLC9A6	row_1194	0.0483557	0.182245	3.96516	1	143.05	-1.18968	SLC9A6		HIST1H1E	row_083	0.038555	0.122837	4.36278	1	139.07	1.22839	HIST1H1E
SEC63	row_2923	0.0482357	0.182245	3.96946	1	143.05	0.345887	SEC63		ACP6	row_3294	0.0386446	0.123013	4.35869	1	139.07	-2.65866	ACP6
VAMP5	row_1421	0.0483521	0.182245	3.96528	1	143.05	0.486633	VAMP5		DTX3L	row_4170	0.0387457	0.123271	4.3541	1	139.07	0.911502	DTX3L
MYH10	row_5820	0.0483468	0.182245	3.96548	1	143.05	0.904166	MYH10		COG8	row_5195	0.0388842	0.123596	4.34782	1	139.07	-30.1056	COG8
HEG1	row_6787	0.0482601	0.182245	3.96858	1	143.05	1.01641	HEG1		TROVE2	row_3629	0.0388879	0.123596	4.34766	1	139.07	0.548472	TROVE2
ENHO	row_7382	0.0483178	0.182245	3.96651	1	143.05	37.3216	ENHO		MRPL20	row_4638	0.0389424	0.123705	4.34519	1	139.07	-0.591298	MRPL20
SF3B4	row_3566	0.048452	0.182425	3.96171	1	143.05	0.441654	SF3B4		RARRES3	row_343	0.039016	0.123875	4.34188	1	139.07	-0.38799	RARRES3
ZNF639	row_1272	0.0484306	0.182425	3.96248	1	143.05	0.739745	ZNF639		AC243965.1	row_1859	0.0391499	0.124236	4.33585	1	139.07	1.51812	AC243965.1
LINC00685	row_5008	0.0485022	0.182522	3.95991	1	143.05	-1.29873	LINC00685		RBAK-RBAKDN	row_3108	0.0392739	0.124566	4.3303	1	139.07	1.52903	RBAK-RBAKDN
CAMK4	row_1028	0.0489276	0.183916	3.9448	1	143.05	0.53537	CAMK4		ARHGEF3	row_380	0.0393234	0.124658	4.32808	1	139.07	0.756295	ARHGEF3
FOXO1	row_888	0.0489461	0.183916	3.94414	1	143.05	0.641199	FOXO1		CDC16	row_2301	0.0393635	0.124658	4.32629	1	139.07	0.892628	CDC16
TREX1	row_4427	0.0489394	0.183916	3.94438	1	143.05	35.682	TREX1		UHRF1	row_4722	0.0393484	0.124658	4.32697	1	139.07	1.56999	UHRF1
FAM199X	row_3797	0.0490132	0.183984	3.94177	1	143.05	-0.618692	FAM199X		AMOTL1	row_5820	0.0394744	0.124921	4.32135	1	139.07	-32.9755	AMOTL1
PSTPIP2	row_1625	0.0490093	0.183984	3.94191	1	143.05	0.586484	PSTPIP2		IL10RA	row_2946	0.0395051	0.124921	4.31998	1	139.07	0.570953	IL10RA
EFNB2	row_5943	0.049122	0.184207	3.93793	1	143.05	0.709949	EFNB2		GNL3L	row_3455	0.0395075	0.124921	4.31987	1	139.07	1.12581	GNL3L
LACC1	row_4782	0.0491124	0.184207	3.93827	1	143.05	1.22428	LACC1		BORCS5	row_4229	0.0395632	0.125034	4.3174	1	139.07	0.729969	BORCS5
AC004918.1	row_6431	0.0494616	0.185035	3.92601	1	143.05	-3.98981	AC004918.1		VAMP5	row_4090	0.0396644	0.125097	4.31291	1	139.07	-0.529338	VAMP5
AC104794.2	row_2980	0.0494661	0.185035	3.92585	1	143.05	-0.778921	AC104794.2		GAB2	row_5095	0.0396542	0.125097	4.31336	1	139.07	38.9342	GAB2
NPRL3	row_5485	0.0494605	0.185035	3.92605	1	143.05	-0.586163	NPRL3		QRICH2	row_5096	0.0396542	0.125097	4.31336	1	139.07	38.9342	QRICH2
COG3	row_6745	0.049397	0.185035	3.92827	1	143.05	0.842804	COG3		IGKV3D-20	row_5097	0.0396542	0.125097	4.31336	1	139.07	38.9342	IGKV3D-20
AC023355.1	row_5430	0.0497284	0.185924	3.9167	1	143.05	34.3489	AC023355.1		CYB5RL	row_3884	0.0397226	0.125105	4.31034	1	139.07	-30.0699	CYB5RL
HSPB1	row_023	0.0498266	0.186198	3.9133	1	143.05	-0.514476	HSPB1		TLE1	row_5902	0.0397199	0.125105	4.31046	1	139.07	0.860218	TLE1
BBS7	row_2009	0.0499451	0.186548	3.90919	1	143.05	0.777527	BBS7		EDEM3	row_1615	0.0397277	0.125105	4.31011	1	139.07	0.95499	EDEM3
CFLAR	row_7385	0.0500767	0.186843	3.90464	1	143.05	-0.362093	CFLAR		ARHGEF19	row_3612	0.0397959	0.125256	4.3071	1	139.07	1.09897	ARHGEF19
MGMT	row_868	0.050099	0.186843	3.90387	1	143.05	0.364948	MGMT		SLC25A51	row_1776	0.039955	0.125692	4.3001	1	139.07	1.24966	SLC25A51
PLXND1	row_6844	0.0500699	0.186843	3.90487	1	143.05	1.05707	PLXND1		VPS4B	row_934	0.0399822	0.125714	4.2989	1	139.07	0.57914	VPS4B
AC092053.2	row_4298	0.0501476	0.186932	3.9022	1	143.05	1.68178	AC092053.2		STRN	row_2044	0.0401246	0.126097	4.29266	1	139.07	0.890069	STRN
KLHL9	row_3043	0.0502435	0.187196	3.89889	1	143.05	-0.747791	KLHL9		ZMYM1	row_2286	0.0403744	0.126818	4.28177	1	139.07	1.26797	ZMYM1
CLN3	row_2575	0.0502751	0.187221	3.89781	1	143.05	1.23718	CLN3		ODR4	row_4746	0.0404493	0.126988	4.27852	1	139.07	0.893204	ODR4
UPF1	row_5548	0.0505007	0.187774	3.89007	1	143.05	-0.659908	UPF1		RGS16	row_3778	0.0405979	0.12739	4.27209	1	139.07	-1.04762	RGS16
RAE1	row_2018	0.0504987	0.187774	3.89014	1	143.05	0.449125	RAE1		WDR7	row_4594	0.0406188	0.127391	4.27118	1	139.07	1.19222	WDR7
MYO9B	row_2401	0.0505238	0.187774	3.88928	1	143.05	0.600888	MYO9B		DYNLT1	row_2268	0.0407451	0.127722	4.26574	1	139.07	-0.667628	DYNLT1
PYGB	row_7483	0.0504739	0.187774	3.89099	1	143.05	0.814196	PYGB		AC106739.1	row_4198	0.0408039	0.127841	4.26321	1	139.07	1.63309	AC106739.1
FBXL16	row_3740	0.0505735	0.187854	3.88758	1	143.05	-3.96689	FBXL16		CCAR2	row_5580	0.0408639	0.127899	4.26063	1	139.07	0.900854	CCAR2
NOP2	row_5200	0.0505953	0.187854	3.88684	1	143.05	0.884379	NOP2		TCP11L1	row_3133	0.0408533	0.127899	4.26109	1	139.07	1.30391	TCP11L1
RCBTB2	row_2489	0.0506975	0.188047	3.88335	1	143.05	-0.600915	RCBTB2		PPP2CA	row_1969	0.0408884	0.127911	4.25958	1	139.07	0.537776	PPP2CA
WDR74	row_3727	0.0506803	0.188047	3.88394	1	143.05	0.551718	WDR74		BTBD1	row_4794	0.0411175	0.128497	4.24979	1	139.07	0.768757	BTBD1
IL4I1	row_186	0.0509407	0.188856	3.87509	1	143.05	-0.314096	IL4I1		KLF3	row_3141	0.0411721	0.128593	4.24747	1	139.07	0.522271	KLF3
SLX4	row_5133	0.050981	0.188912	3.87373	1	143.05	1.91809	SLX4		AC007448.3	row_5905	0.0411898	0.128593	4.24671	1	139.07	1.38364	AC007448.3
RFK	row_7314	0.0511752	0.189538	3.86716	1	143.05	-0.54	RFK		AGAP5	row_3366	0.0412171	0.128613	4.24555	1	139.07	3.0632	AGAP5
PLAG1	row_4263	0.0513526	0.190101	3.86119	1	143.05	-0.503172	PLAG1		ZNF490	row_3863	0.0412668	0.128703	4.24344	1	139.07	1.18021	ZNF490
PBX2	row_3023	0.0514198	0.190256	3.85893	1	143.05	-0.668461	PBX2		KIF14	row_2010	0.0413294	0.128833	4.24078	1	139.07	2.3066	KIF14
FUBP1	row_6652	0.0517528	0.191393	3.8478	1	143.05	0.351656	FUBP1		SUPT20H	row_5206	0.0414908	0.129271	4.23396	1	139.07	0.6814	SUPT20H
CTBP2	row_2248	0.0517846	0.191417	3.84674	1	143.05	1.56724	CTBP2		PRMT7	row_2753	0.0415202	0.129297	4.23272	1	139.07	0.919196	PRMT7
IER2	row_223	0.0519771	0.192034	3.84034	1	143.05	0.42909	IER2		AP000787.1	row_5150	0.0415897	0.129449	4.22979	1	139.07	3.76221	AP000787.1
MIR222HG	row_4311	0.052179	0.192685	3.83366	1	143.05	0.794831	MIR222HG		LIN54	row_4582	0.0416211	0.129481	4.22847	1	139.07	1.30215	LIN54
ERAP2	row_1622	0.0522248	0.192759	3.83215	1	143.05	0.971933	ERAP2		CC2D1B	row_5094	0.0416582	0.129531	4.22691	1	139.07	1.1898	CC2D1B
HORMAD2-AS1	row_5393	0.0523062	0.192964	3.82947	1	143.05	1.45101	HORMAD2-AS1		AC131971.1	row_4849	0.0416901	0.129565	4.22557	1	139.07	3.06379	AC131971.1
RAET1E	row_4296	0.0523381	0.192987	3.82841	1	143.05	-2.24049	RAET1E		RNF215	row_4495	0.0417258	0.129611	4.22407	1	139.07	4.56749	RNF215
SENP1	row_1698	0.052394	0.193098	3.82657	1	143.05	0.69342	SENP1		RGS2	row_042	0.0418008	0.129778	4.22093	1	139.07	-1.24356	RGS2
CHST10	row_5936	0.0524505	0.193212	3.82472	1	143.05	1.97287	CHST10		RCBTB2	row_3204	0.0418348	0.129818	4.2195	1	139.07	-1.2794	RCBTB2
ZBTB2	row_6310	0.0527825	0.194339	3.81385	1	143.05	0.764774	ZBTB2		CD63	row_604	0.0419041	0.129955	4.2166	1	139.07	-0.524945	CD63
REPS1	row_5261	0.0528219	0.194389	3.81257	1	143.05	0.593127	REPS1		ARL 15.00	row_1636	0.041921	0.129955	4.2159	1	139.07	1.05282	ARL 15.00
IFT80	row_4747	0.0528975	0.194571	3.8101	1	143.05	1.01865	IFT80		NFKBID	row_136	0.0427279	0.13083	4.18255	1	139.07	0.615324	NFKBID
SDHAF2	row_3290	0.0530045	0.194869	3.80662	1	143.05	-0.585595	SDHAF2		BRAT1	row_3186	0.0424204	0.13083	4.19518	1	139.07	0.825546	BRAT1
MTFR1	row_889	0.0530409	0.194908	3.80544	1	143.05	1.62577	MTFR1		LINC00996	row_783	0.0426562	0.13083	4.18549	1	139.07	0.890327	LINC00996
LINC00513	row_1516	0.0531646	0.194993	3.80143	1	143.05	-2.00536	LINC00513		AP3S2	row_1464	0.0422535	0.13083	4.20208	1	139.07	1.10957	AP3S2
TMEM39A	row_4990	0.0530911	0.194993	3.80381	1	143.05	0.743891	TMEM39A		CYFIP1	row_5408	0.0426963	0.13083	4.18384	1	139.07	1.76821	CYFIP1
ZMAT1	row_6245	0.0531349	0.194993	3.80239	1	143.05	0.900864	ZMAT1		SPRED2	row_5233	0.0423107	0.13083	4.19971	1	139.07	1.99866	SPRED2
TOGARAM2	row_7315	0.053168	0.194993	3.80132	1	143.05	1.18265	TOGARAM2		ATP1B2	row_5419	0.0422387	0.13083	4.20269	1	139.07	3.7137	ATP1B2
MSL2	row_2878	0.0532655	0.195159	3.79817	1	143.05	0.77342	MSL2		FAM239C	row_4913	0.0423029	0.13083	4.20003	1	139.07	3.80574	FAM239C
FAM210B	row_2959	0.0532535	0.195159	3.79856	1	143.05	0.776213	FAM210B		PNPLA3	row_6004	0.0427335	0.13083	4.18232	1	139.07	36.9603	PNPLA3
IPO9	row_3728	0.0534025	0.19547	3.79375	1	143.05	0.568106	IPO9		SORCS1	row_6005	0.0427335	0.13083	4.18232	1	139.07	36.9603	SORCS1
TAF6L	row_4943	0.0533939	0.19547	3.79403	1	143.05	0.806605	TAF6L		RHOXF2	row_6006	0.0427335	0.13083	4.18232	1	139.07	36.9603	RHOXF2
ZNF585A	row_5001	0.053433	0.195487	3.79277	1	143.05	0.979471	ZNF585A		SFRP2	row_6007	0.0427335	0.13083	4.18232	1	139.07	36.9603	SFRP2
CXCR4	row_029	0.0535719	0.195687	3.7883	1	143.05	0.466091	CXCR4		GBGT1	row_6008	0.0427335	0.13083	4.18232	1	139.07	36.9603	GBGT1
JMJD6	row_2505	0.0535921	0.195687	3.78765	1	143.05	0.495571	JMJD6		ADPRHL1	row_6009	0.0427335	0.13083	4.18232	1	139.07	36.9603	ADPRHL1
ZMYM5	row_1315	0.0535498	0.195687	3.78901	1	143.05	0.596422	ZMYM5		SIGLEC11	row_6010	0.0427335	0.13083	4.18232	1	139.07	36.9603	SIGLEC11
HIST2H2BF	row_1150	0.0535766	0.195687	3.78815	1	143.05	1.33828	HIST2H2BF		GATM	row_6011	0.0427335	0.13083	4.18232	1	139.07	36.9603	GATM
PLPPR5	row_920	0.0537349	0.196113	3.78307	1	143.05	1.15347	PLPPR5		GCSAM	row_6012	0.0427335	0.13083	4.18232	1	139.07	36.9603	GCSAM
AC011978.2	row_6785	0.0539116	0.196566	3.77743	1	143.05	-1.98918	AC011978.2		TRGV11	row_6013	0.0427335	0.13083	4.18232	1	139.07	36.9603	TRGV11
PRKAR2B	row_5511	0.0538987	0.196566	3.77784	1	143.05	36.2328	PRKAR2B		NEURL1B	row_6014	0.0427335	0.13083	4.18232	1	139.07	36.9603	NEURL1B
JAML	row_500	0.0539434	0.196587	3.77641	1	143.05	-0.312103	JAML		CTXN2	row_6015	0.0427335	0.13083	4.18232	1	139.07	36.9603	CTXN2
XRRA1	row_5450	0.0542369	0.19756	3.76709	1	143.05	1.01842	XRRA1		AC010809.1	row_6016	0.0427335	0.13083	4.18232	1	139.07	36.9603	AC010809.1
CALHM2	row_4598	0.0543023	0.197702	3.76502	1	143.05	0.87028	CALHM2		AC012213.3	row_6017	0.0427335	0.13083	4.18232	1	139.07	36.9603	AC012213.3
RUBCN	row_938	0.0544753	0.198236	3.75955	1	143.05	1.12757	RUBCN		AC010632.1	row_6018	0.0427335	0.13083	4.18232	1	139.07	36.9603	AC010632.1
WDR18	row_4191	0.0545077	0.198258	3.75853	1	143.05	-0.328664	WDR18		AL136301.1	row_6019	0.0427335	0.13083	4.18232	1	139.07	36.9603	AL136301.1
TMEM229B	row_7328	0.054544	0.198294	3.75738	1	143.05	-1.02523	TMEM229B		FP565260.3	row_6020	0.0427335	0.13083	4.18232	1	139.07	36.9603	FP565260.3
SPICE1	row_1672	0.0546756	0.198676	3.75324	1	143.05	0.853715	SPICE1		WDR54	row_2414	0.0429005	0.131277	4.1755	1	139.07	-1.16774	WDR54
CYP2S1	row_5720	0.0547221	0.198749	3.75178	1	143.05	37.2221	CYP2S1		KLHDC4	row_4852	0.0430044	0.131529	4.17128	1	139.07	0.619432	KLHDC4
COL5A1	row_6226	0.0548368	0.199069	3.74819	1	143.05	2.6497	COL5A1		PGF	row_5556	0.0430275	0.131529	4.17034	1	139.07	-34.6692	PGF
CD46	row_1153	0.0549347	0.199328	3.74512	1	143.05	0.428925	CD46		IDUA	row_3372	0.0430472	0.131529	4.16954	1	139.07	1.48205	IDUA
PCNX2	row_5558	0.0549976	0.199363	3.74316	1	143.05	1.63233	PCNX2		PLXND1	row_2909	0.0431523	0.131595	4.16528	1	139.07	0.735443	PLXND1
AP001059.2	row_6267	0.0549961	0.199363	3.7432	1	143.05	35.9988	AP001059.2		PARP9	row_4705	0.0431368	0.131595	4.16591	1	139.07	0.942179	PARP9
KLRC2	row_3309	0.0550561	0.199466	3.74133	1	143.05	1.85373	KLRC2		ZNF484	row_2485	0.043154	0.131595	4.16521	1	139.07	1.23345	ZNF484
AC098613.1	row_5215	0.0550793	0.199466	3.74061	1	143.05	35.6309	AC098613.1		TMEM9B-AS1	row_5189	0.0431009	0.131595	4.16736	1	139.07	6.01397	TMEM9B-AS1
RPL23	row_219	0.0555385	0.200817	3.72636	1	143.05	-0.348479	RPL23		IL21R	row_1065	0.0432549	0.131838	4.16113	1	139.07	0.79455	IL21R
PRPF39	row_2560	0.0555862	0.200817	3.72489	1	143.05	0.7322	PRPF39		AES	row_1024	0.0433993	0.132212	4.15531	1	139.07	0.348944	AES
ST6GALNAC3	row_2468	0.0554953	0.200817	3.7277	1	143.05	0.741449	ST6GALNAC3		RELA	row_3382	0.0434314	0.132245	4.15402	1	139.07	0.666624	RELA
INTS9	row_4496	0.0555779	0.200817	3.72514	1	143.05	0.911184	INTS9		G3BP1	row_3691	0.0435083	0.132315	4.15093	1	139.07	0.435384	G3BP1
SCARB2	row_3900	0.0555199	0.200817	3.72693	1	143.05	1.0242	SCARB2		FLT1	row_2742	0.0435188	0.132315	4.1505	1	139.07	1.68722	FLT1
ATRIP	row_3433	0.0556186	0.200837	3.72389	1	143.05	1.48803	ATRIP		HPGDS	row_5525	0.0435157	0.132315	4.15063	1	139.07	2.59827	HPGDS
N6AMT1	row_4190	0.0559544	0.201856	3.71356	1	143.05	1.06209	N6AMT1		ZNF420	row_2223	0.0435831	0.132445	4.14793	1	139.07	1.31927	ZNF420
CTSL	row_762	0.0559458	0.201856	3.71383	1	143.05	1.97325	CTSL		TADA1	row_1623	0.0436209	0.132495	4.14641	1	139.07	1.41851	TADA1
MED20	row_5749	0.0560502	0.202104	3.71063	1	143.05	0.848246	MED20		LRP5L	row_3934	0.0437162	0.132719	4.1426	1	139.07	2.01332	LRP5L
TNRC6C	row_1536	0.0561072	0.202212	3.70889	1	143.05	-0.833092	TNRC6C		BBS10	row_5040	0.0438514	0.132999	4.13721	1	139.07	-32.9844	BBS10
SLC35E2A	row_1774	0.0561686	0.202239	3.70701	1	143.05	-0.875433	SLC35E2A		SLX4IP	row_5953	0.043837	0.132999	4.13779	1	139.07	1.09694	SLX4IP
NBPF26	row_459	0.0561426	0.202239	3.70781	1	143.05	1.04992	NBPF26		KLHL28	row_416	0.0439021	0.133087	4.1352	1	139.07	0.717266	KLHL28
[truncated: 5,381 more rows]

## Sheet: Figure 5
FIGURE 5
Figure 5J
	Percentage of CD68+ immune cells outside the vasculature
ROI/ Age and HDBR ID	9pcw, 14334	9pcw, 14248	8 pcw, 14244	12 pcw, 14236	12 pcw, 14241	12 pcw, 14249	20 pcw, 14235	20 pcw, 14238	20 pcw, 14260
1	79.17	65.52	66.67	82.35	60	78.95	63.64	66.67	50
2	85	83.33	88.24	78.13	81.82	71.43	60	64.1	84.38
3	78.57	76.92	70.59	68.75	77.78	78.57	55.17	56.67	60.87
4	75	86.67	88.24	88	82.61	90	57.69	58.33	60
5	76.92	84.62	78.57	82.76	70	64.71	56.67	69.23	58.33
6	97.14	78.26	80.65	82.35	86.67	64	57.89	58.82	57.69
7	72.22	80	72.41	64.29	94.44	86.67	51.22	58.82	58.97
8	94.44	69.23	81.82	85.19	83.33	68.75	60.61	64.29	52.38
9	82.5	82.14	66.67	61.54	92.31	81.82	57.58	65.52	52.38
10	77.27	73.91	72.5	71.43	77.27	80.95	56.67	66.67	63.16
11	84.62	88.89	74.29	88	79.17	66.67
12	68.75	92.86	80		71.43	78.95
13	88.24	86.21	66.67
14	71.43	80.95	77.27
15		80.77
Mean	80.81	80.69	76.04	77.53	79.74	75.95	57.71	62.91	59.82
	Adjusted P Value
8-9 vs. 12	0.7602
8-9 vs. 20	0.0002
12 vs. 20	0.0003
Figure 5 A-F: DE_genes											Figure 5K: DE_genes
	gene_short_name	id	module	supermodule	q_value	p_value	morans_I	morans_test_statistic	status		gene_name	name	pval	adj_pval	f_statistic	df1	df2	lfc	gene_name
1	S100A8	S100A8	5	1	0	0	0.796438	142.956	OK		GSN	row_1286	3.3031e-12	2.47733e-08	55.6971	1	183.145	0.895126	GSN
2	C1QC	C1QC	2	2	0	0	0.742007	133.208	OK		HIST1H4F	row_3357	6.55477e-11	2.45804e-07	48.1663	1	183.145	3.6263	HIST1H4F
3	FCN1	FCN1	5	1	0	0	0.740259	132.879	OK		FNIP2	row_1989	3.26198e-10	8.15495e-07	44.2285	1	183.145	-1.0928	FNIP2
4	S100A9	S100A9	5	1	0	0	0.738404	132.545	OK		SORT1	row_2210	7.85701e-10	1.47319e-06	42.1027	1	183.145	1.37028	SORT1
5	S100A6	S100A6	5	1	0	0	0.727488	130.593	OK		DEK	row_2020	1.62936e-09	2.44405e-06	40.3558	1	183.145	0.768163	DEK
6	C1QA	C1QA	2	2	0	0	0.704959	126.563	OK		PLA2G7	row_156	3.34145e-09	3.03913e-06	38.6503	1	183.145	-2.45131	PLA2G7
7	MRC1	MRC1	2	2	0	0	0.689322	123.759	OK		SOD2	row_217	3.53727e-09	3.03913e-06	38.5157	1	183.145	-1.18767	SOD2
8	CST3	CST3	6	2	0	0	0.670164	120.515	OK		HDAC9	row_1324	3.64696e-09	3.03913e-06	38.4436	1	183.145	1.01317	HDAC9
9	C1QB	C1QB	2	2	0	0	0.665293	119.467	OK		DEDD2	row_3009	4.67613e-09	3.5071e-06	37.8574	1	183.145	-1.87776	DEDD2
10	VCAN	VCAN	5	1	0	0	0.624914	112.185	OK		SMPDL3A	row_262	6.87099e-09	4.68477e-06	36.9533	1	183.145	-1.98623	SMPDL3A
11	AGR2	AGR2	2	2	0	0	0.612972	110.089	OK		IL3RA	row_1082	7.97476e-09	4.98423e-06	36.6045	1	183.145	1.44347	IL3RA
12	DAB2	DAB2	2	2	0	0	0.606131	108.828	OK		TM9SF2	row_7020	8.97013e-09	5.17507e-06	36.3295	1	183.145	0.681274	TM9SF2
13	SLC40A1	SLC40A1	2	2	0	0	0.600818	107.878	OK		SELENOK	row_402	1.03246e-08	5.53103e-06	36.0013	1	183.145	-1.18264	SELENOK
14	LYZ	LYZ	5	1	0	0	0.600098	107.742	OK		TMEM109	row_1673	1.24481e-08	6.13853e-06	35.5656	1	183.145	1.02527	TMEM109
15	LGMN	LGMN	2	2	0	0	0.556475	99.9329	OK		RAB20	row_1605	1.56592e-08	6.52468e-06	35.0323	1	183.145	-1.04875	RAB20
16	TYROBP	TYROBP	6	2	0	0	0.555007	99.8065	OK		STX11	row_3414	2.37357e-08	9.36936e-06	34.0698	1	183.145	-1.62634	STX11
17	MS4A4A	MS4A4A	2	2	0	0	0.54972	98.7091	OK		PLIN2	row_221	3.24211e-08	1.1579e-05	33.3513	1	183.145	-1.45246	PLIN2
18	S100A4	S100A4	5	1	0	0	0.545895	98.0462	OK		FAM111A	row_999	3.1368e-08	1.1579e-05	33.4273	1	183.145	1.50043	FAM111A
19	SELENOP	SELENOP	2	2	0	0	0.530884	95.4064	OK		SDCBP	row_871	3.65371e-08	1.24558e-05	33.0767	1	183.145	-0.524872	SDCBP
20	RNASE1	RNASE1	2	2	0	0	0.526851	94.6603	OK		FTH1	row_400	6.4484e-08	2.10274e-05	31.7769	1	183.145	-0.65859	FTH1
21	CD52	CD52	5	1	0	0	0.492184	88.3736	OK		CCRL2	row_4442	7.6394e-08	2.38731e-05	31.3909	1	183.145	-1.53418	CCRL2
22	GATM	GATM	2	2	0	0	0.482254	86.6063	OK		SCD	row_888	8.86197e-08	2.65859e-05	31.0535	1	183.145	-1.58984	SCD
23	SERPINA1	SERPINA1	1	1	0	0	0.469031	84.2188	OK		GDPD1	row_1452	9.93582e-08	2.85267e-05	30.794	1	183.145	2.15341	GDPD1
24	ZFP36L1	ZFP36L1	7	2	0	0	0.459588	82.5671	OK		LARS	row_6399	1.20476e-07	2.91474e-05	30.3575	1	183.145	0.839029	LARS
25	FTL	FTL	6	2	0	0	0.458528	82.5753	OK		HIST1H2AB	row_2508	1.20153e-07	2.91474e-05	30.3636	1	183.145	2.55277	HIST1H2AB
26	S100A11	S100A11	1	1	0	0	0.456966	82.1346	OK		HIST1H2BF	row_849	1.08958e-07	2.91474e-05	30.585	1	183.145	2.97042	HIST1H2BF
27	STMN1	STMN1	3	2	0	0	0.455713	81.8383	OK		CXCL8	row_011	1.30841e-07	3.0666e-05	30.1709	1	183.145	-2.00181	CXCL8
28	LGALS1	LGALS1	5	1	0	0	0.451018	81.0011	OK		GLUL	row_655	1.56632e-07	3.38625e-05	29.7649	1	183.145	-0.633244	GLUL
29	FOLR2	FOLR2	2	2	0	0	0.444596	79.838	OK		SMC2	row_2573	1.58025e-07	3.38625e-05	29.7449	1	183.145	1.06195	SMC2
30	S100A12	S100A12	5	1	0	0	0.429931	77.2395	OK		BLNK	row_2043	1.50309e-07	3.38625e-05	29.8578	1	183.145	1.11571	BLNK
31	MAF	MAF	2	2	0	0	0.425018	76.3262	OK		SOCS3	row_406	2.09978e-07	4.37453e-05	29.1054	1	183.145	-1.83916	SOCS3
32	FGR	FGR	5	1	0	0	0.423695	76.0861	OK		SESN1	row_523	2.19215e-07	4.44356e-05	29.0087	1	183.145	0.967273	SESN1
33	GPR183	GPR183	7	2	0	0	0.419287	75.2976	OK		HIST1H2BL	row_2604	2.33543e-07	4.60941e-05	28.8666	1	183.145	2.9387	HIST1H2BL
34	SELL	SELL	5	1	0	0	0.405691	72.8643	OK		OGFRL1	row_1250	2.68626e-07	5.1473e-05	28.553	1	183.145	0.759534	OGFRL1
35	MNDA	MNDA	5	1	0	0	0.403511	72.4786	OK		IL18R1	row_3483	2.74523e-07	5.1473e-05	28.5044	1	183.145	3.38818	IL18R1
36	LYVE1	LYVE1	2	2	0	0	0.400557	71.997	OK		DNAJA4	row_098	3.64734e-07	6.51311e-05	27.8696	1	183.145	-1.94745	DNAJA4
37	CSF1R	CSF1R	2	2	0	0	0.391203	70.2702	OK		DISC1	row_6221	4.27827e-07	7.30569e-05	27.5142	1	183.145	1.02444	DISC1
38	FCER1G	FCER1G	6	2	0	0	0.38787	69.7342	OK		HSPD1	row_223	4.39568e-07	7.32613e-05	27.454	1	183.145	-1.08855	HSPD1
39	F13A1	F13A1	2	2	0	0	0.387529	69.6028	OK		NASP	row_1209	4.7363e-07	7.72224e-05	27.288	1	183.145	0.830441	NASP
40	MS4A7	MS4A7	2	2	0	0	0.387308	69.5585	OK		SMC1A	row_5294	4.98696e-07	7.95791e-05	27.1735	1	183.145	0.824443	SMC1A
41	BIN1	BIN1	2	2	0	0	0.384886	69.1292	OK		MAPK6	row_4435	5.29426e-07	8.26844e-05	27.0407	1	183.145	-1.03977	MAPK6
42	FTH1	FTH1	4	1	0	0	0.383479	68.9756	OK		SHTN1	row_2094	5.40205e-07	8.26844e-05	26.996	1	183.145	0.952963	SHTN1
43	GAS6	GAS6	2	2	0	0	0.379164	68.1055	OK		NFKBIA	row_040	5.9877e-07	8.80544e-05	26.7678	1	183.145	-1.14217	NFKBIA
44	CSTA	CSTA	5	1	0	0	0.378066	67.8993	OK		HIST1H4B	row_1251	5.89894e-07	8.80544e-05	26.8009	1	183.145	2.11316	HIST1H4B
45	SAT1	SAT1	7	2	0	0	0.376958	67.764	OK		SRGAP2	row_1177	6.40835e-07	9.24281e-05	26.6174	1	183.145	0.933539	SRGAP2
46	CD14	CD14	2	2	0	0	0.372742	66.9493	OK		DHRS7	row_4669	6.99139e-07	9.89347e-05	26.4248	1	183.145	1.05651	DHRS7
47	S100A10	S100A10	5	1	0	0	0.369602	66.3846	OK		AL161935.3	row_4017	7.34459e-07	0.000102008	26.3159	1	183.145	1.60131	AL161935.3
48	TSPO	TSPO	5	1	0	0	0.369042	66.3053	OK		ZFAND2A	row_041	7.84333e-07	0.000106955	26.1708	1	183.145	-2.17987	ZFAND2A
49	CFP	CFP	1	1	0	0	0.364374	65.4437	OK		RIT1	row_6715	8.0652e-07	0.000108016	26.1092	1	183.145	-0.891067	RIT1
50	CFD	CFD	1	1	0	0	0.361945	65.0084	OK		CEP83-DT	row_3707	8.49902e-07	0.000111829	25.9936	1	183.145	3.66825	CEP83-DT
51	NEAT1	NEAT1	4	1	0	0	0.359973	64.6923	OK		BAG3	row_039	8.74115e-07	0.000113032	25.9317	1	183.145	-2.29484	BAG3
52	FLNA	FLNA	5	1	0	0	0.355284	63.814	OK		RAPH1	row_1048	8.96729e-07	0.000113991	25.8754	1	183.145	0.950359	RAPH1
53	CCL4	CCL4	4	1	0	0	0.354665	63.7013	OK		P2RY14	row_1257	1.04592e-06	0.00013074	25.5366	1	183.145	2.45787	P2RY14
54	LDHB	LDHB	3	2	0	0	0.346126	62.1714	OK		MIR155HG	row_4921	1.12624e-06	0.000138472	25.3739	1	183.145	-2.48938	MIR155HG
55	GADD45B	GADD45B	7	2	0	0	0.344321	61.8605	OK		AC005837.1	row_6543	1.20002e-06	0.000144148	25.2346	1	183.145	1.76988	AC005837.1
56	ANXA2	ANXA2	1	1	0	0	0.341485	61.3386	OK		SLC5A3	row_745	1.26446e-06	0.000148178	25.1198	1	183.145	-1.38536	SLC5A3
57	STAB1	STAB1	2	2	0	0	0.339889	61.0549	OK		CAHM	row_3109	1.39891e-06	0.000161413	24.8983	1	183.145	1.35468	CAHM
58	CD74	CD74	8	1	0	0	0.338913	61.0116	OK		THUMPD3-AS1	row_3555	1.60591e-06	0.00018249	24.5963	1	183.145	-1.12765	THUMPD3-AS1
59	CD68	CD68	6	2	0	0	0.331051	59.489	OK		TECR	row_1433	1.84427e-06	0.00020402	24.294	1	183.145	0.439957	TECR
60	LSP1	LSP1	1	1	0	0	0.328347	59.0362	OK		P3H2	row_1372	1.84978e-06	0.00020402	24.2875	1	183.145	1.23742	P3H2
61	NPC2	NPC2	2	2	0	0	0.327593	58.8712	OK		BCL2A1	row_226	2.23217e-06	0.000242627	23.8779	1	183.145	-1.96121	BCL2A1
62	CCL4L2	CCL4L2	4	1	0	0	0.326763	58.7001	OK		CFP	row_153	2.31622e-06	0.000246706	23.7975	1	183.145	-2.32877	CFP
63	ICAM3	ICAM3	5	1	0	0	0.318779	57.264	OK		CX3CR1	row_192	2.33549e-06	0.000246706	23.7794	1	183.145	1.70628	CX3CR1
64	CTSS	CTSS	1	1	0	0	0.318029	57.155	OK		MPP1	row_1699	2.4573e-06	0.000255969	23.6689	1	183.145	-0.557907	MPP1
65	ADAP2	ADAP2	2	2	0	0	0.317847	57.0966	OK		ATG4C	row_6612	2.53968e-06	0.000260926	23.5972	1	183.145	0.836971	ATG4C
66	HLA-DPB1	HLA-DPB1	8	1	0	0	0.315543	56.7051	OK		DNAJB1	row_052	2.71646e-06	0.000274923	23.4511	1	183.145	-1.13512	DNAJB1
67	SMIM25	SMIM25	1	1	0	0	0.312396	56.1338	OK		DGKZ	row_3675	2.74923e-06	0.000274923	23.425	1	183.145	0.700733	DGKZ
68	STXBP2	STXBP2	5	1	0	0	0.308593	55.4419	OK		HIST1H1E	row_237	3.02941e-06	0.000298955	23.2145	1	183.145	1.80241	HIST1H1E
69	IER3	IER3	4	1	0	0	0.307327	55.2108	OK		HSPB1	row_276	3.11534e-06	0.00030246	23.1539	1	183.145	-0.971195	HSPB1
70	CD83	CD83	4	1	0	0	0.304738	54.7577	OK		UBL7-AS1	row_2354	3.14559e-06	0.00030246	23.133	1	183.145	1.52753	UBL7-AS1
71	VIM	VIM	1	1	0	0	0.303984	54.661	OK		RPN2	row_724	3.28976e-06	0.000312319	23.0359	1	183.145	0.464241	RPN2
72	EMP3	EMP3	1	1	0	0	0.301843	54.2479	OK		ATF3	row_080	3.33788e-06	0.000312926	23.0045	1	183.145	-1.41282	ATF3
73	COTL1	COTL1	1	1	0	0	0.299825	53.8987	OK		MRPL38	row_4194	3.45696e-06	0.000320089	22.9286	1	183.145	1.48295	MRPL38
74	RGS1	RGS1	7	2	0	0	0.299765	53.8605	OK		PARP1	row_6663	3.9044e-06	0.00035711	22.6655	1	183.145	0.679461	PARP1
75	FCGRT	FCGRT	2	2	0	0	0.299293	53.8009	OK		TNRC18	row_1863	4.38021e-06	0.00039109	22.4173	1	183.145	0.956903	TNRC18
76	HLA-DPA1	HLA-DPA1	8	1	0	0	0.299263	53.7982	OK		MAP3K5	row_3747	4.33084e-06	0.00039109	22.4417	1	183.145	1.10692	MAP3K5
77	SLC11A1	SLC11A1	5	1	0	0	0.29823	53.5901	OK		AGR2	row_027	4.50651e-06	0.000397633	22.356	1	183.145	1.10024	AGR2
78	HLA-DRB1	HLA-DRB1	8	1	0	0	0.298047	53.6012	OK		HCFC1	row_4469	4.74044e-06	0.00041341	22.2469	1	183.145	0.832732	HCFC1
79	CCL3	CCL3	4	1	0	0	0.29731	53.4141	OK		PIK3CD	row_6831	4.83168e-06	0.000416524	22.2059	1	183.145	0.841918	PIK3CD
80	HLA-DQA1	HLA-DQA1	8	1	0	0	0.294845	52.9701	OK		ELL2	row_1691	5.19496e-06	0.000442447	22.0498	1	183.145	-1.35102	ELL2
81	RETN	RETN	5	1	0	0	0.294502	52.9097	OK		FCER1A	row_366	5.25038e-06	0.000442447	22.027	1	183.145	4.1584	FCER1A
82	CAPG	CAPG	5	1	0	0	0.289199	51.956	OK		DDX24	row_3281	5.43506e-06	0.000443302	21.9527	1	183.145	0.63119	DDX24
83	HMGA1	HMGA1	3	2	0	0	0.288296	51.7957	OK		PPM1G	row_6396	5.39548e-06	0.000443302	21.9684	1	183.145	0.644977	PPM1G
84	LST1	LST1	1	1	0	0	0.287132	51.6239	OK		RFC4	row_1887	5.43784e-06	0.000443302	21.9516	1	183.145	1.27908	RFC4
85	MS4A6A	MS4A6A	2	2	0	0	0.287118	51.5935	OK		IER5	row_166	5.54277e-06	0.000444974	21.9105	1	183.145	-0.936092	IER5
86	TMSB4X	TMSB4X	6	2	0	0	0.284915	51.3564	OK		DNMT1	row_1728	5.57701e-06	0.000444974	21.8973	1	183.145	0.859081	DNMT1
87	TYMP	TYMP	1	1	0	0	0.284322	51.0868	OK		HMOX1	row_175	5.76593e-06	0.000455205	21.8257	1	183.145	-1.06944	HMOX1
88	PRDM1	PRDM1	7	2	0	0	0.282802	50.8201	OK		CORO1A	row_1128	6.69659e-06	0.000523171	21.5046	1	183.145	0.499098	CORO1A
89	PLP2	PLP2	5	1	0	0	0.272741	49.0037	OK		ADPRH	row_3804	6.93803e-06	0.000536446	21.4287	1	183.145	1.44983	ADPRH
90	HLA-B	HLA-B	1	1	0	0	0.27269	49.0474	OK		HIST1H4A	row_950	7.12216e-06	0.000545064	21.3726	1	183.145	2.07064	HIST1H4A
91	LGALS3	LGALS3	1	1	0	0	0.26978	48.4734	OK		FOSL2	row_224	7.74814e-06	0.00058111	21.1922	1	183.145	-1.64053	FOSL2
92	CCL2	CCL2	2	2	0	0	0.267603	48.1619	OK		NUDT3	row_4202	7.71607e-06	0.00058111	21.2011	1	183.145	0.777661	NUDT3
93	TMSB10	TMSB10	1	1	0	0	0.267089	48.1849	OK		FCGR1A	row_281	8.02106e-06	0.000595623	21.1182	1	183.145	0.983678	FCGR1A
94	JUNB	JUNB	4	1	0	0	0.26636	47.9171	OK		MYOF	row_1503	8.11705e-06	0.000596842	21.0928	1	183.145	1.01086	MYOF
95	SNX6	SNX6	2	2	0	0	0.261364	46.9666	OK		LIG1	row_2421	8.42121e-06	0.000613195	21.0142	1	183.145	1.35771	LIG1
96	FCGR2A	FCGR2A	7	2	0	0	0.259727	46.6705	OK		MARS	row_7125	8.54364e-06	0.000616128	20.9833	1	183.145	0.987589	MARS
97	HLA-DRA	HLA-DRA	8	1	0	0	0.258789	46.563	OK		UNC93B1	row_5171	8.68471e-06	0.000620337	20.9483	1	183.145	0.553395	UNC93B1
98	SH3BGRL3	SH3BGRL3	1	1	0	0	0.255695	46.0315	OK		POR	row_5567	9.21477e-06	0.000651989	20.8219	1	183.145	-0.677523	POR
99	CLEC10A	CLEC10A	8	1	0	0	0.250382	44.9923	OK		AUP1	row_2367	9.48253e-06	0.000664663	20.7608	1	183.145	0.441658	AUP1
100	NFKBIA	NFKBIA	4	1	0	0	0.246636	44.3423	OK		MCM7	row_1502	1.02309e-05	0.000710477	20.5988	1	183.145	1.23509	MCM7
101	RGS10	RGS10	6	2	0	0	0.245693	44.1634	OK		RND1	row_2035	1.05733e-05	0.000714413	20.5287	1	183.145	-2.84982	RND1
102	NR4A2	NR4A2	4	1	0	0	0.245296	44.0814	OK		TUBA1A	row_543	1.03871e-05	0.000714413	20.5665	1	183.145	0.678015	TUBA1A
103	BCL2A1	BCL2A1	4	1	0	0	0.244964	44.0227	OK		RNF125	row_6451	1.04938e-05	0.000714413	20.5448	1	183.145	0.793385	RNF125
104	CTSC	CTSC	2	2	0	0	0.242775	43.64	OK		CCDC170	row_5646	1.08858e-05	0.000728958	20.4667	1	183.145	0.803629	CCDC170
105	CTSB	CTSB	2	2	0	0	0.24254	43.6018	OK		MAP2K3	row_1527	1.1193e-05	0.000739807	20.4075	1	183.145	-0.957438	MAP2K3
106	ITM2B	ITM2B	2	2	0	0	0.241119	43.3923	OK		HIST1H3G	row_1748	1.12451e-05	0.000739807	20.3976	1	183.145	2.84638	HIST1H3G
107	FOSB	FOSB	4	1	0	0	0.239652	43.0801	OK		PCNA	row_508	1.15971e-05	0.000756331	20.332	1	183.145	1.27999	PCNA
108	CEBPD	CEBPD	7	2	0	0	0.237909	42.7679	OK		P2RX1	row_2867	1.18068e-05	0.000761135	20.2939	1	183.145	1.39966	P2RX1
109	ASGR1	ASGR1	5	1	0	0	0.234619	42.169	OK		SPNS3	row_5992	1.18737e-05	0.000761135	20.2819	1	183.145	1.47742	SPNS3
110	MARCKS	MARCKS	2	2	0	0	0.233861	42.0335	OK		PHLDA1	row_329	1.25375e-05	0.000796877	20.1663	1	183.145	-1.8962	PHLDA1
111	LPAR6	LPAR6	2	2	0	0	0.233135	41.8992	OK		CXCL2	row_042	1.33068e-05	0.000838663	20.0399	1	183.145	-1.81579	CXCL2
112	RNASE6	RNASE6	6	2	0	0	0.23277	41.8333	OK		HCST	row_759	1.35285e-05	0.000845532	20.0048	1	183.145	0.508917	HCST
113	TUBB	TUBB	3	2	0	0	0.230657	41.4605	OK		MDM4	row_3110	1.37706e-05	0.000853551	19.9672	1	183.145	0.753097	MDM4
114	PEBP1	PEBP1	6	2	0	0	0.227872	40.9546	OK		GPAT3	row_2115	1.39012e-05	0.000854579	19.9471	1	183.145	1.49946	GPAT3
115	PLAC8	PLAC8	1	1	0	0	0.224888	40.4203	OK		PCGF6	row_3406	1.48531e-05	0.000898374	19.8067	1	183.145	1.31433	PCGF6
116	HLA-DQB1	HLA-DQB1	8	1	0	0	0.224608	40.38	OK		ARHGAP22	row_3690	1.48268e-05	0.000898374	19.8105	1	183.145	1.82175	ARHGAP22
117	FOS	FOS	4	1	0	0	0.223756	40.2766	OK		HGSNAT	row_6184	1.51392e-05	0.000908351	19.7663	1	183.145	0.739271	HGSNAT
118	CCL3L1	CCL3L1	4	1	0	0	0.221488	39.8092	OK		HIST1H2BG	row_880	1.60955e-05	0.000958066	19.6366	1	183.145	1.43806	HIST1H2BG
119	PLAUR	PLAUR	4	1	0	0	0.221256	39.7717	OK		TCEAL9	row_317	1.68466e-05	0.000985838	19.5401	1	183.145	-1.54535	TCEAL9
120	SAMHD1	SAMHD1	8	1	0	0	0.220112	39.5762	OK		LTC4S	row_443	1.69564e-05	0.000985838	19.5264	1	183.145	0.705737	LTC4S
121	NPM1	NPM1	3	2	0	0	0.21866	39.3264	OK		IGFLR1	row_4333	1.73083e-05	0.000988333	19.4829	1	183.145	0.911938	IGFLR1
122	ALOX5AP	ALOX5AP	6	2	0	0	0.21861	39.2944	OK		CD1C	row_723	1.71832e-05	0.000988333	19.4983	1	183.145	1.77517	CD1C
123	CD36	CD36	2	2	0	0	0.21527	38.6974	OK		HIST1H2AL	row_1028	1.73947e-05	0.000988333	19.4724	1	183.145	2.08542	HIST1H2AL
124	CD44	CD44	5	1	0	0	0.214555	38.5676	OK		ICAM1	row_134	1.76075e-05	0.000992905	19.4467	1	183.145	-1.21363	ICAM1
125	PSAP	PSAP	2	2	0	0	0.214273	38.5554	OK		C20orf194	row_5455	1.77426e-05	0.000993058	19.4305	1	183.145	1.03002	C20orf194
126	IMPDH2	IMPDH2	3	2	0	0	0.212973	38.2813	OK		HK3	row_2327	1.80188e-05	0.000996415	19.3979	1	183.145	-2.23724	HK3
127	ZFP36	ZFP36	4	1	0	0	0.212963	38.3227	OK		HIST1H2BB	row_661	1.80683e-05	0.000996415	19.3921	1	183.145	2.71004	HIST1H2BB
128	IL1B	IL1B	4	1	0	0	0.210739	37.8814	OK		IL1RN	row_103	1.85566e-05	0.00100851	19.3358	1	183.145	-1.84918	IL1RN
129	FCGR3A	FCGR3A	1	1	0	0	0.209001	37.577	OK		NFIL3	row_3376	1.84998e-05	0.00100851	19.3423	1	183.145	-1.6482	NFIL3
130	TUBA1B	TUBA1B	3	2	1.07872e-303	1.84355e-305	0.207663	37.34	OK		CRIM1	row_5770	1.8697e-05	0.00100883	19.3199	1	183.145	-3.2626	CRIM1
131	CYBB	CYBB	2	2	1.32165e-303	2.26531e-305	0.207636	37.3345	OK		NBPF14	row_587	1.96353e-05	0.00105189	19.2165	1	183.145	1.12254	NBPF14
132	CD55	CD55	4	1	3.99475e-303	6.88682e-305	0.207512	37.3047	OK		ABL2	row_733	2.01716e-05	0.00107296	19.1596	1	183.145	-1.74924	ABL2
133	NCF1	NCF1	1	1	6.56505e-303	1.13506e-304	0.207439	37.2913	OK		DPCD	row_5267	2.06669e-05	0.00108666	19.1085	1	183.145	-1.32956	DPCD
134	RNASET2	RNASET2	6	2	1.77196e-298	3.10776e-300	0.205808	37.0165	OK		GIGYF1	row_3206	2.0719e-05	0.00108666	19.1032	1	183.145	1.09796	GIGYF1
135	ANXA5	ANXA5	6	2	3.70011e-294	6.58166e-296	0.204324	36.7466	OK		RGL2	row_6701	2.11129e-05	0.00109963	19.0635	1	183.145	0.755806	RGL2
136	ANXA1	ANXA1	5	1	4.80286e-293	8.56714e-295	0.204004	36.6768	OK		CEP152	row_3195	2.15429e-05	0.00110665	19.021	1	183.145	1.50559	CEP152
137	CXCL16	CXCL16	7	2	8.79108e-293	1.5725e-294	0.203922	36.6602	OK		HIST1H2BC	row_2811	2.1448e-05	0.00110665	19.0303	1	183.145	1.55412	HIST1H2BC
138	TGFBI	TGFBI	2	2	3.63628e-292	6.5406e-294	0.20372	36.6214	OK		ZC3H12A	row_824	2.33261e-05	0.00118207	18.8535	1	183.145	-2.04832	ZC3H12A
139	LIMD2	LIMD2	1	1	3.39569e-290	6.12476e-292	0.202938	36.4973	OK		CARD11	row_3955	2.32639e-05	0.00118207	18.8591	1	183.145	1.62607	CARD11
140	IFI30	IFI30	1	1	9.80932e-290	1.77907e-291	0.202858	36.4681	OK		BRCA1	row_1933	2.37339e-05	0.00119466	18.817	1	183.145	1.57221	BRCA1
141	PILRA	PILRA	1	1	1.05923e-289	1.92635e-291	0.202854	36.4659	OK		SERPINH1	row_196	2.44342e-05	0.00122171	18.7559	1	183.145	-1.59717	SERPINH1
142	TIMP1	TIMP1	1	1	1.89852e-288	3.50948e-290	0.20235	36.3863	OK		NR1H3	row_290	2.8123e-05	0.00138767	18.4605	1	183.145	-1.8822	NR1H3
143	AP1S2	AP1S2	1	1	5.27585e-288	9.77886e-290	0.202222	36.3581	OK		MAML3	row_2373	2.81234e-05	0.00138767	18.4604	1	183.145	1.28594	MAML3
144	TNFAIP2	TNFAIP2	1	1	3.24752e-287	6.05168e-289	0.201957	36.308	OK		TUBB	row_636	2.88403e-05	0.00141374	18.4076	1	183.145	0.743478	TUBB
145	CSF3R	CSF3R	5	1	3.17965e-285	5.97274e-287	0.20125	36.1814	OK		HSPH1	row_089	2.94138e-05	0.00142715	18.3663	1	183.145	-1.06391	HSPH1
146	ITPR2	ITPR2	2	2	8.73431e-284	1.64938e-285	0.200739	36.0896	OK		CKLF	row_463	2.94944e-05	0.00142715	18.3606	1	183.145	0.883965	CKLF
147	CD163	CD163	2	2	1.31153e-283	2.48322e-285	0.200681	36.0783	OK		CENPM	row_268	3.00484e-05	0.00143543	18.3215	1	183.145	1.9028	CENPM
148	HLA-DRB5	HLA-DRB5	8	1	1.17788e-280	2.25951e-282	0.199546	35.8891	OK		PIM3	row_1443	3.18882e-05	0.00151368	18.197	1	183.145	-1.17606	PIM3
149	C1orf162	C1orf162	1	1	8.30715e-276	1.61011e-277	0.197863	35.5766	OK		AC010173.1	row_7146	3.49271e-05	0.00164751	18.0065	1	183.145	2.51757	AC010173.1
150	CD69	CD69	3	2	3.75111e-273	7.36391e-275	0.196778	35.4042	OK		RIPK2	row_2676	3.58086e-05	0.00167853	17.9543	1	183.145	-1.05121	RIPK2
151	HERPUD1	HERPUD1	7	2	1.01904e-271	2.01573e-273	0.19639	35.3106	OK		LPCAT2	row_3860	3.6321e-05	0.00169197	17.9246	1	183.145	0.817892	LPCAT2
152	TNFAIP3	TNFAIP3	4	1	3.27803e-270	6.51686e-272	0.195852	35.2121	OK		FCGR1B	row_1341	3.66919e-05	0.0016987	17.9034	1	183.145	1.06794	FCGR1B
153	C3AR1	C3AR1	7	2	3.70358e-270	7.38132e-272	0.195842	35.2086	OK		H2AFV	row_5782	3.70419e-05	0.00170438	17.8836	1	183.145	0.617587	H2AFV
154	SRGN	SRGN	4	1	1.45588e-270	2.88709e-272	0.195768	35.2352	OK		OTULINL	row_6274	3.73551e-05	0.00170831	17.866	1	183.145	0.530405	OTULINL
155	CREG1	CREG1	2	2	4.49327e-257	9.20146e-259	0.191012	34.3422	OK		PCED1A	row_1594	3.78391e-05	0.0017175	17.8391	1	183.145	1.0256	PCED1A
156	AC007952.4	AC007952.4	4	1	6.41115e-254	1.32887e-255	0.189806	34.1299	OK		NSD2	row_1998	3.8014e-05	0.0017175	17.8294	1	183.145	1.07118	NSD2
157	HMGN1	HMGN1	3	2	3.67608e-253	7.65621e-255	0.189504	34.0786	OK		TBC1D7	row_6861	4.10569e-05	0.00184387	17.6687	1	183.145	0.829684	TBC1D7
158	DUSP2	DUSP2	4	1	7.51864e-247	1.59214e-248	0.187142	33.6494	OK		AC020765.2	row_6955	4.23404e-05	0.0018902	17.6045	1	183.145	1.80175	AC020765.2
159	CTSH	CTSH	1	1	2.1271e-245	4.51492e-247	0.186581	33.5499	OK		UBE2Q2	row_5675	4.27151e-05	0.00189564	17.5861	1	183.145	1.05196	UBE2Q2
160	BLVRB	BLVRB	2	2	2.31706e-243	4.95276e-245	0.18579	33.4097	OK		PABPC1L	row_1684	4.29694e-05	0.00189571	17.5737	1	183.145	1.49236	PABPC1L
161	PLD4	PLD4	6	2	2.69676e-243	5.77781e-245	0.185771	33.4051	OK		MCPH1	row_1970	4.43337e-05	0.00194446	17.5086	1	183.145	1.24147	MCPH1
162	C5AR1	C5AR1	4	1	1.64367e-241	3.57069e-243	0.185102	33.2815	OK		HSPE1	row_426	4.48884e-05	0.00194603	17.4827	1	183.145	-0.697126	HSPE1
163	AOAH	AOAH	8	1	4.89075e-240	1.06734e-241	0.184525	33.1794	OK		HIST1H2AG	row_634	4.47401e-05	0.00194603	17.4895	1	183.145	1.82303	HIST1H2AG
164	TKT	TKT	5	1	1.07641e-239	2.35448e-241	0.184295	33.1556	OK		MCM6	row_1492	4.81799e-05	0.00206485	17.3353	1	183.145	1.19839	MCM6
165	CXCL8	CXCL8	4	1	4.07501e-238	8.95406e-240	0.183789	33.0457	OK		RCCD1	row_3151	4.86389e-05	0.00207268	17.3156	1	183.145	1.18818	RCCD1
166	EVL	EVL	2	2	2.41966e-237	5.36497e-239	0.183486	32.9916	OK		FABP3	row_442	4.92272e-05	0.00207418	17.2906	1	183.145	-1.95832	FABP3
167	IGSF6	IGSF6	1	1	2.12467e-236	4.73208e-238	0.183102	32.9256	OK		MRPL18	row_782	4.90281e-05	0.00207418	17.299	1	183.145	-0.765681	MRPL18
168	ICAM1	ICAM1	4	1	1.67855e-235	3.7552e-237	0.18276	32.8627	OK		FTL	row_4047	5.24549e-05	0.0021616	17.1585	1	183.145	-0.466204	FTL
169	RAB24	RAB24	1	1	2.49308e-233	5.61472e-235	0.181909	32.7101	OK		ULK3	row_2292	5.18573e-05	0.0021616	17.1823	1	183.145	0.871037	ULK3
170	SOX4	SOX4	1	1	2.33778e-233	5.25331e-235	0.1819	32.7121	OK		BARD1	row_1982	5.23004e-05	0.0021616	17.1646	1	183.145	1.12367	BARD1
171	NR4A1	NR4A1	4	1	3.52811e-230	8.08635e-232	0.180665	32.4872	OK		FMNL3	row_988	5.20407e-05	0.0021616	17.175	1	183.145	1.24971	FMNL3
172	G0S2	G0S2	4	1	3.11277e-230	7.11889e-232	0.18052	32.4911	OK		PRIM1	row_4460	5.52231e-05	0.00226324	17.0516	1	183.145	1.22924	PRIM1
173	DUSP1	DUSP1	4	1	1.23041e-226	2.83846e-228	0.179038	32.2352	OK		MAZ	row_4244	5.58788e-05	0.00227767	17.0271	1	183.145	0.510805	MAZ
174	FGL2	FGL2	8	1	2.8172e-223	6.54118e-225	0.177908	31.9943	OK		CD302	row_870	5.72913e-05	0.00232262	16.9753	1	183.145	0.699403	CD302
175	ITGA4	ITGA4	8	1	3.9265e-223	9.13641e-225	0.177859	31.9839	OK		CPED1	row_1256	5.79532e-05	0.00233682	16.9515	1	183.145	1.12503	CPED1
176	EEF1G	EEF1G	3	2	3.13313e-222	7.33717e-224	0.177504	31.9187	OK		ETF1	row_6515	5.93229e-05	0.00237926	16.903	1	183.145	-0.700672	ETF1
177	SNHG7	SNHG7	3	2	8.74697e-220	2.07016e-221	0.176517	31.7416	OK		GATAD1	row_4624	6.13877e-05	0.00243744	16.8321	1	183.145	0.784695	GATAD1
178	ITGB2	ITGB2	1	1	6.19151e-219	1.47461e-220	0.176063	31.6798	OK		AMPD3	row_5123	6.14234e-05	0.00243744	16.8309	1	183.145	0.880824	AMPD3
179	MAFB	MAFB	7	2	6.18544e-218	1.48549e-219	0.175761	31.6069	OK		HNRNPAB	row_1491	6.25101e-05	0.0024675	16.7945	1	183.145	0.681829	HNRNPAB
180	FXYD5	FXYD5	1	1	1.37855e-216	3.33131e-218	0.175116	31.5084	OK		ANAPC5	row_1486	6.70436e-05	0.0026326	16.6495	1	183.145	0.772382	ANAPC5
181	KLF6	KLF6	4	1	3.09144e-216	7.48599e-218	0.174933	31.4827	OK		GAS6	row_465	6.78202e-05	0.00264923	16.6256	1	183.145	0.749926	GAS6
182	LYST	LYST	5	1	9.8053e-216	2.37926e-217	0.174859	31.446	OK		ANKRD26	row_1478	6.9577e-05	0.00270377	16.5727	1	183.145	1.0484	ANKRD26
183	CPVL	CPVL	8	1	1.48546e-210	3.63409e-212	0.172732	31.0645	OK		LGALS3	row_208	7.11824e-05	0.00273778	16.5255	1	183.145	-1.70616	LGALS3
184	HMOX1	HMOX1	2	2	1.72533e-206	4.27248e-208	0.171033	30.7616	OK		CLSPN	row_963	7.09338e-05	0.00273778	16.5328	1	183.145	1.73486	CLSPN
185	FYB1	FYB1	8	1	4.78176e-204	1.19127e-205	0.170005	30.5782	OK		CCDC18	row_1711	7.19332e-05	0.00274487	16.5038	1	183.145	1.13309	CCDC18
186	HNRNPA1	HNRNPA1	3	2	3.49416e-203	8.79199e-205	0.169476	30.5129	OK		TRPC4AP	row_6246	7.28904e-05	0.002761	16.4765	1	183.145	0.637087	TRPC4AP
187	GSN	GSN	6	2	4.25646e-202	1.07525e-203	0.169215	30.4308	OK		LPAR6	row_533	7.45301e-05	0.00280892	16.4305	1	183.145	0.66675	LPAR6
188	CCT2	CCT2	3	2	7.1918e-201	1.8311e-202	0.168693	30.3376	OK		JAK1	row_4151	7.63554e-05	0.00285761	16.3805	1	183.145	0.556892	JAK1
189	AIF1	AIF1	6	2	5.0813e-201	1.29121e-202	0.168339	30.3491	OK		HPS5	row_3972	7.65838e-05	0.00285761	16.3744	1	183.145	0.794199	HPS5
190	GRN	GRN	2	2	3.69153e-199	9.47252e-201	0.167898	30.2074	OK		GPN3	row_4667	7.8309e-05	0.00290751	16.3283	1	183.145	0.58569	GPN3
191	NCF2	NCF2	1	1	1.65225e-198	4.25618e-200	0.167683	30.1577	OK		RANBP1	row_3104	7.90991e-05	0.00292238	16.3076	1	183.145	0.637152	RANBP1
192	CARD16	CARD16	1	1	2.39154e-198	6.17248e-200	0.167609	30.1453	OK		CYTH4	row_582	9.32195e-05	0.00342719	15.9689	1	183.145	0.617764	CYTH4
193	ATF3	ATF3	4	1	4.67906e-198	1.20998e-199	0.167488	30.123	OK		PLAUR	row_269	9.48778e-05	0.00345081	15.9326	1	183.145	-0.967733	PLAUR
194	PLBD1	PLBD1	5	1	1.53986e-196	4.0127e-198	0.166841	30.0067	OK		PALD1	row_1951	9.51728e-05	0.00345081	15.9263	1	183.145	1.05551	PALD1
195	ATP2B1-AS1	ATP2B1-AS1	4	1	1.45031e-194	3.79378e-196	0.165981	29.8549	OK		RASA4	row_1399	9.52423e-05	0.00345081	15.9247	1	183.145	1.26483	RASA4
196	CD99	CD99	6	2	3.50947e-193	9.23269e-195	0.165397	29.7479	OK		FANCI	row_951	9.59022e-05	0.00345801	15.9105	1	183.145	1.68127	FANCI
197	CLEC7A	CLEC7A	1	1	3.80254e-190	1.01174e-191	0.16408	29.5119	OK		WDR83OS	row_3971	9.80127e-05	0.00351675	15.8657	1	183.145	0.337278	WDR83OS
198	B2M	B2M	6	2	1.56288e-190	4.14277e-192	0.163433	29.5421	OK		NAMPT	row_201	9.93243e-05	0.00353049	15.8384	1	183.145	-0.691448	NAMPT
199	LILRB3	LILRB3	1	1	4.59476e-188	1.23168e-189	0.163177	29.349	OK		NRM	row_1513	0.000101584	0.00359377	15.7921	1	183.145	1.19313	NRM
200	HLA-DMA	HLA-DMA	8	1	4.49675e-187	1.20989e-188	0.162704	29.2711	OK		TSPAN4	row_705	0.000103082	0.00359589	15.762	1	183.145	-0.616109	TSPAN4
201	ADGRE5	ADGRE5	1	1	2.92215e-186	7.89139e-188	0.162384	29.207	OK		EPS8	row_1526	0.000102912	0.00359589	15.7654	1	183.145	0.63591	EPS8
202	NAIP	NAIP	2	2	7.07589e-186	1.9144e-187	0.162223	29.1767	OK		ICAM4	row_1819	0.000104045	0.00361037	15.7429	1	183.145	-1.84469	ICAM4
203	WARS	WARS	1	1	1.47441e-185	3.9964e-187	0.162063	29.1515	OK		PSIP1	row_6021	0.000104545	0.00361037	15.7331	1	183.145	0.809372	PSIP1
204	HINT1	HINT1	3	2	1.65671e-182	4.55658e-184	0.160674	28.9093	OK		FNBP1L	row_4895	0.000104942	0.00361037	15.7253	1	183.145	0.880633	FNBP1L
205	CRIP1	CRIP1	1	1	3.89286e-181	1.07844e-182	0.160093	28.7998	OK		TRPM2	row_632	0.00010587	0.00362568	15.7072	1	183.145	1.02321	TRPM2
206	NFKBIZ	NFKBIZ	4	1	3.65576e-181	1.01094e-182	0.160092	28.802	OK		VRK1	row_1661	0.000106412	0.00362769	15.6967	1	183.145	1.18814	VRK1
207	SOD2	SOD2	4	1	6.45661e-180	1.79833e-181	0.159556	28.7021	OK		BIRC3	row_564	0.000107666	0.00365383	15.6726	1	183.145	-2.03027	BIRC3
208	RB1	RB1	2	2	5.11018e-179	1.42841e-180	0.159172	28.6298	OK		DEPP1	row_1040	0.000109061	0.00367908	15.6462	1	183.145	-2.1713	DEPP1
209	MCL1	MCL1	4	1	9.45597e-177	2.66199e-178	0.158111	28.4469	OK		RPA3	row_610	0.000109391	0.00367908	15.64	1	183.145	0.941804	RPA3
210	KLF4	KLF4	4	1	1.53597e-175	4.34694e-177	0.157586	28.3487	OK		BRD3	row_7092	0.000111585	0.00370714	15.5992	1	183.145	0.766102	BRD3
211	NAMPT	NAMPT	4	1	2.66702e-174	7.61437e-176	0.157025	28.2476	OK		GPR137B	row_1537	0.000112204	0.00370716	15.5879	1	183.145	-0.759802	GPR137B
212	GAPDH	GAPDH	3	2	3.9101e-175	1.10854e-176	0.156974	28.3157	OK		RYR1	row_1247	0.000112876	0.00371303	15.5756	1	183.145	0.995627	RYR1
213	C1QBP	C1QBP	3	2	5.6527e-172	1.62793e-173	0.155983	28.0573	OK		TMEM236	row_2050	0.00011364	0.00372182	15.5618	1	183.145	1.05728	TMEM236
214	SERPINB1	SERPINB1	5	1	6.3333e-169	1.85865e-170	0.154569	27.8055	OK		MMP19	row_739	0.000118789	0.00385796	15.4709	1	183.145	-3.2715	MMP19
215	SLC2A3	SLC2A3	4	1	9.36395e-168	2.77139e-169	0.154033	27.7083	OK		TMEM106C	row_1493	0.000118825	0.00385796	15.4702	1	183.145	1.07041	TMEM106C
216	TMEM14C	TMEM14C	6	2	1.29115e-167	3.82778e-169	0.153958	27.6967	OK		AC005264.1	row_6294	0.000121778	0.0039368	15.4199	1	183.145	2.53806	AC005264.1
217	AHNAK	AHNAK	1	1	3.36173e-167	9.98302e-169	0.153775	27.6621	OK		FKBP4	row_757	0.000122971	0.0039583	15.3999	1	183.145	-0.906959	FKBP4
218	TAGLN2	TAGLN2	1	1	3.29707e-166	9.90599e-168	0.153298	27.5791	OK		TRAPPC5	row_497	0.000123753	0.00396644	15.3869	1	183.145	1.20443	TRAPPC5
219	HLA-DMB	HLA-DMB	8	1	7.08979e-166	2.13718e-167	0.153158	27.5513	OK		LUC7L3	row_1115	0.000124916	0.00398668	15.3678	1	183.145	0.711562	LUC7L3
220	CD37	CD37	1	1	1.40564e-163	4.28625e-165	0.151992	27.3584	OK		ARGLU1	row_596	0.000128265	0.00407622	15.3136	1	183.145	0.60159	ARGLU1
221	HCK	HCK	1	1	2.89024e-160	8.92849e-162	0.150507	27.0781	OK		GON4L	row_5186	0.000131653	0.00416622	15.2602	1	183.145	0.856347	GON4L
222	NASP	NASP	3	2	1.23467e-159	3.83873e-161	0.150217	27.0242	OK		OSGEPL1-AS1	row_2275	0.000132853	0.00418656	15.2416	1	183.145	3.84265	OSGEPL1-AS1
223	MEF2C	MEF2C	2	2	1.95524e-157	6.13752e-159	0.149147	26.836	OK		NAP1L4	row_1127	0.000135304	0.00424593	15.2042	1	183.145	0.682563	NAP1L4
224	CD4	CD4	2	2	1.91285e-153	6.13789e-155	0.147253	26.4911	OK		CD300LB	row_4719	0.000136511	0.00426596	15.186	1	183.145	1.86181	CD300LB
225	TNFRSF1B	TNFRSF1B	7	2	1.95976e-152	6.32748e-154	0.146741	26.403	OK		ANKRD36B	row_2457	0.000137433	0.00427696	15.1723	1	183.145	1.62331	ANKRD36B
226	CAST	CAST	5	1	1.01902e-151	3.31043e-153	0.146411	26.3403	OK		ADH1B	row_4580	0.000142604	0.00441955	15.0967	1	183.145	2.8373	ADH1B
227	IRF8	IRF8	7	2	1.65793e-151	5.39427e-153	0.146306	26.3218	OK		PLEKHG5	row_648	0.000143884	0.00444087	15.0785	1	183.145	1.10798	PLEKHG5
228	HIST1H4C	HIST1H4C	3	2	3.53309e-151	1.15481e-152	0.146115	26.2929	OK		ARID5A	row_5074	0.000145417	0.00446977	15.0568	1	183.145	-0.600187	ARID5A
229	TXN	TXN	5	1	4.21301e-148	1.39804e-149	0.144632	26.0219	OK		TK2	row_5157	0.000146575	0.004487	15.0406	1	183.145	0.826753	TK2
230	NINJ1	NINJ1	2	2	2.74852e-147	9.17543e-149	0.144231	25.9496	OK		RASGEF1B	row_337	0.000147806	0.00448804	15.0235	1	183.145	-1.18491	RASGEF1B
231	DUT	DUT	3	2	3.45215e-147	1.15416e-148	0.144182	25.9408	OK		HIST1H2AH	row_854	0.000147728	0.00448804	15.0246	1	183.145	2.33076	HIST1H2AH
232	EGR1	EGR1	4	1	3.86217e-147	1.29316e-148	0.144158	25.9364	OK		CTSS	row_5477	0.000150124	0.0045218	14.9917	1	183.145	-0.566644	CTSS
233	UCP2	UCP2	6	2	1.10094e-145	3.71917e-147	0.1434	25.8068	OK		IL1A	row_740	0.000153361	0.00460082	14.9482	1	183.145	-4.67571	IL1A
234	LILRA2	LILRA2	5	1	1.60866e-144	5.4584e-146	0.142851	25.7027	OK		NCR3LG1	row_6973	0.000155221	0.00463807	14.9235	1	183.145	-37.8611	NCR3LG1
235	HMGB2	HMGB2	3	2	5.81841e-144	1.98586e-145	0.14257	25.6524	OK		NCAPG2	row_2643	0.000157076	0.00467488	14.8993	1	183.145	1.4047	NCAPG2
236	CORO1A	CORO1A	1	1	9.35861e-143	3.2128e-144	0.141859	25.5439	OK		ADCK5	row_5282	0.00015984	0.00473835	14.8637	1	183.145	1.23183	ADCK5
237	CXCL2	CXCL2	4	1	1.55628e-142	5.35044e-144	0.141823	25.5239	OK		ATAD2	row_1022	0.0001605	0.00473916	14.8553	1	183.145	1.18342	ATAD2
238	LGALS2	LGALS2	1	1	1.55103e-140	5.37104e-142	0.140838	25.343	OK		ZNF22	row_4449	0.00016228	0.00475429	14.8328	1	183.145	0.536826	ZNF22
239	H2AFZ	H2AFZ	3	2	2.26017e-140	7.83794e-142	0.140754	25.3281	OK		ALG9	row_3579	0.000161758	0.00475429	14.8394	1	183.145	1.47479	ALG9
240	DDIT4	DDIT4	7	2	2.72513e-140	9.46396e-142	0.140724	25.3206	OK		AL049780.2	row_6113	0.000168291	0.00489219	14.7586	1	183.145	3.07285	AL049780.2
241	KLF2	KLF2	4	1	5.07505e-140	1.76501e-141	0.140578	25.2961	OK		ACCS	row_2967	0.000171736	0.00497304	14.7173	1	183.145	1.30399	ACCS
242	RANBP1	RANBP1	3	2	1.82174e-139	6.35384e-141	0.140306	25.2454	OK		PARP2	row_3425	0.000174632	0.00503746	14.6833	1	183.145	1.0515	PARP2
243	CALR	CALR	6	2	1.27528e-138	4.4924e-140	0.139857	25.168	OK		CCNI	row_6453	0.000176064	0.0050593	14.6666	1	183.145	0.273083	CCNI
244	DUSP6	DUSP6	2	2	1.94772e-138	6.87089e-140	0.139776	25.1511	OK		ATP6V1C1	row_3339	0.000178506	0.00508368	14.6386	1	183.145	-0.556882	ATP6V1C1
245	ILF2	ILF2	3	2	1.13391e-136	4.03395e-138	0.138883	24.9889	OK		ARL6IP6	row_4900	0.000178656	0.00508368	14.6369	1	183.145	0.763144	ARL6IP6
246	SGK1	SGK1	4	1	1.97731e-136	7.04423e-138	0.138754	24.9666	OK		NBPF26	row_886	0.000178946	0.00508368	14.6336	1	183.145	1.49376	NBPF26
247	CAMK1	CAMK1	8	1	4.81134e-136	1.72125e-137	0.138559	24.9309	OK		CLK1	row_437	0.000180311	0.00510313	14.6181	1	183.145	-0.617597	CLK1
248	CXCL3	CXCL3	4	1	1.30495e-134	4.70095e-136	0.137676	24.7981	OK		REEP4	row_3663	0.000185528	0.00514761	14.56	1	183.145	0.7256	REEP4
249	CD48	CD48	1	1	3.03762e-134	1.09729e-135	0.137622	24.7639	OK		AFF3	row_990	0.000186	0.00514761	14.5548	1	183.145	0.833101	AFF3
250	CCT8	CCT8	3	2	9.73127e-133	3.53468e-134	0.136847	24.6235	OK		MAML2	row_719	0.000183223	0.00514761	14.5855	1	183.145	0.846572	MAML2
251	NCF4	NCF4	2	2	3.22335e-131	1.18045e-132	0.136046	24.4809	OK		RFNG	row_6665	0.000185999	0.00514761	14.5549	1	183.145	0.960401	RFNG
252	APEX1	APEX1	3	2	3.72394e-131	1.36563e-132	0.136011	24.4749	OK		DSN1	row_4022	0.000184052	0.00514761	14.5763	1	183.145	1.16771	DSN1
253	IDH2	IDH2	3	2	4.60546e-131	1.69119e-132	0.135968	24.4662	OK		MFSD14C	row_1133	0.000184357	0.00514761	14.5729	1	183.145	1.27086	MFSD14C
254	CCT4	CCT4	3	2	2.86129e-130	1.05356e-131	0.135546	24.3915	OK		FAM157C	row_3749	0.000187621	0.00517337	14.5372	1	183.145	1.85065	FAM157C
255	CCDC50	CCDC50	2	2	1.09907e-127	4.12355e-129	0.134181	24.1459	OK		OSM	row_1117	0.000194152	0.00533385	14.4676	1	183.145	-1.56946	OSM
256	IER2	IER2	4	1	2.66378e-123	1.01667e-124	0.131737	23.7241	OK		SNX20	row_6245	0.000195273	0.00534507	14.4559	1	183.145	1.29372	SNX20
257	LDHA	LDHA	3	2	1.29829e-121	5.02626e-123	0.130897	23.5594	OK		KPNA2	row_4385	0.000199001	0.00537497	14.4174	1	183.145	0.708107	KPNA2
258	BTG1	BTG1	5	1	1.36193e-121	5.27944e-123	0.130827	23.5573	OK		LENG8	row_2642	0.000199108	0.00537497	14.4163	1	183.145	0.805147	LENG8
259	CLNS1A	CLNS1A	3	2	2.96475e-121	1.1537e-122	0.13072	23.5242	OK		DNAJC9	row_2118	0.000199232	0.00537497	14.4151	1	183.145	0.898046	DNAJC9
260	TECR	TECR	6	2	1.05526e-120	4.13273e-122	0.130414	23.47	OK		ERI2	row_2255	0.000197747	0.00537497	14.4303	1	183.145	1.20709	ERI2
261	IL17RA	IL17RA	5	1	6.53503e-120	2.5821e-121	0.12997	23.3919	OK		MZT2A	row_1642	0.000201117	0.00538707	14.3959	1	183.145	0.605333	MZT2A
262	AC020916.1	AC020916.1	4	1	7.75144e-120	3.06659e-121	0.12992	23.3846	OK		C16orf86	row_4066	0.000200755	0.00538707	14.3996	1	183.145	1.09705	C16orf86
263	RAB20	RAB20	7	2	1.35183e-119	5.36154e-121	0.129802	23.3607	OK		DERL3	row_3673	0.000204312	0.00545316	14.3639	1	183.145	1.58782	DERL3
264	GLUL	GLUL	7	2	4.61642e-119	1.83323e-120	0.129484	23.3081	OK		CYSLTR1	row_1983	0.000207331	0.00551411	14.3341	1	183.145	0.601127	CYSLTR1
265	HCST	HCST	6	2	3.39727e-118	1.35248e-119	0.128938	23.2224	OK		CXCL12	row_118	0.000211193	0.00559698	14.2967	1	183.145	-2.26974	CXCL12
266	IFNGR1	IFNGR1	8	1	7.24428e-118	2.89121e-119	0.128845	23.1897	OK		ZWILCH	row_1233	0.000214167	0.00565582	14.2683	1	183.145	1.39003	ZWILCH
267	CDKN1A	CDKN1A	4	1	4.20388e-115	1.69873e-116	0.127311	22.9136	OK		NRIP3	row_3177	0.000215206	0.00566304	14.2584	1	183.145	-3.01093	NRIP3
268	FGD2	FGD2	2	2	5.42647e-114	2.20898e-115	0.126677	22.8016	OK		NUP188	row_2234	0.000215951	0.00566304	14.2514	1	183.145	1.00102	NUP188
269	PSME2	PSME2	1	1	1.40086e-113	5.72349e-115	0.126448	22.7599	OK		ORAI3	row_4314	0.000228437	0.00593247	14.1374	1	183.145	0.568087	ORAI3
270	RHOB	RHOB	4	1	2.53516e-113	1.04084e-114	0.126281	22.7337	OK		BAG5	row_5534	0.000230971	0.00593247	14.115	1	183.145	0.692611	BAG5
271	SNRPD1	SNRPD1	3	2	8.9032e-113	3.66863e-114	0.126003	22.6783	OK		NRIP1	row_3324	0.000230444	0.00593247	14.1197	1	183.145	0.707695	NRIP1
272	EEF1B2	EEF1B2	3	2	1.51326e-112	6.25059e-114	0.125681	22.6548	OK		PTOV1	row_746	0.000229169	0.00593247	14.1309	1	183.145	0.721462	PTOV1
273	PRELID1	PRELID1	1	1	6.05529e-112	2.51022e-113	0.125505	22.5935	OK		RNASEH2A	row_2208	0.000229392	0.00593247	14.1289	1	183.145	1.2781	RNASEH2A
274	C19orf38	C19orf38	5	1	1.54148e-111	6.40556e-113	0.125296	22.5521	OK		RECQL4	row_4188	0.000227277	0.00593247	14.1477	1	183.145	1.79653	RECQL4
275	YWHAQ	YWHAQ	3	2	9.51364e-110	4.01024e-111	0.124273	22.3683	OK		NDUFB11	row_1533	0.000233791	0.00598375	14.0904	1	183.145	0.391935	NDUFB11
276	HSP90B1	HSP90B1	2	2	1.17507e-109	4.9649e-111	0.124182	22.3587	OK		DDX6	row_1854	0.000236957	0.00598375	14.0632	1	183.145	0.638138	DDX6
277	POU2F2	POU2F2	1	1	1.8343e-109	7.75943e-111	0.124104	22.3388	OK		LOXL3	row_3275	0.000236267	0.00598375	14.0691	1	183.145	0.820095	LOXL3
278	RPN2	RPN2	6	2	1.04631e-108	4.44172e-110	0.123673	22.2607	OK		AGGF1	row_1996	0.000236834	0.00598375	14.0642	1	183.145	0.95717	AGGF1
279	JAML	JAML	1	1	3.96092e-108	1.68739e-109	0.123328	22.2008	OK		CLEC9A	row_2766	0.000234874	0.00598375	14.0811	1	183.145	2.31838	CLEC9A
280	IL10RA	IL10RA	7	2	2.78686e-107	1.19417e-108	0.122841	22.1126	OK		FHAD1	row_4966	0.000238043	0.00599101	14.0539	1	183.145	1.4078	FHAD1
281	HMGN2	HMGN2	3	2	2.84353e-107	1.21987e-108	0.122781	22.1117	OK		CSF1	row_1685	0.000239293	0.00600234	14.0433	1	183.145	-2.55491	CSF1
282	FABP5	FABP5	3	2	2.02518e-106	8.75862e-108	0.122345	22.0225	OK		CITED4	row_5935	0.000240386	0.00600966	14.0341	1	183.145	1.6436	CITED4
283	OTULINL	OTULINL	2	2	3.17991e-106	1.37685e-107	0.122229	22.002	OK		HIST2H2BF	row_774	0.000242548	0.00602355	14.0159	1	183.145	1.23004	HIST2H2BF
284	NUCKS1	NUCKS1	3	2	7.46854e-106	3.24493e-107	0.122011	21.9631	OK		PCED1B	row_3761	0.000241961	0.00602355	14.0209	1	183.145	1.37816	PCED1B
285	CSTB	CSTB	1	1	1.4419e-105	6.29351e-107	0.121778	21.933	OK		PRKCH	row_2888	0.000243666	0.00603133	14.0066	1	183.145	2.31437	PRKCH
286	SPINT2	SPINT2	3	2	3.16539e-104	1.39738e-105	0.121059	21.7915	OK		SELENOO	row_973	0.00024525	0.00605059	13.9935	1	183.145	1.15795	SELENOO
287	TALDO1	TALDO1	5	1	4.52265e-104	1.9988e-105	0.120928	21.7751	OK		SMIM25	row_1903	0.000251686	0.00618901	13.9411	1	183.145	-2.32076	SMIM25
288	CD1D	CD1D	1	1	6.6341e-104	2.93527e-105	0.120862	21.7575	OK		MAPK8IP3	row_3156	0.000253818	0.00622103	13.924	1	183.145	0.993154	MAPK8IP3
289	TXNIP	TXNIP	1	1	3.27194e-103	1.4493e-104	0.120435	21.6841	OK		HIST1H1C	row_903	0.000256516	0.00626669	13.9026	1	183.145	0.843186	HIST1H1C
290	LILRB2	LILRB2	1	1	5.06575e-103	2.2464e-104	0.120345	21.6639	OK		PARP6	row_4256	0.000258091	0.00628468	13.8902	1	183.145	0.997954	PARP6
291	PDIA6	PDIA6	6	2	1.00157e-102	4.4614e-104	0.12017	21.6323	OK		DTYMK	row_713	0.000260471	0.00632212	13.8716	1	183.145	0.96445	DTYMK
292	SLC7A7	SLC7A7	1	1	3.01209e-102	1.34921e-103	0.119888	21.5812	OK		PCYOX1	row_4508	0.000264775	0.00640586	13.8385	1	183.145	0.909442	PCYOX1
293	PPP1R15A	PPP1R15A	4	1	6.56217e-102	2.94922e-103	0.119615	21.545	OK		MAFF	row_135	0.000269038	0.00642607	13.8062	1	183.145	-1.98805	MAFF
294	AP1B1	AP1B1	2	2	7.08612e-101	3.20941e-102	0.119063	21.4342	OK		TTF2	row_2729	0.000268272	0.00642607	13.812	1	183.145	0.995064	TTF2
295	RNH1	RNH1	1	1	8.07728e-101	3.66234e-102	0.119014	21.428	OK		ATAD5	row_2128	0.000267997	0.00642607	13.814	1	183.145	1.23276	ATAD5
296	MZT2B	MZT2B	3	2	2.76877e-100	1.26505e-101	0.118709	21.3702	OK		HIST1H4D	row_4901	0.000267206	0.00642607	13.82	1	183.145	2.16216	HIST1H4D
297	IFITM3	IFITM3	6	2	7.61598e-100	3.48734e-101	0.118438	21.3228	OK		RAD21	row_2458	0.000271621	0.00642755	13.7869	1	183.145	0.428674	RAD21
298	RAN	RAN	3	2	1.01265e-99	4.64195e-101	0.118339	21.3094	OK		CNTRL	row_1074	0.000271671	0.00642755	13.7865	1	183.145	0.809126	CNTRL
299	GPBAR1	GPBAR1	1	1	5.48395e-99	2.52748e-100	0.117925	21.2299	OK		DGKA	row_5561	0.000271386	0.00642755	13.7886	1	183.145	0.992668	DGKA
300	MPEG1	MPEG1	2	2	1.03452e-98	4.77828e-100	0.117757	21.2	OK		ERAL1	row_4839	0.000273079	0.00644055	13.7761	1	183.145	0.770398	ERAL1
301	CDC42EP3	CDC42EP3	5	1	3.5093e-98	1.62788e-99	0.117424	21.1422	OK		LUCAT1	row_3086	0.000276487	0.00648691	13.751	1	183.145	-2.89974	LUCAT1
302	HSPD1	HSPD1	7	2	1.0759e-96	5.01763e-98	0.116506	20.9798	OK		APOC1	row_055	0.000276775	0.00648691	13.7489	1	183.145	-2.00786	APOC1
303	HLA-C	HLA-C	1	1	2.83252e-96	1.32382e-97	0.11615	20.9336	OK		CDK6	row_3657	0.000280374	0.00655079	13.7228	1	183.145	0.796775	CDK6
304	RASSF4	RASSF4	8	1	7.97019e-96	3.7369e-97	0.115995	20.8841	OK		LPCAT1	row_707	0.000282135	0.00655638	13.7102	1	183.145	-0.862021	LPCAT1
305	KCTD12	KCTD12	2	2	9.55601e-96	4.48518e-97	0.11595	20.8754	OK		AL355001.2	row_4663	0.000282362	0.00655638	13.7085	1	183.145	1.60535	AL355001.2
306	OSTC	OSTC	3	2	4.55247e-95	2.15261e-96	0.115532	20.8003	OK		DDIT3	row_320	0.000285853	0.00661697	13.6837	1	183.145	-1.02663	DDIT3
307	JUND	JUND	4	1	4.29499e-95	2.02872e-96	0.115529	20.8031	OK		CDKN1A	row_102	0.000288367	0.00665462	13.666	1	183.145	-1.15167	CDKN1A
308	CD86	CD86	7	2	8.02662e-94	3.83934e-95	0.11476	20.6616	OK		RBPJ	row_389	0.000295819	0.00680565	13.6146	1	183.145	0.481494	RBPJ
309	ACTB	ACTB	1	1	2.68258e-94	1.27646e-95	0.114425	20.7147	OK		MARCO	row_235	0.000298288	0.00684146	13.5978	1	183.145	-2.91384	MARCO
310	GIMAP4	GIMAP4	8	1	3.40968e-93	1.63773e-94	0.114369	20.5914	OK		CYB5D1	row_1092	0.000302676	0.00689042	13.5683	1	183.145	-2.80176	CYB5D1
311	DDAH2	DDAH2	2	2	6.33285e-93	3.04494e-94	0.1142	20.5614	OK		GPNMB	row_222	0.000302388	0.00689042	13.5702	1	183.145	-2.54645	GPNMB
312	LAIR1	LAIR1	2	2	7.29827e-93	3.51277e-94	0.114162	20.5544	OK		FCHSD2	row_1228	0.000303468	0.00689042	13.563	1	183.145	0.755876	FCHSD2
313	VDAC2	VDAC2	3	2	2.27276e-92	1.10071e-93	0.113852	20.4989	OK		ANXA2R	row_2562	0.000304097	0.00689042	13.5589	1	183.145	0.979079	ANXA2R
314	CCT7	CCT7	3	2	3.34392e-91	1.62781e-92	0.113123	20.3674	OK		CSTB	row_345	0.000305191	0.00689437	13.5516	1	183.145	-0.482769	CSTB
315	ABHD5	ABHD5	5	1	4.62624e-91	2.25434e-92	0.112993	20.3514	OK		LGALS9	row_6066	0.000308018	0.00693734	13.533	1	183.145	-0.553732	LGALS9
316	SNRPE	SNRPE	3	2	1.19995e-90	5.8712e-92	0.11277	20.3045	OK		ARHGAP4	row_791	0.000310306	0.00696794	13.5181	1	183.145	0.557926	ARHGAP4
317	RBBP4	RBBP4	3	2	1.76838e-90	8.67891e-92	0.112663	20.2853	OK		COQ8A	row_3636	0.000316103	0.00707694	13.4808	1	183.145	0.900678	COQ8A
318	PRDX3	PRDX3	6	2	2.83456e-90	1.39539e-91	0.112534	20.2619	OK		TNFRSF11A	row_1121	0.000323022	0.00721031	13.4372	1	183.145	0.843863	TNFRSF11A
319	ABI3	ABI3	1	1	5.38237e-90	2.6523e-91	0.112357	20.2302	OK		ATE1	row_2817	0.000326215	0.00725997	13.4174	1	183.145	0.947369	ATE1
320	HSPB1	HSPB1	7	2	1.12736e-87	5.63961e-89	0.110857	19.9642	OK		MIDN	row_789	0.00033172	0.00736066	13.3836	1	183.145	-0.830879	MIDN
321	AGTRAP	AGTRAP	5	1	3.0704e-87	1.54668e-88	0.11059	19.9137	OK		FBXO5	row_1508	0.00033284	0.00736372	13.3769	1	183.145	1.60071	FBXO5
322	MRPL33	MRPL33	5	1	6.60531e-87	3.33392e-88	0.110378	19.8752	OK		PAXX	row_6055	0.000335511	0.00740098	13.3608	1	183.145	0.443124	PAXX
323	KDM6B	KDM6B	4	1	1.29935e-86	6.57118e-88	0.110179	19.8411	OK		EMB	row_643	0.000338183	0.00743805	13.3448	1	183.145	0.973928	EMB
324	BHLHE40	BHLHE40	7	2	4.0457e-86	2.06014e-87	0.109864	19.7836	OK		KDM6B	row_385	0.000350652	0.00768973	13.2719	1	183.145	-0.981578	KDM6B
325	TPT1	TPT1	6	2	1.65131e-86	8.36763e-88	0.109709	19.829	OK		CCNL2	row_1892	0.000353855	0.00773736	13.2536	1	183.145	0.738781	CCNL2
326	SRP9	SRP9	3	2	1.2948e-85	6.61273e-87	0.10954	19.7247	OK		RANBP17	row_4080	0.000355972	0.00773955	13.2417	1	183.145	1.65958	RANBP17
327	NDUFV2	NDUFV2	6	2	2.40283e-85	1.23075e-86	0.109359	19.6933	OK		AL139274.2	row_5928	0.000356019	0.00773955	13.2414	1	183.145	1.96873	AL139274.2
328	LILRB1	LILRB1	1	1	9.14591e-83	4.8122e-84	0.107658	19.3886	OK		SRSF10	row_2423	0.000368471	0.00798709	13.1723	1	183.145	0.533643	SRSF10
329	PHACTR1	PHACTR1	7	2	2.56565e-82	1.35249e-83	0.107363	19.3354	OK		CLCN5	row_4648	0.000371669	0.00803319	13.1549	1	183.145	0.789638	CLCN5
330	ATP5F1A	ATP5F1A	3	2	1.61609e-81	8.58372e-83	0.106826	19.2399	OK		HERC2	row_827	0.000374708	0.0080756	13.1385	1	183.145	0.893167	HERC2
331	VDAC1	VDAC1	3	2	3.49784e-81	1.86307e-82	0.106612	19.1996	OK		TRMT10C	row_4176	0.000376819	0.00809782	13.1273	1	183.145	0.675469	TRMT10C
332	DNPH1	DNPH1	6	2	4.2158e-81	2.25179e-82	0.106557	19.1898	OK		AC092667.1	row_6288	0.000382294	0.00819202	13.0983	1	183.145	2.38549	AC092667.1
333	HIST1H1D	HIST1H1D	3	2	8.12883e-81	4.34591e-82	0.106344	19.1556	OK		LIPA	row_249	0.000385054	0.00822766	13.0838	1	183.145	-0.771613	LIPA
334	PNN	PNN	3	2	8.68855e-81	4.65381e-82	0.106342	19.152	OK		PPIP5K1	row_5784	0.000390956	0.00833004	13.0533	1	183.145	1.38859	PPIP5K1
335	ACTG1	ACTG1	3	2	3.82703e-81	2.04032e-82	0.10632	19.1949	OK		EEF1G	row_111	0.000400923	0.00850263	13.0028	1	183.145	1.54956	EEF1G
336	MYO1F	MYO1F	5	1	2.67804e-80	1.43709e-81	0.106008	19.0932	OK		CCR2	row_660	0.000401324	0.00850263	13.0008	1	183.145	2.886	CCR2
337	ANP32B	ANP32B	3	2	4.1858e-80	2.25037e-81	0.105863	19.0698	OK		CSRNP1	row_214	0.000403596	0.00852668	12.9894	1	183.145	-1.16893	CSRNP1
338	SOD1	SOD1	6	2	6.6939e-80	3.61544e-81	0.105749	19.045	OK		BAIAP2	row_4559	0.000406741	0.00856899	12.9739	1	183.145	-0.647908	BAIAP2
339	CYBA	CYBA	1	1	4.30291e-80	2.31547e-81	0.105651	19.0683	OK		PPIG	row_2360	0.000409681	0.00860675	12.9594	1	183.145	0.369552	PPIG
340	CALHM6	CALHM6	6	2	1.17995e-79	6.39652e-81	0.10557	19.0151	OK		CMBL	row_6867	0.000413558	0.00866391	12.9405	1	183.145	-1.58838	CMBL
341	LRRFIP1	LRRFIP1	5	1	1.19079e-79	6.46125e-81	0.105549	19.0146	OK		STAT3	row_1618	0.000417918	0.00873089	12.9195	1	183.145	0.598293	STAT3
342	MIF	MIF	3	2	2.54554e-79	1.38502e-80	0.105288	18.9745	OK		LINC01150	row_2054	0.00042444	0.008818	12.8885	1	183.145	1.5736	LINC01150
343	PSMA6	PSMA6	3	2	3.80616e-79	2.07281e-80	0.10524	18.9533	OK		ANKRD37	row_717	0.000434799	0.00894754	12.8401	1	183.145	-0.91493	ANKRD37
344	MDH1	MDH1	6	2	5.43569e-79	2.96566e-80	0.105135	18.9345	OK		PAK1	row_3449	0.000434172	0.00894754	12.843	1	183.145	0.66329	PAK1
345	CXCR4	CXCR4	7	2	1.01966e-78	5.57842e-80	0.104944	18.9012	OK		TUBGCP2	row_2804	0.000433848	0.00894754	12.8445	1	183.145	0.678123	TUBGCP2
346	PSMC4	PSMC4	6	2	3.047e-78	1.67456e-79	0.104623	18.8431	OK		FEN1	row_1809	0.000435447	0.00894754	12.8372	1	183.145	1.51879	FEN1
347	MGAT1	MGAT1	7	2	3.20997e-78	1.76732e-79	0.104595	18.8402	OK		VSIG8	row_4905	0.000439949	0.00901535	12.8166	1	183.145	3.62533	VSIG8
348	EIF5A	EIF5A	3	2	3.67788e-77	2.04327e-78	0.103881	18.7102	OK		FEZ1	row_344	0.000443706	0.00905946	12.7995	1	183.145	-1.34721	FEZ1
349	CPPED1	CPPED1	1	1	4.58271e-77	2.55052e-78	0.103812	18.6984	OK		LPXN	row_1150	0.000444518	0.00905946	12.7959	1	183.145	1.11202	LPXN
350	CITED2	CITED2	2	2	6.04253e-77	3.36901e-78	0.103729	18.6836	OK		CCL4	row_002	0.00045183	0.00914507	12.7632	1	183.145	-1.21926	CCL4
351	PSMB9	PSMB9	1	1	6.13049e-77	3.4211e-78	0.103724	18.6827	OK		KMT2B	row_3116	0.000452968	0.00914507	12.7582	1	183.145	0.860206	KMT2B
352	ST13	ST13	6	2	6.99993e-77	3.91327e-78	0.103678	18.6756	OK		TARBP1	row_4607	0.000453595	0.00914507	12.7554	1	183.145	0.915572	TARBP1
353	CKS2	CKS2	3	2	1.02401e-76	5.75016e-78	0.103567	18.655	OK		CFD	row_194	0.000472035	0.00946797	12.6756	1	183.145	-1.07597	CFD
354	STX11	STX11	4	1	1.02319e-76	5.74045e-78	0.103567	18.6551	OK		P2RX7	row_3389	0.000474522	0.00946797	12.6651	1	183.145	0.879291	P2RX7
355	RUNX1	RUNX1	2	2	2.83703e-76	1.60299e-77	0.10326	18.6001	OK		PGGHG	row_5869	0.000474661	0.00946797	12.6646	1	183.145	1.04288	PGGHG
356	LY86	LY86	6	2	2.51779e-75	1.43265e-76	0.102607	18.4823	OK		TUBGCP6	row_1719	0.000474503	0.00946797	12.6652	1	183.145	1.13866	TUBGCP6
357	MT2A	MT2A	1	1	2.44828e-75	1.39187e-76	0.102567	18.4839	OK		CENPH	row_1745	0.000476635	0.00948213	12.6563	1	183.145	1.2762	CENPH
358	IFITM2	IFITM2	1	1	3.24348e-75	1.8488e-76	0.102484	18.4686	OK		LPAR2	row_4026	0.000483694	0.00957179	12.6269	1	183.145	1.45003	LPAR2
359	LAP3	LAP3	6	2	8.204e-75	4.69267e-76	0.102256	18.4182	OK		TIPARP	row_682	0.000485787	0.0095879	12.6182	1	183.145	-1.20946	TIPARP
360	TNF	TNF	4	1	7.99994e-75	4.57196e-76	0.102235	18.4196	OK		MAFK	row_1899	0.000489634	0.00963847	12.6025	1	183.145	-1.12009	MAFK
361	PRAM1	PRAM1	5	1	3.16889e-73	1.82207e-74	0.101141	18.2191	OK		LINC00987	row_7071	0.000496705	0.00975206	12.5738	1	183.145	1.81644	LINC00987
362	PHB2	PHB2	3	2	3.44709e-73	1.98375e-74	0.101113	18.2144	OK		RDH10	row_3730	0.000498759	0.00976294	12.5656	1	183.145	-2.34768	RDH10
363	RGS2	RGS2	4	1	5.97669e-73	3.45141e-74	0.100942	18.1841	OK		AATK	row_2068	0.000501907	0.00976294	12.553	1	183.145	-1.90793	AATK
364	CD63	CD63	2	2	5.93801e-73	3.42611e-74	0.100934	18.1845	OK		CCDC88B	row_3776	0.000502466	0.00976294	12.5508	1	183.145	0.773477	CCDC88B
365	CSF2RA	CSF2RA	7	2	4.96057e-72	2.88193e-73	0.100298	18.0673	OK		IFFO1	row_1105	0.000500542	0.00976294	12.5584	1	183.145	0.892095	IFFO1
											CABIN1	row_3082	0.000513011	0.00992432	12.5093	1	183.145	0.789906	CABIN1
											TMOD2	row_1311	0.000514741	0.00992432	12.5026	1	183.145	1.06635	TMOD2
											AC025181.2	row_6675	0.000513782	0.00992432	12.5063	1	183.145	1.72285	AC025181.2
											APOBEC3B	row_1794	0.000517416	0.00995031	12.4922	1	183.145	2.43719	APOBEC3B
											USP5	row_5176	0.000521608	0.0100053	12.4761	1	183.145	0.811006	USP5
											RCBTB2	row_924	0.000526745	0.010078	12.4565	1	183.145	0.755089	RCBTB2
											B3GNT7	row_4657	0.000532919	0.0101702	12.4333	1	183.145	-1.60735	B3GNT7
											AP003354.2	row_980	0.00053863	0.0102531	12.412	1	183.145	-2.5024	AP003354.2
											HIST1H2AK	row_1949	0.000541539	0.0102824	12.4013	1	183.145	1.85269	HIST1H2AK
											NUP85	row_3969	0.000550601	0.0104281	12.3682	1	183.145	0.769213	NUP85
											FANCA	row_1038	0.00055213	0.0104307	12.3626	1	183.145	1.67879	FANCA
											PTGER2	row_4887	0.000554496	0.010449	12.3541	1	183.145	-2.01643	PTGER2
											FOXRED2	row_6584	0.000564713	0.0106149	12.3177	1	183.145	0.591384	FOXRED2
											HSPA6	row_013	0.000570196	0.0106499	12.2984	1	183.145	-1.18444	HSPA6
											CCDC88A	row_2580	0.000570835	0.0106499	12.2962	1	183.145	0.58267	CCDC88A
											HIST2H2AB	row_4651	0.000569954	0.0106499	12.2993	1	183.145	1.93538	HIST2H2AB
											PTGER3	row_2979	0.000572715	0.0106585	12.2897	1	183.145	3.80681	PTGER3
											RMI2	row_2923	0.000576725	0.0107065	12.2758	1	183.145	1.64485	RMI2
											VCP	row_1986	0.000586227	0.010856	12.2432	1	183.145	0.44679	VCP
											KIF1B	row_3011	0.000592492	0.010945	12.222	1	183.145	-0.90129	KIF1B
											FBXL19	row_3646	0.000607744	0.0111992	12.1714	1	183.145	1.25318	FBXL19
											NR4A3	row_154	0.000611774	0.0112224	12.1583	1	183.145	-1.71516	NR4A3
											PCDH12	row_334	0.000614988	0.0112224	12.1479	1	183.145	0.862394	PCDH12
											WHAMM	row_2602	0.000613879	0.0112224	12.1514	1	183.145	0.905826	WHAMM
											SELENOS	row_3941	0.000623009	0.0113137	12.1221	1	183.145	-0.495	SELENOS
											OFD1	row_2174	0.000621852	0.0113137	12.1258	1	183.145	0.615661	OFD1
											ELF1	row_3476	0.000641387	0.0115901	12.0643	1	183.145	-0.480128	ELF1
											GTF3C5	row_7402	0.000642863	0.0115901	12.0597	1	183.145	0.849508	GTF3C5
											FCGR2B	row_735	0.000642497	0.0115901	12.0608	1	183.145	1.85971	FCGR2B
											RCAN1	row_444	0.000647939	0.0116536	12.0441	1	183.145	-1.78801	RCAN1
											TNFRSF13C	row_1118	0.000656679	0.0117825	12.0174	1	183.145	1.05237	TNFRSF13C
											ARHGAP18	row_477	0.000660638	0.0117943	12.0055	1	183.145	0.582626	ARHGAP18
											CACNA2D3	row_937	0.000661735	0.0117943	12.0022	1	183.145	1.11305	CACNA2D3
											DPH1	row_4247	0.000662053	0.0117943	12.0012	1	183.145	1.41432	DPH1
											ZNF606	row_7475	0.000665847	0.0118338	11.9899	1	183.145	1.67574	ZNF606
											CABYR	row_2304	0.000694804	0.0122902	11.9053	1	183.145	2.92531	CABYR
											AL021453.1	row_2247	0.000700658	0.0123355	11.8887	1	183.145	1.46032	AL021453.1
											DHRS9	row_411	0.000704024	0.0123658	11.8792	1	183.145	1.3045	DHRS9
											AC091271.1	row_277	0.000711454	0.0124298	11.8583	1	183.145	0.900327	AC091271.1
											PIDD1	row_5215	0.000712642	0.0124298	11.855	1	183.145	1.09936	PIDD1
											AGAP5	row_2732	0.000712486	0.0124298	11.8555	1	183.145	1.57291	AGAP5
											ERRFI1	row_5058	0.000717667	0.0124595	11.8411	1	183.145	-2.64736	ERRFI1
											SYNE1	row_1007	0.000716757	0.0124595	11.8436	1	183.145	1.00747	SYNE1
											ANKRD11	row_984	0.000720652	0.0124824	11.8329	1	183.145	0.605108	ANKRD11
											AVPI1	row_709	0.000730667	0.0125308	11.8055	1	183.145	-1.5994	AVPI1
											RGS3	row_5032	0.00073118	0.0125308	11.8041	1	183.145	-1.47427	RGS3
											TOM1	row_2267	0.000730237	0.0125308	11.8067	1	183.145	-0.784726	TOM1
											CACYBP	row_571	0.000727236	0.0125308	11.8148	1	183.145	-0.576818	CACYBP
											LINC02256	row_961	0.000731798	0.0125308	11.8024	1	183.145	0.965315	LINC02256
											EGR3	row_388	0.000738699	0.0125368	11.7838	1	183.145	-1.66202	EGR3
											ACP5	row_542	0.000738836	0.0125368	11.7834	1	183.145	-1.37109	ACP5
											ANP32B	row_3528	0.000738539	0.0125368	11.7842	1	183.145	0.38837	ANP32B
											MCM8	row_3461	0.000735117	0.0125368	11.7935	1	183.145	1.48965	MCM8
[truncated: 6,955 more rows]

## Sheet: Figure 6B, C
FIGURE 6
[truncated: 28 more rows]

## Sheet: Figure 6D, F, G, J, L
Fig 6D					Fig 6F, G					Fig 6J					Fig 6L					Fig 6D	One-way ANOVA (Tukey's multiple comparison test)
[truncated: 511 more rows]

[truncated: 11 more sheets: Figure 7, Fig S1, Fig S2, Fig S3, Fig S4, Fig S5, Fig S6, Fig S7, Fig S8, Fig S9, Fig S10]
