# Supplementary material for: Early human lung immune cell development and its role in epithelial cell fate
Source: Sci Immunol. Author manuscript; Available in PMC 2024 Apr 25. (PMC7615868; doi:10.1126/sciimmunol.adf9988)
Supplement: Data File S2_Human sample information [file EMS195344-supplement-Data_File_S2_Human_sample_information.xlsx]

## Sheet: scRNA-seq and Visium samples
donor	Age	specimen name	Genotype	Loaded #	cDNA Cycles	cDNA conc or Enriched (ng/ul)	cDNA or Enriched total Yield in 45ul	Volume used (ul)	Amount of cDNA or enriched DNA used	GEX	BCR	abTCR	gdTCR	CITE-seq
HDBR 14732	12 pcw	FL1	2	7020	14	1.17	52.7	20	23.42	Imm_FLNG8965963	Imm_FLNG8965978	Imm_FLNG8965971
HDBR 14706	20 pcw	FL2	1	3150	16	1.26	56.84	20	25.26	Imm_FLNG8965964	Imm_FLNG8965979	Imm_FLNG8965972
HDBR 14806	20 pcw	FL3	9	3690	16	1.74	78.12	20	34.72	Imm_FLNG8965965	Imm_FLNG8965980	Imm_FLNG8965973
HDBR 14794	12 pcw	FL4	7	3960	14	2.2	98.91	20	43.96	Imm_FLNG8965966	Imm_FLNG8965981	Imm_FLNG8965974
HDBR 14776	12 pcw	FL5	4	6500	14	0.68	30.69	20	13.64	Imm_FLNG8965967		Imm_FLNG8965975
HDBR 14774+15246	20 pcw	FL6	3 & 13	13000	13	1.9	85.32	20	37.92	Imm_FLNG8965968	Imm_FLNG8965982	Imm_FLNG8965976	HCA_A_LNG10211355
HDBR 14774+15246-C	20 pcw	FL7	3 & 13	13000	13	2.4	107.87	20	47.94	Imm_FLNG8965969	Imm_FLNG8965983	Imm_FLNG8965977	HCA_A_LNG10211356	Imm_FLNG8965970
HDBR 14787	20 pcw	FL8	6	3600		0.16	7.2	20	3.2	Imm_FLNG8966013		Imm_FLNG8966069	HCA_A_LNG10211357
HDBR 15204	20 pcw	FL9	11	2430		0.84	37.8	20	16.8	Imm_FLNG8966014	Imm_FLNG8966077	Imm_FLNG8966070
HDBR 14815	12 pcw	FL10	10	8000		0.95	42.75	20	19	Imm_FLNG8966015		Imm_FLNG8966071
HDBR 14815	12 pcw	FL11	10	8300		8.27	372.15	6	49.62	Imm_FLNG8966063	Imm_FLNG8966078	Imm_FLNG8966072		Imm_FLNG8966066
HDBR 15111	9pcw	FL12	15	2970		2.51	112.95	19.9	49.949	Imm_FLNG8966016	Imm_FLNG8966079	Imm_FLNG8966073
HDBR 15084+14969	CS23+8pcw	FL13	12 & 16	4150		0.3	13.5	20	6	Imm_FLNG8966017
HDBR 14944	9pcw	FL14	14	8300		0.94	42.3	20	18.8	Imm_FLNG8966018		Imm_FLNG8966074
HDBR 14732+ 14776+14794+14787+14806+15024	12+12+12+20+20+20pcw	FL15	2&4&7&6&9&11	25000		0.77	34.65	20	15.4	Imm_FLNG8966064	Imm_FLNG8966080	Imm_FLNG8966075	HCA_A_LNG10211354	Imm_FLNG8966067
HDBR 15332+15383	12+20pcw	FL16	17 & 18	84915		8.93	401.85	5.6	50.008	CV001_KM9294203, Imm_FLNG8966065	Imm_FLNG8966081	Imm_FLNG8966076	HCA_A_LNG10211353	CV001_KM9294204, Imm_FLNG8966068
HDBR 15503+15404	9pcw+9pcw	FL17		7030		6.3	283.31	7.9	50	Imm_FLNG9347056		Imm_FLNG9347058		Imm_FLNG9347059
HDBR 15503	9 pcw	FL18		8300		8.27	372	6	50	Imm_FLNG9347057
HDBR 16389	CS20	control_organoid								HCA_LNG13237415
HDBR 16389	CS20	IL-1β_organoid								HCA_LNG13237416
HDBR 16389	CS20	IL-13_organoid								HCA_LNG13237417
Visium samples:
HDBR 15477	pcw12	Hst4-LNG--FO-1								6332STDY9479166
HDBR 15514	pcw14	Hst7-LNG--FO-2								6332STDY9479167
HDBR 15413	pcw16	15413-LNG--FO-3								6332STDY9479168
HDBR 15415	pcw17	15415-LNG--FO-2								6332STDY9479169
HDBR 15478	pcw12	Hst5-LNG--FO-1								6332STDY9479170
HDBR 15428	pcw14	15428-LNG-0-FO-2								6332STDY9479171
HDBR 15424	pcw16	15424-LNG-0-FO-3								6332STDY9479172
HDBR 15417	pcw17	15417-LNG-0-FO-4								6332STDY9479173
HDBR 15737	pcw20	15737 FLNG-1 (distal)								6332STDY10289520
HDBR 15739	pcw20	15739 FLNG-1 (distal)								6332STDY10289521
HDBR 15739	pcw20	15739 FLNG-3 (proximal)								6332STDY10289522
HDBR 15773	pcw19	15773 FLNG-3 (proximal)								6332STDY10289523

## Sheet: Other samples
IHC (including quantification)			RNAscope			Realtime PCR (lung tissue)			Whole mount staining (lung tissue)			Organoid experiments			Genotyping
HDBR ID	Age		HDBR ID	Age		HDBR ID	Age		HDBR ID	Age		HDBR ID	Age		File	GenotypeID	SubmissionID	HDBR ID	Maternal or Fetal?	Corresponding scRNAseq Sample ID	Age of Fetus	Gender of Fetus: M/F
14631	CS15		14334	9 pcw		14437	CS17		14391	CS19		14818	CS18		https://github.com/Teichlab/lung-immune-cell-atlas/blob/main/uclSamples.vcf.zip	Sample73	JB_1	HDBR 15503	Fetal	FL17-C and FL18	9 pcw	M
14574	CS18		14236	12 pcw		14608	CS18		15423	CS23		14693	CS20			Sample74	JB_2	HDBR 15404	Fetal	FL17-C	9 pcw	F
14640	CS19		15514	14 pcw		14339	CS19		17738	CS23		15001	CS21			Sample75	JB_3	HDBR 14944	Maternal	FL14	9 pcw	F
14607	CS19		15630	18 pcw		14548	CS21					15002	CS23			Sample76	JB_4	HDBR 15404	Maternal	FL17-C	9 pcw	F
14305	CS19		15628	19 pcw		14434	10 pcw					15145	CS18			Sample77	JB_5	HDBR 15246	Maternal	FL6 and FL7-C	20 pcw	M
14383	CS21		15621	20 pcw		14642	11 pcw					15235	CS19			Sample78	JB_6	HDBR 15332	Maternal	FL16-C	12 pcw	M
14417	CS22		14238	20 pcw		14422	12 pcw					15297	CS18			Sample79	JB_7	HDBR 14732	Maternal	FL1 and FL15-C	12 pcw	M
14244	8 pcw					14427	12 pcw					15801	8 pcw			Sample80	JB_8	HDBR 14776	Maternal	FL5 and FL15-C	12 pcw	F
14248	9 pcw					14442	12 pcw					16306	CS22			Sample95	JB_9	HDBR 15084	Maternal	FL13	8 pcw	M
14334	9 pcw					14424	13 pcw					16389	CS20		https://github.com/Teichlab/lung-immune-cell-atlas/blob/main/jbID.vcf.zip	JB1	JB1	HDBR 14706	Fetal	FL2	20 pcw	F
15497	9 pcw					14428	13 pcw									JB2	JB2	HDBR 14732	Fetal	FL1 and FL15-C	12 pcw	M
14859	10 pcw					14444	13 pcw									JB3	JB3	HDBR 14774	Fetal	FL6 and FL7-C	20 pcw	F
14326	10 pcw					14403	14 pcw									JB4	JB4	HDBR 14776	Fetal	FL5 and FL15-C	12 pcw	F
14434	10 pcw					14426	14 pcw									JB6	JB6	HDBR 14787	Fetal	FL8 and FL15-C	20 pcw	M
14642	11pcw					14389	16 pcw									JB7	JB7	HDBR 14794	Fetal	FL4 and FL15-C	12 pcw	F
14422	12 pcw					14390	16 pcw									JB9	JB9	HDBR 14806	Fetal	FL3 and FL15-C	20 pcw	F
14427	12 pcw					14433	16 pcw									JB10	JB10	HDBR 14815	Fetal	FL10 and FL11	12 pcw	M
14249	12 pcw					14386	17 pcw									JB11	JB11	HDBR 15024	Fetal	FL9 and FL15-C	20 pcw	F
14327	12 pcw					14425	19 pcw									JB12	JB12	HDBR 15084	Fetal	FL13	CS23	M
14236	12 pcw					14387	20 pcw									JB13	JB13	HDBR 15246	Fetal	FL6 and FL7-C	20 pcw	M
14241	12 pcw					14418	20 pcw									JB14	JB14	HDBR 14944	Fetal	FL14	9 pcw	F
14422	12pcw					14459	20 pcw					Macrophage, DC culture				JB15	JB15	HDBR 15111	Fetal	FL12	9 pcw	M
14423	12pcw											HDBR ID	Age			JB16	JB16	HDBR 14969	Fetal	FL13	8 pcw	F
14427	12pcw											15380	19 pcw			JB17	JB17	HDBR 15332	Fetal	FL16-C	12 pcw	M
14257	13 pcw											16126	20 pcw			JB18	JB18	HDBR 15383	Fetal	FL16-C	20 pcw	M
14252	13 pcw											17818	21 pcw
14444	13 pcw											17819	21 pcw
14309	14 pcw
14261	14 pcw
14426	14 pcw
14389	16 pcw
14390	16 pcw
14423	16 pcw
14351	16 pcw
14350	17 pcw
14310	17 pcw
14443	17 pcw
14342	18 pcw
14328	18 pcw
14294	18 pcw
15630	18 pcw
14259	19 pcw
14357	19 pcw
14425	19 pcw
14402	20 pcw
14387	20 pcw
14260	20 pcw
14238	20 pcw
14295	20 pcw
14235	20 pcw
14387	20pcw
14402	20pcw
14418	20pcw
15621	20 pcw
14359	21 pcw
14655	21pcw
14345	22 pcw
14325	22 pcw
14656	22pcw
07102*	Adult
121802*	Adult	CS = Carnegie stage
10182*	Adult	* not HDBR samples - see Methods
